# Supplementary material for: Functional analysis of the human miRNome in non-small cell lung cancer unveils a novel miR-92b-3p/NOTCH3 axis that drives tumor progression
Source: Cell Death Dis. 2026 Apr 8;17(1):502. doi: 10.1038/s41419-026-08709-x (PMC13187004; doi:10.1038/s41419-026-08709-x)
Supplement: Supplementary file 3 — Supplemental Table 1 [file 41419_2026_8709_MOESM3_ESM.xlsx]

## Sheet: Table S1A
Table S1A. Normalized counts of miRNAs in the 'proliferation’ assay (PRO)
MIMAT_ID	miRNA_ID	Basal_Rep2	Basal_Rep3	Pro_Rep2	Pro_Rep3	p-value_DESeq2	p-value_BRB
MIMAT0000062	hsa-let-7a-5p	403.576	390.361	431.965	487.06	0.207641	NS
MIMAT0000063	hsa-let-7b-5p	581.756	629.445	468.903	630.192	0.394068	NS
MIMAT0000064	hsa-let-7c-5p	388.431	304.672	298.579	274.937	0.170439	NS
MIMAT0000065	hsa-let-7d-5p	426.74	376.609	406.314	348.047	0.609132	NS
MIMAT0000066	hsa-let-7e-5p	507.811	468.645	505.84	560.17	0.414577	NS
MIMAT0000067	hsa-let-7f-5p	657.482	645.313	700.789	685.797	0.485794	NS
MIMAT0000068	hsa-miR-15a-5p	693.118	604.055	632.044	432.484	0.10492	NS
MIMAT0000069	hsa-miR-16-5p	759.935	848.428	627.94	687.856	0.0253858	NS
MIMAT0000070|MIMAT0000103	hsa-miR-17-5p/hsa-miR-106a-5p	1045.91	1157.33	1345.15	1611.52	0.000193091	NS
MIMAT0000071	hsa-miR-17-3p	531.866	483.456	724.388	741.402	0.000124678	NS
MIMAT0000072	hsa-miR-18a-5p	550.574	604.055	758.248	805.245	0.00086845	NS
MIMAT0000073	hsa-miR-19a-3p	791.117	725.713	805.446	896.89	0.176692	NS
MIMAT0000074	hsa-miR-19b-3p	719.845	662.239	826.993	983.387	0.00256838	NS
MIMAT0000075	hsa-miR-20a-5p	888.224	794.475	989.108	750.669	0.733693	NS
MIMAT0000076	hsa-miR-21-5p	471.285	445.372	489.424	483.971	0.582289	6.72e-05
MIMAT0000077	hsa-miR-22-3p	234.306	232.736	75.9274	77.2294	3.11396e-09	NS
MIMAT0000078	hsa-miR-23a-3p	479.303	549.045	640.252	647.697	0.0245891	NS
MIMAT0000079	hsa-miR-24-1-5p	395.558	399.882	444.278	437.633	0.366279	NS
MIMAT0000080	hsa-miR-24-3p	205.797	243.315	253.433	198.737	0.960427	0.0063807
MIMAT0000081	hsa-miR-25-3p	709.154	653.776	774.664	717.718	0.309981	NS
MIMAT0000082	hsa-miR-26a-5p	730.536	753.218	521.231	384.087	9.49069e-06	NS
MIMAT0000083	hsa-miR-26b-5p	865.952	919.306	662.825	721.837	0.0024552	NS
MIMAT0000084	hsa-miR-27a-3p	195.997	218.983	228.808	191.529	0.932476	NS
MIMAT0000085	hsa-miR-28-5p	229.851	234.852	124.152	115.329	0.000125122	NS
MIMAT0000086	hsa-miR-29a-3p	661.046	648.487	712.076	801.126	0.107792	0.0033314
MIMAT0000087	hsa-miR-30a-5p	702.027	721.481	867.008	883.504	0.0109576	NS
MIMAT0000088	hsa-miR-30a-3p	541.665	484.514	580.742	580.765	0.22952	NS
MIMAT0000089	hsa-miR-31-5p	367.05	321.599	413.496	449.99	0.0661076	NS
MIMAT0000090	hsa-miR-32-5p	1464.63	1207.05	1679.64	1622.85	0.00554067	NS
MIMAT0000091	hsa-miR-33a-5p	511.375	624.155	527.387	636.37	0.816844	NS
MIMAT0000092	hsa-miR-92a-3p	424.067	404.114	614.601	397.474	0.146268	NS
MIMAT0000093	hsa-miR-93-5p	470.394	424.214	655.643	655.935	0.000176852	NS
MIMAT0000094	hsa-miR-95-3p	908.715	923.538	1049.64	948.377	0.260733	NS
MIMAT0000095	hsa-miR-96-5p	624.519	633.676	503.788	327.453	0.00142114	NS
MIMAT0000096	hsa-miR-98-5p	475.739	469.703	720.284	597.24	0.00164512	NS
MIMAT0000097	hsa-miR-99a-5p	195.997	194.652	93.3701	126.656	0.0028613	NS
MIMAT0000098	hsa-miR-100-5p	404.467	339.583	328.335	219.331	0.0446855	NS
MIMAT0000099	hsa-miR-101-3p	1069.97	953.159	1132.75	1180.06	0.0765419	NS
MIMAT0000100	hsa-miR-29b-3p	733.208	787.07	715.154	740.372	0.614794	NS
MIMAT0000101	hsa-miR-103a-3p	515.829	512.019	555.091	575.616	0.345009	NS
MIMAT0000102	hsa-miR-105-5p	481.084	514.135	362.194	375.85	0.00872597	NS
MIMAT0000104	hsa-miR-107	805.371	788.128	938.832	795.977	0.321623	NS
MIMAT0000222	hsa-miR-192-5p	443.667	394.593	504.814	422.187	0.402602	NS
MIMAT0000226	hsa-miR-196a-5p	432.976	395.651	444.278	632.251	0.0426271	NS
MIMAT0000227	hsa-miR-197-3p	294.887	262.357	232.912	114.299	0.017243	NS
MIMAT0000228	hsa-miR-198	479.303	374.493	619.731	504.565	0.0254587	NS
MIMAT0000231	hsa-miR-199a-5p	236.979	206.289	241.121	280.085	0.289371	NS
MIMAT0000232|MIMAT0004563	hsa-miR-199a-3p/hsa-miR-199b-3p	839.225	795.533	890.608	999.863	0.0738816	NS
MIMAT0000241	hsa-miR-208a-3p	654.809	653.776	946.014	990.595	1.28273e-06	NS
MIMAT0000242	hsa-miR-129-5p	309.141	307.846	307.814	360.404	0.547092	NS
MIMAT0000243	hsa-miR-148a-3p	530.975	436.909	417.601	543.695	0.948992	NS
MIMAT0000244	hsa-miR-30c-5p	180.852	194.652	154.933	141.072	0.177164	0.003441
MIMAT0000245	hsa-miR-30d-5p	416.94	555.392	671.034	646.667	0.00644086	NS
MIMAT0000250	hsa-miR-139-5p	368.831	379.783	484.293	492.208	0.0186536	NS
MIMAT0000251	hsa-miR-147a	712.718	758.507	766.456	887.623	0.17921	NS
MIMAT0000252	hsa-miR-7-5p	587.992	494.035	587.924	587.973	0.431122	NS
MIMAT0000253	hsa-miR-10a-5p	341.214	285.63	248.303	279.055	0.218312	NS
MIMAT0000254	hsa-miR-10b-5p	166.598	198.883	166.219	209.034	0.87446	NS
MIMAT0000255	hsa-miR-34a-5p	201.343	189.362	113.891	136.953	0.0152408	NS
MIMAT0000256	hsa-miR-181a-5p	67.7082	40.1998	56.4325	44.2782	0.832201	NS
MIMAT0000257	hsa-miR-181b-5p	361.704	266.588	452.486	401.593	0.0254772	NS
MIMAT0000258	hsa-miR-181c-5p	262.815	223.215	256.511	201.826	0.705679	0.0061315
MIMAT0000259	hsa-miR-182-5p	375.959	330.062	232.912	256.401	0.0073597	NS
MIMAT0000260	hsa-miR-182-3p	251.233	289.862	293.449	341.869	0.248126	NS
MIMAT0000261	hsa-miR-183-5p	720.736	632.618	795.185	734.194	0.180701	NS
MIMAT0000262	hsa-miR-187-3p	421.394	495.093	436.069	421.157	0.571134	NS
MIMAT0000263	hsa-miR-199b-5p	465.048	432.677	620.758	639.459	0.000910106	NS
MIMAT0000264	hsa-miR-203a-3p	521.175	458.066	436.069	541.635	0.983583	NS
MIMAT0000265	hsa-miR-204-5p	473.066	392.477	565.351	399.533	0.419164	NS
MIMAT0000266	hsa-miR-205-5p	155.016	143.873	131.334	127.686	0.454264	NS
MIMAT0000267	hsa-miR-210-3p	684.209	617.808	465.825	469.555	0.00106883	NS
MIMAT0000268	hsa-miR-211-5p	547.902	465.472	459.668	383.058	0.119392	NS
MIMAT0000269	hsa-miR-212-3p	669.064	647.429	750.039	627.102	0.640017	NS
MIMAT0000270	hsa-miR-181a-3p	193.325	170.32	190.844	132.835	0.531101	NS
MIMAT0000271	hsa-miR-214-3p	226.288	252.836	238.043	266.699	0.721149	NS
MIMAT0000272	hsa-miR-215-5p	689.554	625.213	714.128	788.769	0.143656	NS
MIMAT0000273	hsa-miR-216a-5p	606.701	701.381	714.128	688.886	0.446339	NS
MIMAT0000274	hsa-miR-217	776.862	700.323	693.607	651.816	0.29473	NS
MIMAT0000275	hsa-miR-218-5p	759.044	766.97	715.154	1001.92	0.249449	NS
MIMAT0000276	hsa-miR-219a-5p	544.338	497.208	422.731	454.109	0.114823	NS
MIMAT0000278	hsa-miR-221-3p	491.775	564.913	580.742	637.4	0.165796	NS
MIMAT0000279	hsa-miR-222-3p	175.507	230.62	219.574	200.796	0.827077	NS
MIMAT0000280	hsa-miR-223-3p	778.644	801.881	760.3	696.094	0.337348	NS
MIMAT0000281	hsa-miR-224-5p	277.069	256.009	187.766	232.718	0.121958	NS
MIMAT0000318	hsa-miR-200b-3p	1448.6	1522.3	1318.47	1431.32	0.262128	NS
MIMAT0000414	hsa-let-7g-5p	348.341	424.214	373.481	426.306	0.776729	NS
MIMAT0000415	hsa-let-7i-5p	512.266	472.877	560.221	435.574	0.930054	NS
MIMAT0000416	hsa-miR-1-3p	699.354	645.313	611.523	663.143	0.562037	NS
MIMAT0000417	hsa-miR-15b-5p	710.045	640.024	632.044	568.408	0.220668	NS
MIMAT0000418	hsa-miR-23b-3p	310.923	381.898	462.747	555.022	0.00211256	NS
MIMAT0000419	hsa-miR-27b-3p	501.575	625.213	839.305	633.281	0.0180751	NS
MIMAT0000420	hsa-miR-30b-5p	246.778	278.225	284.215	234.777	0.942802	NS
MIMAT0000421	hsa-miR-122-5p	440.103	443.256	552.012	393.355	0.595204	NS
MIMAT0000422	hsa-miR-124-3p	316.268	382.956	291.397	284.204	0.152053	NS
MIMAT0000423	hsa-miR-125b-5p	526.52	486.629	721.31	680.648	0.000820689	NS
MIMAT0000424	hsa-miR-128-3p	437.43	417.867	438.121	380.998	0.712269	NS
MIMAT0000425	hsa-miR-130a-3p	777.753	729.944	563.299	769.204	0.238715	NS
MIMAT0000426	hsa-miR-132-3p	670.845	731.002	791.081	803.185	0.129993	NS
MIMAT0000427	hsa-miR-133a-3p	236.979	287.746	314.996	401.593	0.0300651	NS
MIMAT0000428	hsa-miR-135a-5p	526.52	452.777	473.007	509.714	0.982507	NS
MIMAT0000429	hsa-miR-137	522.066	602.997	588.95	579.735	0.700544	NS
MIMAT0000430	hsa-miR-138-5p	273.505	257.067	242.147	251.253	0.609346	NS
MIMAT0000431	hsa-miR-140-5p	307.359	390.361	561.247	460.287	0.00284907	NS
MIMAT0000432	hsa-miR-141-3p	1111.84	1112.9	1148.14	1158.44	0.605952	NS
MIMAT0000433	hsa-miR-142-5p	645.9	601.939	506.866	563.26	0.123759	NS
MIMAT0000434	hsa-miR-142-3p	1078.88	1039.91	559.195	743.461	2.6648e-07	NS
MIMAT0000435	hsa-miR-143-3p	530.084	527.887	695.659	678.589	0.00570844	NS
MIMAT0000436	hsa-miR-144-3p	703.809	718.307	730.544	698.153	0.955939	NS
MIMAT0000437	hsa-miR-145-5p	571.956	581.84	635.122	656.964	0.229766	NS
MIMAT0000438	hsa-miR-152-3p	324.287	286.688	258.563	384.087	0.744156	NS
MIMAT0000439	hsa-miR-153-3p	773.299	815.633	882.399	859.82	0.247026	NS
MIMAT0000440	hsa-miR-191-5p	323.396	361.798	344.751	309.947	0.731032	NS
MIMAT0000441	hsa-miR-9-5p	605.81	608.287	821.862	920.574	3.69879e-05	NS
MIMAT0000442	hsa-miR-9-3p	647.682	640.024	420.679	334.661	2.27435e-06	NS
MIMAT0000443	hsa-miR-125a-5p	303.796	325.83	365.272	382.028	0.172397	NS
MIMAT0000444	hsa-miR-126-5p	723.408	644.255	710.024	673.44	0.907279	NS
MIMAT0000445	hsa-miR-126-3p	586.21	579.724	616.653	677.559	0.275673	NS
MIMAT0000446	hsa-miR-127-3p	312.705	329.004	348.855	231.688	0.514493	NS
MIMAT0000447	hsa-miR-134-5p	386.649	375.551	370.402	407.771	0.864901	NS
MIMAT0000448	hsa-miR-136-5p	832.098	836.791	1065.04	1041.05	0.00193151	NS
MIMAT0000449	hsa-miR-146a-5p	653.918	723.597	798.263	810.393	0.0704741	0.0025333
MIMAT0000450	hsa-miR-149-5p	275.287	267.646	321.152	376.879	0.0624633	NS
MIMAT0000451	hsa-miR-150-5p	165.707	154.452	181.61	137.983	0.99037	NS
MIMAT0000452	hsa-miR-154-5p	205.797	207.346	193.923	226.539	0.912237	NS
MIMAT0000453	hsa-miR-154-3p	593.337	554.334	589.976	432.484	0.324173	NS
MIMAT0000454	hsa-miR-184	537.211	436.909	473.007	462.346	0.715186	NS
MIMAT0000455	hsa-miR-185-5p	537.211	526.829	575.612	486.03	0.982344	NS
MIMAT0000456	hsa-miR-186-5p	687.773	779.665	697.711	937.05	0.288026	NS
MIMAT0000457	hsa-miR-188-5p	302.014	314.193	391.949	463.376	0.00943709	NS
MIMAT0000458	hsa-miR-190a-5p	922.969	1117.13	1007.58	1359.24	0.123899	NS
MIMAT0000459	hsa-miR-193a-3p	248.56	254.952	139.542	223.45	0.0651227	NS
MIMAT0000460	hsa-miR-194-5p	826.752	806.112	851.618	1025.61	0.103424	NS
MIMAT0000461	hsa-miR-195-5p	911.388	875.933	914.207	779.502	0.51902	NS
MIMAT0000462	hsa-miR-206	790.226	733.118	785.951	702.272	0.785294	NS
MIMAT0000510	hsa-miR-320a	619.173	720.423	702.841	641.519	0.961705	NS
MIMAT0000617	hsa-miR-200c-3p	1195.58	1015.57	1189.19	993.685	0.871687	NS
MIMAT0000646	hsa-miR-155-5p	700.245	624.155	633.07	534.427	0.211026	NS
MIMAT0000680	hsa-miR-106b-5p	1192.02	1042.02	1663.22	1834.97	1.41005e-09	NS
MIMAT0000681	hsa-miR-29c-3p	1645.49	1525.48	1562.67	1830.85	0.359148	NS
MIMAT0000682	hsa-miR-200a-3p	1094.91	1103.38	1107.1	1055.47	0.819646	NS
MIMAT0000683	hsa-miR-302a-5p	462.376	401.998	356.038	531.338	0.853515	NS
MIMAT0000684	hsa-miR-302a-3p	585.319	582.897	769.534	729.045	0.00580118	NS
MIMAT0000685	hsa-miR-34b-5p	284.196	304.672	268.824	194.618	0.121095	NS
MIMAT0000686	hsa-miR-34c-5p	404.467	374.493	375.533	378.939	0.786582	NS
MIMAT0000687	hsa-miR-299-3p	572.847	528.945	839.305	1011.19	3.54596e-08	NS
MIMAT0000688	hsa-miR-301a-3p	646.791	675.992	547.908	602.389	0.145452	NS
MIMAT0000689	hsa-miR-99b-5p	317.159	272.936	188.792	183.291	0.00217038	NS
MIMAT0000690	hsa-miR-296-5p	64.1446	100.5	64.6409	53.5457	0.26126	NS
MIMAT0000691	hsa-miR-130b-3p	729.645	557.508	550.986	505.595	0.0740856	NS
MIMAT0000692	hsa-miR-30e-5p	661.937	755.334	938.832	943.228	0.000654048	NS
MIMAT0000693	hsa-miR-30e-3p	639.664	606.171	683.346	738.313	0.150149	NS
MIMAT0000703	hsa-miR-361-5p	430.303	443.256	529.439	483.971	0.174616	NS
MIMAT0000705	hsa-miR-362-5p	543.447	581.84	522.257	598.27	0.970739	NS
MIMAT0000707	hsa-miR-363-3p	817.843	729.944	997.316	1003.98	0.00137102	NS
MIMAT0000710|MIMAT0022834	hsa-miR-365a-3p/hsa-miR-365b-3p	471.285	443.256	447.356	384.087	0.412441	NS
MIMAT0000714	hsa-miR-302b-5p	422.285	440.082	450.434	565.319	0.162875	NS
MIMAT0000715	hsa-miR-302b-3p	592.447	596.65	796.211	654.905	0.0422338	NS
MIMAT0000716	hsa-miR-302c-5p	209.361	204.173	211.365	172.994	0.656225	NS
MIMAT0000717	hsa-miR-302c-3p	456.139	457.009	474.033	657.994	0.0779728	NS
MIMAT0000718	hsa-miR-302d-3p	241.433	235.909	248.303	230.658	0.982649	NS
MIMAT0000719	hsa-miR-367-3p	1086	1126.65	1392.34	1301.57	0.00497837	NS
MIMAT0000720	hsa-miR-376c-3p	413.376	433.735	353.986	454.109	0.708172	NS
MIMAT0000721	hsa-miR-369-3p	700.245	642.139	717.206	697.124	0.565141	NS
MIMAT0000722	hsa-miR-370-3p	101.562	128.005	104.657	106.062	0.705191	NS
MIMAT0000723	hsa-miR-371a-3p	499.793	478.166	297.553	199.767	2.08518e-06	NS
MIMAT0000724	hsa-miR-372-3p	667.282	741.581	607.419	813.483	0.931235	NS
MIMAT0000725	hsa-miR-373-5p	311.814	340.641	445.304	367.612	0.0865455	NS
MIMAT0000726	hsa-miR-373-3p	408.922	370.262	549.96	407.771	0.109132	NS
MIMAT0000727	hsa-miR-374a-5p	1151.04	1088.57	1029.12	1109.01	0.523002	NS
MIMAT0000728	hsa-miR-375	749.244	752.16	843.409	877.326	0.0915153	NS
MIMAT0000729	hsa-miR-376a-3p	547.011	592.418	719.258	584.884	0.19141	NS
MIMAT0000730	hsa-miR-377-3p	308.25	327.946	265.746	392.325	0.818919	NS
MIMAT0000731	hsa-miR-378a-5p	74.8354	83.5733	68.7451	98.8536	0.829822	NS
MIMAT0000732	hsa-miR-378a-3p	186.197	244.373	156.985	228.599	0.548981	NS
MIMAT0000733	hsa-miR-379-5p	268.16	290.92	288.319	259.491	0.887886	NS
MIMAT0000734	hsa-miR-380-5p	226.288	246.488	259.59	319.215	0.168885	NS
MIMAT0000735	hsa-miR-380-3p	468.612	401.998	391.949	315.096	0.104472	NS
MIMAT0000736	hsa-miR-381-3p	498.902	436.909	534.57	710.51	0.0154863	NS
MIMAT0000737	hsa-miR-382-5p	331.414	245.431	266.772	200.796	0.191965	NS
MIMAT0000738	hsa-miR-383-5p	666.391	662.239	729.518	766.115	0.174252	NS
MIMAT0000750	hsa-miR-340-3p	19.5997	25.3894	47.1981	14.4161	0.530601	NS
MIMAT0000751	hsa-miR-330-3p	286.869	318.425	309.866	292.442	0.975441	NS
MIMAT0000752	hsa-miR-328-3p	83.7443	64.5313	79.0055	50.4565	0.642274	NS
MIMAT0000753	hsa-miR-342-3p	372.395	436.909	362.194	508.684	0.583586	NS
MIMAT0000754	hsa-miR-337-3p	351.013	307.846	329.361	486.03	0.143297	NS
MIMAT0000756	hsa-miR-326	185.307	177.726	172.376	185.35	0.928831	NS
MIMAT0000757	hsa-miR-151a-3p	453.467	385.072	436.069	440.722	0.711971	NS
MIMAT0000758	hsa-miR-135b-5p	906.933	866.412	842.383	952.496	0.8847	NS
MIMAT0000759	hsa-miR-148b-3p	508.702	552.219	479.163	603.419	0.853196	NS
MIMAT0000760	hsa-miR-331-3p	302.014	282.457	189.818	323.334	0.444026	NS
MIMAT0000761	hsa-miR-324-5p	77.508	123.773	55.4065	98.8536	0.350715	NS
MIMAT0000762	hsa-miR-324-3p	225.397	185.131	225.73	192.559	0.91644	NS
MIMAT0000763	hsa-miR-338-3p	359.922	349.104	417.601	475.733	0.0543239	NS
MIMAT0000764	hsa-miR-339-5p	152.343	147.047	125.178	135.924	0.474503	NS
MIMAT0000765	hsa-miR-335-5p	829.425	645.313	694.633	795.977	0.926338	NS
MIMAT0000770	hsa-miR-133b	298.451	265.53	430.939	496.327	8.90023e-05	NS
MIMAT0000771	hsa-miR-325	153.234	167.147	213.417	171.964	0.291807	NS
MIMAT0000772	hsa-miR-345-5p	379.522	362.856	416.574	329.512	0.970956	NS
MIMAT0000773	hsa-miR-346	146.998	161.857	76.9534	104.002	0.0129062	NS
MIMAT0001075	hsa-miR-384	661.046	727.828	654.617	752.729	0.881773	NS
MIMAT0001080	hsa-miR-196b-5p	402.685	412.577	414.522	447.93	0.624724	NS
MIMAT0001339	hsa-miR-422a	120.271	141.757	97.4743	160.637	0.949595	NS
MIMAT0001340	hsa-miR-423-3p	110.471	151.278	140.568	113.27	0.893731	NS
MIMAT0001341	hsa-miR-424-5p	1152.82	1248.31	1074.27	1210.96	0.513257	NS
MIMAT0001343	hsa-miR-425-3p	268.16	217.925	297.553	176.083	0.881571	NS
MIMAT0001412	hsa-miR-18b-5p	891.788	939.406	1239.46	1450.88	7.3743e-07	NS
MIMAT0001413	hsa-miR-20b-5p	677.973	805.054	903.946	892.771	0.0253763	NS
MIMAT0001532	hsa-miR-448	732.317	719.365	529.439	622.984	0.0163331	NS
MIMAT0001536	hsa-miR-429	820.516	782.839	685.398	715.659	0.109626	NS
MIMAT0001541	hsa-miR-449a	285.087	305.73	173.402	102.972	2.92362e-05	NS
MIMAT0001545	hsa-miR-450a-5p	982.659	917.191	993.212	929.842	0.87959	NS
MIMAT0001618	hsa-miR-191-3p	130.962	159.741	121.073	111.21	0.271881	NS
MIMAT0001620	hsa-miR-200a-5p	175.507	256.009	114.917	30.8917	0.0792515	NS
MIMAT0001621	hsa-miR-369-5p	293.105	314.193	224.704	222.421	0.0308567	NS
MIMAT0001625	hsa-miR-431-5p	220.052	195.71	109.787	153.429	0.0139515	NS
MIMAT0001627	hsa-miR-433-3p	442.776	476.051	515.075	540.606	0.192107	NS
MIMAT0001629	hsa-miR-329-3p	376.849	429.503	331.413	264.639	0.0245341	NS
MIMAT0001630	hsa-miR-323b-5p	126.507	114.252	107.735	153.429	0.707517	NS
MIMAT0001631	hsa-miR-451a	555.92	539.524	517.127	802.156	0.140367	NS
MIMAT0001635	hsa-miR-452-5p	792.007	787.07	838.279	967.941	0.10755	NS
MIMAT0001636	hsa-miR-452-3p	271.724	234.852	254.459	124.597	0.149412	NS
MIMAT0001638	hsa-miR-409-5p	236.979	205.231	195.975	146.221	0.137469	NS
MIMAT0001639	hsa-miR-409-3p	729.645	747.928	967.561	906.158	0.00302075	NS
MIMAT0002170	hsa-miR-412-3p	185.307	210.52	144.672	149.31	0.0886984	NS
MIMAT0002171	hsa-miR-410-3p	514.938	520.482	475.059	685.797	0.349464	NS
MIMAT0002172	hsa-miR-376b-3p	624.519	537.408	567.403	701.243	0.417361	NS
MIMAT0002173	hsa-miR-483-3p	179.961	165.031	149.803	102.972	0.117075	NS
MIMAT0002174	hsa-miR-484	141.653	185.131	229.834	221.391	0.0562979	NS
MIMAT0002175	hsa-miR-485-5p	297.56	296.209	286.267	322.304	0.855008	NS
MIMAT0002176	hsa-miR-485-3p	387.54	376.609	404.262	322.304	0.694122	NS
MIMAT0002177	hsa-miR-486-5p	148.78	118.484	84.1357	50.4565	0.00658114	NS
MIMAT0002178	hsa-miR-487a-3p	254.797	214.752	184.688	208.004	0.259889	NS
MIMAT0002804	hsa-miR-488-5p	183.525	191.478	187.766	125.626	0.341421	NS
MIMAT0002805	hsa-miR-489-3p	307.359	358.625	306.788	431.455	0.469252	NS
MIMAT0002806	hsa-miR-490-3p	517.611	492.977	697.711	485	0.199337	NS
MIMAT0002807	hsa-miR-491-5p	553.247	535.292	521.231	589.003	0.849736	NS
MIMAT0002808	hsa-miR-511-5p	444.558	457.009	506.866	377.909	0.881582	NS
MIMAT0002809	hsa-miR-146b-5p	931.878	803.996	856.748	1029.72	0.35375	NS
MIMAT0002810	hsa-miR-202-5p	297.56	367.088	438.121	418.068	0.0444744	NS
MIMAT0002811	hsa-miR-202-3p	318.05	224.273	192.897	239.926	0.171336	NS
MIMAT0002812	hsa-miR-492	259.251	284.572	355.012	339.809	0.063311	NS
MIMAT0002813	hsa-miR-493-5p	375.959	374.493	430.939	407.771	0.344983	NS
MIMAT0002814	hsa-miR-432-5p	181.743	212.636	181.61	255.372	0.549122	NS
MIMAT0002815	hsa-miR-432-3p	831.207	907.67	1091.71	1028.7	0.00982962	NS
MIMAT0002816	hsa-miR-494-3p	631.646	687.629	710.024	737.283	0.297259	NS
MIMAT0002817	hsa-miR-495-3p	430.303	405.172	503.788	416.009	0.419863	NS
MIMAT0002818	hsa-miR-496	374.177	367.088	387.845	328.482	0.785561	NS
MIMAT0002819	hsa-miR-193b-3p	183.525	236.967	218.548	254.342	0.462373	NS
MIMAT0002820	hsa-miR-497-5p	386.649	362.856	242.147	300.68	0.017314	0.004542
MIMAT0002821	hsa-miR-181d-5p	359.922	309.962	411.444	448.96	0.0447302	NS
MIMAT0002822	hsa-miR-512-5p	194.216	216.867	206.235	206.975	0.969649	NS
MIMAT0002823	hsa-miR-512-3p	356.359	404.114	360.142	485	0.422999	NS
MIMAT0002824	hsa-miR-498	244.997	247.546	151.855	110.181	0.00033756	NS
MIMAT0002825	hsa-miR-520e	241.433	200.999	176.48	184.321	0.210886	NS
MIMAT0002826	hsa-miR-515-5p	453.467	462.298	486.346	430.425	0.991056	NS
MIMAT0002827	hsa-miR-515-3p	560.374	538.466	309.866	329.512	2.07385e-06	NS
MIMAT0002828	hsa-miR-519e-5p	330.523	363.914	376.559	341.869	0.783669	NS
MIMAT0002829	hsa-miR-519e-3p	516.72	494.035	363.22	521.041	0.295753	NS
MIMAT0002830	hsa-miR-520f-3p	996.023	922.48	972.691	1226.4	0.115631	NS
MIMAT0002831|MIMAT0005449|MIMAT0005450|MIMAT0005451|MIMAT0005452|MIMAT0005454	hsa-miR-519c-5p/hsa-miR-523-5p/hsa-miR-518e-5p/hsa-miR-522-5p/hsa-miR-519a-5p/hsa-miR-519b-5p	391.995	358.625	226.756	292.442	0.00815712	NS
MIMAT0002832	hsa-miR-519c-3p	690.445	609.345	239.069	370.701	2.72192e-08	NS
MIMAT0002833	hsa-miR-520a-5p	208.47	239.083	314.996	280.085	0.0497085	NS
MIMAT0002834	hsa-miR-520a-3p	965.732	1073.76	1004.5	892.771	0.370405	NS
MIMAT0002835	hsa-miR-526b-5p	301.123	244.373	146.725	172.994	0.00107853	NS
MIMAT0002836	hsa-miR-526b-3p	612.937	580.782	805.446	877.326	0.000100873	0.0085236
MIMAT0002837	hsa-miR-519b-3p	514.938	533.177	290.371	319.215	3.96265e-06	NS
MIMAT0002838	hsa-miR-525-5p	330.523	343.814	268.824	360.404	0.622243	NS
MIMAT0002839	hsa-miR-525-3p	506.03	510.961	414.522	511.773	0.41289	NS
MIMAT0002840	hsa-miR-523-3p	400.904	457.009	479.163	395.414	0.86841	NS
MIMAT0002841	hsa-miR-518f-5p	289.542	258.125	273.954	265.669	0.911137	NS
MIMAT0002842	hsa-miR-518f-3p	548.793	468.645	572.533	404.682	0.7478	NS
MIMAT0002843	hsa-miR-520b	403.576	367.088	259.59	266.699	0.00335215	NS
MIMAT0002844	hsa-miR-518b	447.23	437.966	340.647	303.769	0.00905098	NS
MIMAT0002845|MIMAT0005455|MIMAT0005456	hsa-miR-526a/hsa-miR-520c-5p/hsa-miR-518d-5p	391.995	429.503	498.658	524.13	0.0478728	NS
MIMAT0002846	hsa-miR-520c-3p	349.232	319.483	250.355	422.187	0.974094	NS
MIMAT0002847	hsa-miR-518c-5p	260.142	207.346	273.954	236.837	0.57398	NS
MIMAT0002848	hsa-miR-518c-3p	577.301	590.303	377.585	533.397	0.0418803	NS
MIMAT0002849	hsa-miR-524-5p	311.814	262.357	368.35	280.085	0.408794	NS
MIMAT0002850	hsa-miR-524-3p	650.355	580.782	406.314	491.179	0.00409712	NS
MIMAT0002851	hsa-miR-517-5p	443.667	506.729	503.788	477.792	0.76316	NS
MIMAT0002852|MIMAT0002857	hsa-miR-517a-3p/hsa-miR-517b-3p	431.194	450.661	441.2	416.009	0.804661	NS
MIMAT0002853	hsa-miR-519d-3p	765.281	846.312	1017.84	1091.51	0.000643548	NS
MIMAT0002854	hsa-miR-521	942.569	952.101	1134.81	1239.79	0.00218874	NS
MIMAT0002855	hsa-miR-520d-5p	454.357	518.366	643.331	545.754	0.0640711	NS
MIMAT0002856	hsa-miR-520d-3p	807.153	640.024	764.404	1286.13	0.20908	NS
MIMAT0002858	hsa-miR-520g-3p	586.21	589.245	671.034	558.111	0.660034	NS
MIMAT0002859	hsa-miR-516b-5p	261.033	279.283	378.611	304.799	0.0903648	NS
MIMAT0002860|MIMAT0006778	hsa-miR-516b-3p/hsa-miR-516a-3p	147.889	136.468	106.709	174.024	0.949602	0.00704
MIMAT0002861	hsa-miR-518e-3p	635.21	564.913	605.367	513.833	0.500389	NS
MIMAT0002862|MIMAT0005457	hsa-miR-527/hsa-miR-518a-5p	584.428	596.65	684.372	749.64	0.0357716	NS
MIMAT0002863	hsa-miR-518a-3p	731.426	794.475	628.966	666.232	0.0663441	NS
MIMAT0002864	hsa-miR-518d-3p	656.591	624.155	462.747	764.056	0.740984	NS
MIMAT0002866	hsa-miR-517c-3p	335.868	337.467	249.329	269.788	0.0522868	NS
MIMAT0002867	hsa-miR-520h	636.991	617.808	686.424	775.383	0.0975914	NS
MIMAT0002868	hsa-miR-522-3p	559.483	580.782	437.095	441.752	0.0129999	NS
MIMAT0002869	hsa-miR-519a-3p	320.723	338.525	182.636	281.115	0.0270854	0.005521
MIMAT0002870	hsa-miR-499a-5p	570.174	708.786	882.399	813.483	0.00287087	NS
MIMAT0002871	hsa-miR-500a-3p	278.851	316.309	294.475	258.461	0.603331	NS
MIMAT0002872	hsa-miR-501-5p	534.538	569.145	703.867	597.24	0.103008	NS
MIMAT0002873	hsa-miR-502-5p	297.56	259.183	254.459	260.52	0.578535	NS
MIMAT0002874	hsa-miR-503-5p	293.996	245.431	238.043	250.223	0.492111	NS
MIMAT0002875	hsa-miR-504-5p	395.558	333.235	247.277	163.726	0.000328548	NS
MIMAT0002876	hsa-miR-505-3p	381.304	306.788	378.611	389.236	0.402985	NS
MIMAT0002877	hsa-miR-513a-5p	603.137	466.53	503.788	604.449	0.772343	NS
MIMAT0002878	hsa-miR-506-3p	251.233	173.494	180.584	217.272	0.701987	NS
MIMAT0002879	hsa-miR-507	474.848	500.382	652.565	569.438	0.0298031	NS
MIMAT0002880	hsa-miR-508-3p	231.633	217.925	169.298	148.28	0.036047	NS
MIMAT0002881	hsa-miR-509-3p	220.942	229.562	94.3962	134.894	0.000298442	NS
MIMAT0002882	hsa-miR-510-5p	717.172	714.076	682.32	574.586	0.172175	NS
MIMAT0002883	hsa-miR-514a-3p	321.614	277.167	274.98	256.401	0.389705	NS
MIMAT0002888	hsa-miR-532-5p	231.633	289.862	186.74	226.539	0.147578	NS
MIMAT0002890	hsa-miR-299-5p	535.429	386.13	425.809	540.606	0.730102	NS
MIMAT0002891	hsa-miR-18a-3p	153.234	159.741	166.219	171.964	0.660243	NS
MIMAT0003150	hsa-miR-455-5p	336.759	401.998	288.319	240.956	0.0167057	NS
MIMAT0003161	hsa-miR-493-3p	338.541	425.272	171.35	181.232	1.6336e-07	NS
MIMAT0003163	hsa-miR-539-5p	932.769	824.096	980.9	1009.13	0.117877	NS
MIMAT0003164	hsa-miR-544a	309.141	298.325	268.824	275.966	0.419575	NS
MIMAT0003165	hsa-miR-545-3p	811.607	757.449	786.977	842.315	0.654492	NS
MIMAT0003180	hsa-miR-487b-3p	263.706	240.141	250.355	205.945	0.513355	NS
MIMAT0003214	hsa-miR-551a	188.87	221.099	283.189	210.064	0.258473	NS
MIMAT0003215	hsa-miR-552-3p	389.322	335.351	169.298	169.905	1.81356e-07	NS
MIMAT0003216	hsa-miR-553	589.774	541.64	727.466	701.243	0.012881	0.0095976
MIMAT0003217	hsa-miR-554	531.866	536.35	469.929	459.257	0.184312	NS
MIMAT0003218	hsa-miR-92b-3p	310.923	265.53	449.408	376.879	0.00683417	0.0075979
MIMAT0003219	hsa-miR-555	257.469	273.994	247.277	265.669	0.805799	NS
MIMAT0003220	hsa-miR-556-5p	668.173	506.729	442.226	424.247	0.00949122	NS
MIMAT0003221	hsa-miR-557	305.578	261.299	386.819	469.555	0.00198133	NS
MIMAT0003222	hsa-miR-558	499.793	596.65	514.049	366.582	0.0883719	NS
MIMAT0003223	hsa-miR-559	1097.59	1189.07	1106.08	1134.76	0.78481	NS
MIMAT0003225	hsa-miR-561-3p	786.662	889.686	990.134	937.05	0.0821583	NS
MIMAT0003226	hsa-miR-562	199.561	179.841	187.766	228.599	0.579036	NS
MIMAT0003227	hsa-miR-563	458.812	445.372	465.825	444.841	0.950034	NS
MIMAT0003228	hsa-miR-564	277.069	269.762	319.1	266.699	0.625301	NS
MIMAT0003230	hsa-miR-566	322.505	337.467	253.433	327.453	0.36291	NS
MIMAT0003231	hsa-miR-567	553.247	622.039	897.79	923.663	4.58471e-07	NS
MIMAT0003232	hsa-miR-568	1023.64	1022.98	1238.44	1354.09	0.00101	NS
MIMAT0003233	hsa-miR-551b-3p	312.705	296.209	480.189	374.82	0.0102446	NS
MIMAT0003234	hsa-miR-569	912.279	873.817	1113.26	899.98	0.16367	NS
MIMAT0003235	hsa-miR-570-3p	592.447	599.824	368.35	424.247	0.000181207	NS
MIMAT0003236	hsa-miR-571	225.397	243.315	156.985	208.004	0.133738	NS
MIMAT0003237	hsa-miR-572	173.725	143.873	255.485	223.45	0.0141822	NS
MIMAT0003238	hsa-miR-573	555.029	547.987	676.164	526.189	0.42892	NS
MIMAT0003239	hsa-miR-574-3p	274.396	284.572	204.183	298.62	0.503153	NS
MIMAT0003240	hsa-miR-575	228.961	250.72	246.251	246.104	0.855168	NS
MIMAT0003241	hsa-miR-576-5p	339.432	320.541	316.022	333.631	0.899633	NS
MIMAT0003242	hsa-miR-577	484.648	374.493	436.069	468.525	0.685655	NS
MIMAT0003243	hsa-miR-578	356.359	296.209	426.835	294.501	0.503905	NS
MIMAT0003244	hsa-miR-579-3p	451.685	407.288	401.184	407.771	0.602121	NS
MIMAT0003245	hsa-miR-580-3p	662.827	626.271	654.617	570.468	0.597352	NS
MIMAT0003246	hsa-miR-581	762.608	881.222	812.628	850.553	0.880721	NS
MIMAT0003247	hsa-miR-582-5p	786.662	697.15	878.295	863.939	0.0569202	NS
MIMAT0003248	hsa-miR-583	737.663	733.118	647.435	822.75	0.996067	NS
MIMAT0003249	hsa-miR-584-5p	505.139	516.25	594.08	454.109	0.821598	NS
MIMAT0003250	hsa-miR-585-3p	145.216	180.899	265.746	176.083	0.101773	NS
MIMAT0003251	hsa-miR-548a-3p	592.447	647.429	976.795	758.907	0.000666436	NS
MIMAT0003252	hsa-miR-586	402.685	399.882	422.731	393.355	0.886829	NS
MIMAT0003253	hsa-miR-587	575.519	596.65	529.439	604.449	0.743771	NS
MIMAT0003254	hsa-miR-548b-3p	488.212	514.135	507.893	526.189	0.76268	NS
MIMAT0003255	hsa-miR-588	423.176	381.898	383.741	320.244	0.287592	NS
MIMAT0003256	hsa-miR-589-3p	197.779	205.231	190.844	252.283	0.564369	NS
MIMAT0003257	hsa-miR-550a-3p	480.194	407.288	319.1	295.531	0.00349529	NS
MIMAT0003258	hsa-miR-590-5p	455.248	395.651	358.09	303.769	0.0477947	NS
MIMAT0003259	hsa-miR-591	542.556	568.087	490.45	578.705	0.720758	NS
MIMAT0003260	hsa-miR-592	682.427	630.502	783.899	752.729	0.0745917	NS
MIMAT0003261	hsa-miR-593-5p	177.289	244.373	187.766	149.31	0.220841	NS
MIMAT0003263	hsa-miR-595	268.16	277.167	391.949	339.809	0.0263479	NS
MIMAT0003264	hsa-miR-596	109.58	114.252	77.9795	120.478	0.612787	NS
MIMAT0003265	hsa-miR-597-5p	53.4538	76.1681	43.0939	75.1699	0.780398	NS
MIMAT0003266	hsa-miR-598-3p	420.503	488.745	459.668	404.682	0.673951	NS
MIMAT0003267	hsa-miR-599	383.086	390.361	181.61	289.353	0.00152898	NS
MIMAT0003268	hsa-miR-600	335.868	312.078	297.553	180.202	0.0658494	NS
MIMAT0003269	hsa-miR-601	239.651	272.936	340.647	230.658	0.493995	NS
MIMAT0003270	hsa-miR-602	447.23	431.619	450.434	435.574	0.944101	NS
MIMAT0003271	hsa-miR-603	360.813	379.783	375.533	427.336	0.506016	NS
MIMAT0003272	hsa-miR-604	145.216	154.452	105.683	62.8132	0.0132355	NS
MIMAT0003273	hsa-miR-605-5p	270.833	305.73	480.189	434.544	0.000215449	NS
MIMAT0003274	hsa-miR-606	716.281	612.518	676.164	799.067	0.289349	NS
MIMAT0003276	hsa-miR-608	179.961	145.989	159.037	143.132	0.677406	NS
MIMAT0003277	hsa-miR-609	299.341	309.962	248.303	194.618	0.0319174	NS
MIMAT0003278	hsa-miR-610	292.214	269.762	262.668	246.104	0.478008	NS
MIMAT0003279	hsa-miR-611	236.088	215.81	184.688	268.758	0.986801	NS
MIMAT0003280	hsa-miR-612	337.65	372.377	308.84	360.404	0.652454	NS
MIMAT0003281	hsa-miR-613	448.121	357.567	343.725	406.741	0.579565	NS
MIMAT0003282	hsa-miR-614	603.137	678.108	504.814	534.427	0.0378469	NS
MIMAT0003283	hsa-miR-615-3p	99.7805	71.9365	86.1878	84.4374	0.972784	NS
MIMAT0003284	hsa-miR-616-5p	518.502	515.192	554.065	514.862	0.745397	NS
MIMAT0003285	hsa-miR-548c-3p	903.37	843.138	985.004	1084.3	0.0304932	NS
MIMAT0003286	hsa-miR-617	193.325	151.278	96.4483	183.291	0.342559	NS
MIMAT0003287	hsa-miR-618	267.269	267.646	298.579	466.465	0.0208726	NS
MIMAT0003288	hsa-miR-619-3p	179.961	252.836	289.345	182.261	0.63662	NS
MIMAT0003289	hsa-miR-620	555.92	633.676	721.31	839.226	0.00471448	NS
MIMAT0003290	hsa-miR-621	298.451	316.309	240.095	220.361	0.0407303	NS
MIMAT0003291	hsa-miR-622	251.233	196.768	336.543	186.38	0.416289	NS
MIMAT0003292	hsa-miR-623	134.525	89.9207	153.907	93.705	0.692512	NS
MIMAT0003293	hsa-miR-624-5p	1143.91	1136.17	1377.98	1351	0.00838804	NS
MIMAT0003294	hsa-miR-625-5p	21.3815	20.0999	24.6251	30.8917	0.536676	NS
MIMAT0003295	hsa-miR-626	473.957	469.703	343.725	443.811	0.141269	NS
MIMAT0003296	hsa-miR-627-5p	738.554	754.276	890.608	1036.93	0.00231422	NS
MIMAT0003297	hsa-miR-628-3p	285.087	296.209	204.183	171.964	0.00404685	NS
MIMAT0003298	hsa-miR-629-3p	157.689	174.552	77.9795	50.4565	3.86307e-05	NS
MIMAT0003299	hsa-miR-630	533.647	447.488	625.888	549.873	0.100759	NS
MIMAT0003300	hsa-miR-631	73.0536	94.1522	55.4065	92.6752	0.671232	NS
MIMAT0003301	hsa-miR-33b-5p	836.552	810.344	891.634	888.653	0.321339	NS
MIMAT0003302	hsa-miR-632	286.869	217.925	237.017	220.361	0.52192	NS
MIMAT0003303	hsa-miR-633	667.282	644.255	518.153	477.792	0.00532652	NS
MIMAT0003304	hsa-miR-634	355.468	331.12	140.568	203.886	1.45529e-05	NS
MIMAT0003305	hsa-miR-635	336.759	314.193	375.533	340.839	0.454972	NS
MIMAT0003306	hsa-miR-636	161.252	194.652	204.183	234.777	0.205181	NS
MIMAT0003307	hsa-miR-637	81.0716	88.8628	132.36	177.113	0.0058907	NS
MIMAT0003308	hsa-miR-638	169.27	114.252	180.584	105.032	0.981721	NS
MIMAT0003309	hsa-miR-639	245.888	228.504	335.517	345.988	0.00783986	NS
MIMAT0003310	hsa-miR-640	113.144	106.847	45.146	106.062	0.188019	NS
MIMAT0003311	hsa-miR-641	441.885	455.951	462.747	583.854	0.185859	NS
MIMAT0003312	hsa-miR-642a-5p	263.706	312.078	289.345	347.017	0.47164	NS
MIMAT0003313	hsa-miR-643	329.632	370.262	370.402	493.238	0.112482	NS
MIMAT0003314	hsa-miR-644a	179.07	198.883	108.761	81.3483	0.000607932	NS
MIMAT0003315	hsa-miR-645	285.087	283.515	258.563	226.539	0.266466	NS
MIMAT0003316	hsa-miR-646	171.943	165.031	74.9013	109.151	0.00429107	NS
MIMAT0003317	hsa-miR-647	325.177	221.099	156.985	200.796	0.0154761	NS
MIMAT0003318	hsa-miR-648	333.195	315.251	314.996	247.134	0.308459	NS
MIMAT0003319	hsa-miR-649	321.614	357.567	485.32	584.884	0.000154974	NS
MIMAT0003320	hsa-miR-650	308.25	307.846	422.731	431.455	0.00724761	NS
MIMAT0003321	hsa-miR-651-5p	549.683	601.939	645.383	604.449	0.397785	0.00098
MIMAT0003322	hsa-miR-652-3p	384.868	464.414	428.887	344.958	0.476566	NS
MIMAT0003323	hsa-miR-548d-3p	653.918	648.487	702.841	803.185	0.109919	NS
MIMAT0003324	hsa-miR-661	61.4719	82.5154	64.6409	47.3673	0.409618	NS
MIMAT0003325	hsa-miR-662	343.886	332.177	333.465	466.465	0.223757	NS
MIMAT0003326	hsa-miR-663a	53.4538	51.8366	60.5367	73.1105	0.431684	NS
MIMAT0003327	hsa-miR-449b-5p	233.415	195.71	140.568	94.7347	0.00191214	NS
MIMAT0003328	hsa-miR-653-5p	630.755	652.718	826.993	1101.81	3.46039e-05	NS
MIMAT0003329	hsa-miR-411-5p	263.706	316.309	396.054	304.799	0.183373	NS
MIMAT0003330	hsa-miR-654-5p	265.487	281.399	226.756	326.423	0.939545	NS
MIMAT0003331	hsa-miR-655-3p	159.471	241.199	169.298	313.036	0.360895	NS
MIMAT0003332	hsa-miR-656-3p	267.269	260.241	250.355	191.529	0.252713	NS
MIMAT0003333	hsa-miR-549a	400.013	459.124	369.376	394.385	0.330966	NS
MIMAT0003335	hsa-miR-657	270.833	214.752	168.271	95.7644	0.00225876	NS
MIMAT0003336	hsa-miR-658	231.633	252.836	305.762	294.501	0.124532	NS
MIMAT0003337	hsa-miR-659-3p	247.669	228.504	278.058	331.571	0.0870883	NS
MIMAT0003338	hsa-miR-660-5p	529.193	468.645	545.856	337.75	0.390614	NS
MIMAT0003339	hsa-miR-421	712.718	919.306	755.17	853.642	0.893576	NS
MIMAT0003340	hsa-miR-542-5p	530.975	550.103	680.268	442.782	0.765782	NS
MIMAT0003385	hsa-miR-363-5p	149.671	173.494	113.891	127.686	0.135318	NS
MIMAT0003386	hsa-miR-376a-5p	1037	958.448	1132.75	906.158	0.806032	NS
MIMAT0003389	hsa-miR-542-3p	726.972	812.46	882.399	928.812	0.047392	NS
MIMAT0003393	hsa-miR-425-5p	1022.75	1056.83	1067.09	1182.12	0.289586	NS
MIMAT0003879	hsa-miR-758-3p	269.942	213.694	372.455	359.374	0.00316263	NS
MIMAT0003880	hsa-miR-671-5p	92.6533	130.12	104.657	110.181	0.882043	0.007346
MIMAT0003881	hsa-miR-668-3p	195.106	174.552	146.725	143.132	0.168999	NS
MIMAT0003882	hsa-miR-767-5p	220.052	170.32	249.329	183.291	0.565114	NS
MIMAT0003883	hsa-miR-767-3p	473.066	468.645	450.434	749.64	0.0813638	NS
MIMAT0003884	hsa-miR-454-5p	184.416	266.588	232.912	232.718	0.836011	NS
MIMAT0003885	hsa-miR-454-3p	171.943	184.073	183.662	179.172	0.907861	NS
MIMAT0003886	hsa-miR-769-5p	124.726	191.478	92.3441	100.913	0.0261419	NS
MIMAT0003887	hsa-miR-769-3p	82.8534	80.3996	81.0576	50.4565	0.446985	NS
MIMAT0003888	hsa-miR-766-3p	40.0904	51.8366	1.02605	16.4756	0.00394853	NS
MIMAT0003945	hsa-miR-765	383.086	349.104	438.121	412.92	0.210123	NS
MIMAT0003948	hsa-miR-770-5p	279.742	291.978	341.673	259.491	0.72643	NS
MIMAT0004185	hsa-miR-802	668.173	607.229	531.492	653.875	0.476845	NS
MIMAT0004284	hsa-miR-675-5p	204.015	253.894	240.095	239.926	0.751721	NS
MIMAT0004450	hsa-miR-297	952.369	917.191	1105.05	1003.98	0.114156	NS
MIMAT0004481	hsa-let-7a-3p	301.123	286.688	298.579	253.312	0.649992	NS
MIMAT0004482	hsa-let-7b-3p	272.614	260.241	277.032	266.699	0.887023	NS
MIMAT0004484	hsa-let-7d-3p	426.74	435.851	384.767	424.247	0.581728	NS
MIMAT0004485	hsa-let-7e-3p	469.503	508.845	481.215	446.901	0.634211	NS
MIMAT0004486	hsa-let-7f-1-3p	625.41	716.192	788.003	604.449	0.717837	NS
MIMAT0004487	hsa-let-7f-2-3p	209.361	158.684	147.751	167.845	0.394323	NS
MIMAT0004488	hsa-miR-15a-3p	485.539	472.877	438.121	422.187	0.326622	NS
MIMAT0004489	hsa-miR-16-1-3p	351.013	400.94	320.126	343.928	0.331486	NS
MIMAT0004490	hsa-miR-19a-5p	469.503	579.724	600.237	569.438	0.308031	NS
MIMAT0004491	hsa-miR-19b-1-5p	282.414	302.557	254.459	274.937	0.473431	NS
MIMAT0004492	hsa-miR-19b-2-5p	337.65	350.162	341.673	200.796	0.148677	NS
MIMAT0004493	hsa-miR-20a-3p	388.431	325.83	371.428	279.055	0.503376	NS
MIMAT0004494	hsa-miR-21-3p	549.683	463.356	676.164	481.911	0.283793	NS
MIMAT0004495	hsa-miR-22-5p	495.339	346.988	499.684	426.306	0.489412	NS
MIMAT0004496	hsa-miR-23a-5p	118.489	107.905	144.672	117.389	0.488623	NS
MIMAT0004497	hsa-miR-24-2-5p	130.962	187.247	136.464	149.31	0.5946	NS
MIMAT0004498	hsa-miR-25-5p	241.433	198.883	201.105	125.626	0.113561	NS
MIMAT0004499	hsa-miR-26a-1-3p	159.471	148.105	161.089	216.242	0.26418	NS
MIMAT0004500	hsa-miR-26b-3p	431.194	379.783	508.919	583.854	0.00901208	NS
MIMAT0004501	hsa-miR-27a-5p	243.215	241.199	224.704	324.363	0.430427	NS
MIMAT0004502	hsa-miR-28-3p	564.829	613.576	663.851	698.153	0.122031	NS
MIMAT0004503	hsa-miR-29a-5p	454.357	379.783	436.069	410.86	0.907353	NS
MIMAT0004504	hsa-miR-31-3p	496.23	467.587	468.903	505.595	0.922155	NS
MIMAT0004505	hsa-miR-32-3p	391.995	439.024	309.866	429.395	0.389808	NS
MIMAT0004506	hsa-miR-33a-3p	957.714	862.18	1222.02	1427.2	2.55536e-06	NS
MIMAT0004507	hsa-miR-92a-1-5p	233.415	236.967	124.152	152.399	0.00186845	NS
MIMAT0004508	hsa-miR-92a-2-5p	261.924	230.62	105.683	153.429	0.000391774	NS
MIMAT0004509	hsa-miR-93-3p	113.144	62.4155	133.386	43.2484	0.99106	NS
MIMAT0004510	hsa-miR-96-3p	688.663	642.139	449.408	504.565	0.00101701	NS
MIMAT0004511	hsa-miR-99a-3p	323.396	377.667	370.402	309.947	0.828016	NS
MIMAT0004512	hsa-miR-100-3p	939.005	786.012	1043.49	1023.55	0.0291682	NS
MIMAT0004513	hsa-miR-101-5p	277.069	323.714	237.017	266.699	0.220566	NS
MIMAT0004514	hsa-miR-29b-1-5p	637.882	588.187	540.726	442.782	0.0408485	NS
MIMAT0004515	hsa-miR-29b-2-5p	313.596	266.588	349.882	216.242	0.878622	NS
MIMAT0004516	hsa-miR-105-3p	454.357	441.14	370.402	530.308	0.965788	NS
MIMAT0004517	hsa-miR-106a-3p	590.665	649.545	642.305	915.425	0.0406951	NS
MIMAT0004518	hsa-miR-16-2-3p	694.9	614.634	647.435	665.202	0.987486	NS
MIMAT0004543	hsa-miR-192-3p	331.414	338.525	326.282	205.945	0.146046	NS
MIMAT0004548	hsa-miR-129-1-3p	601.356	549.045	737.727	686.826	0.0237671	NS
MIMAT0004549	hsa-miR-148a-5p	477.521	551.161	508.919	637.4	0.334548	NS
MIMAT0004550	hsa-miR-30c-2-3p	366.159	392.477	273.954	304.799	0.0364184	NS
MIMAT0004551	hsa-miR-30d-3p	538.993	527.887	610.497	719.778	0.0287958	NS
MIMAT0004552	hsa-miR-139-3p	313.596	304.672	365.272	330.542	0.360875	NS
MIMAT0004553	hsa-miR-7-1-3p	417.831	464.414	427.861	548.843	0.397738	NS
MIMAT0004554	hsa-miR-7-2-3p	775.971	789.186	849.566	955.585	0.0820295	NS
MIMAT0004555	hsa-miR-10a-3p	673.518	665.413	819.81	705.362	0.152129	NS
MIMAT0004556	hsa-miR-10b-3p	565.72	531.061	717.206	706.391	0.00535602	NS
MIMAT0004557	hsa-miR-34a-3p	825.862	965.854	922.415	1055.47	0.240014	NS
MIMAT0004558	hsa-miR-181a-2-3p	493.557	389.304	448.382	471.614	0.74159	NS
MIMAT0004559	hsa-miR-181c-3p	393.776	490.861	650.513	458.228	0.0845881	NS
MIMAT0004560	hsa-miR-183-3p	426.74	463.356	453.512	665.202	0.0760512	NS
MIMAT0004561	hsa-miR-187-5p	78.3989	75.1102	85.1618	88.5563	0.628675	NS
MIMAT0004562	hsa-miR-196a-3p	576.41	508.845	506.866	624.013	0.713883	NS
MIMAT0004564	hsa-miR-214-5p	44.5449	65.5892	17.4428	29.862	0.0354076	NS
MIMAT0004565	hsa-miR-218-1-3p	211.143	206.289	272.928	227.569	0.239648	NS
MIMAT0004566	hsa-miR-218-2-3p	1125.2	1018.75	1354.38	1282.01	0.0045064	NS
MIMAT0004567	hsa-miR-219a-1-3p	171.943	245.431	251.381	188.44	0.758765	NS
MIMAT0004568	hsa-miR-221-5p	574.629	580.782	576.638	525.16	0.635499	NS
MIMAT0004569	hsa-miR-222-5p	403.576	412.577	349.882	370.701	0.298548	NS
MIMAT0004570	hsa-miR-223-5p	600.465	727.828	744.909	919.544	0.0234884	NS
MIMAT0004571	hsa-miR-200b-5p	279.742	273.994	221.626	235.807	0.183928	NS
MIMAT0004584	hsa-let-7g-3p	128.289	110.021	125.178	129.745	0.748751	NS
MIMAT0004585	hsa-let-7i-3p	255.687	233.794	263.694	223.45	0.971094	NS
MIMAT0004586	hsa-miR-15b-3p	346.559	381.898	492.502	544.724	0.00210608	NS
MIMAT0004587	hsa-miR-23b-5p	318.941	268.704	257.537	253.312	0.320488	NS
MIMAT0004588	hsa-miR-27b-5p	424.958	445.372	439.147	362.463	0.497947	NS
MIMAT0004589	hsa-miR-30b-3p	244.997	244.373	246.251	208.004	0.623069	NS
MIMAT0004590	hsa-miR-122-3p	407.14	433.735	291.397	269.788	0.00134649	NS
MIMAT0004591	hsa-miR-124-5p	203.125	185.131	336.543	385.117	1.36582e-05	NS
MIMAT0004592	hsa-miR-125b-1-3p	449.903	446.43	400.158	470.584	0.802207	NS
MIMAT0004593	hsa-miR-130a-5p	647.682	738.407	821.862	824.81	0.0462754	NS
MIMAT0004594	hsa-miR-132-5p	310.923	317.367	295.501	281.115	0.518664	NS
MIMAT0004595	hsa-miR-135a-3p	325.177	303.614	346.803	427.336	0.114615	NS
MIMAT0004596	hsa-miR-138-2-3p	293.105	252.836	244.199	286.264	0.837442	NS
MIMAT0004597	hsa-miR-140-3p	352.795	325.83	636.148	354.225	0.0178422	NS
MIMAT0004598	hsa-miR-141-5p	218.27	210.52	161.089	320.244	0.558588	NS
MIMAT0004599	hsa-miR-143-5p	293.996	329.004	271.902	327.453	0.783743	NS
MIMAT0004600	hsa-miR-144-5p	589.774	588.187	639.226	575.616	0.751789	NS
MIMAT0004601	hsa-miR-145-3p	469.503	418.924	606.393	560.17	0.0111873	NS
MIMAT0004602	hsa-miR-125a-3p	212.033	235.909	215.47	152.399	0.256233	NS
MIMAT0004603	hsa-miR-125b-2-3p	460.594	501.44	447.356	460.287	0.600223	NS
MIMAT0004604	hsa-miR-127-5p	490.884	374.493	431.965	527.219	0.427448	NS
MIMAT0004605	hsa-miR-129-2-3p	520.284	544.813	530.466	613.716	0.488999	NS
MIMAT0004606	hsa-miR-136-3p	834.771	945.754	750.039	693.005	0.014533	NS
MIMAT0004607	hsa-miR-138-1-3p	334.086	364.972	361.168	446.901	0.257393	NS
MIMAT0004608	hsa-miR-146a-3p	359.032	305.73	345.777	323.334	0.967418	NS
MIMAT0004609	hsa-miR-149-3p	196.888	246.488	189.818	188.44	0.33807	NS
MIMAT0004610	hsa-miR-150-3p	207.579	240.141	165.193	160.637	0.055797	NS
MIMAT0004611	hsa-miR-185-3p	277.96	254.952	287.293	300.68	0.479272	NS
MIMAT0004612	hsa-miR-186-3p	996.914	1007.11	963.457	1038.99	0.992275	NS
MIMAT0004613	hsa-miR-188-3p	350.123	374.493	230.86	249.193	0.00221891	NS
MIMAT0004614	hsa-miR-193a-5p	407.14	431.619	374.507	455.138	0.930688	NS
MIMAT0004615	hsa-miR-195-3p	424.067	380.84	400.158	560.17	0.179777	NS
MIMAT0004657	hsa-miR-200c-5p	72.1627	112.136	47.1981	41.189	0.0145879	NS
MIMAT0004658	hsa-miR-155-3p	329.632	355.451	380.663	290.382	0.883018	NS
MIMAT0004671	hsa-miR-194-3p	116.708	121.657	67.719	60.7538	0.011089	NS
MIMAT0004672	hsa-miR-106b-3p	369.722	322.656	408.366	264.639	0.848762	NS
MIMAT0004673	hsa-miR-29c-5p	401.795	380.84	545.856	359.374	0.298941	NS
MIMAT0004674	hsa-miR-30c-1-3p	230.742	301.499	225.73	250.223	0.475595	NS
MIMAT0004675	hsa-miR-219a-2-3p	280.633	284.572	276.006	357.315	0.422822	NS
MIMAT0004676	hsa-miR-34b-3p	487.321	498.266	442.226	509.714	0.753484	NS
MIMAT0004677	hsa-miR-34c-3p	667.282	630.502	816.732	672.41	0.152569	NS
MIMAT0004678	hsa-miR-99b-3p	557.702	539.524	660.773	572.527	0.247819	NS
MIMAT0004679	hsa-miR-296-3p	283.305	267.646	235.99	407.771	0.357031	NS
MIMAT0004680	hsa-miR-130b-5p	293.996	276.109	215.47	243.015	0.131294	0.0090565
MIMAT0004681	hsa-miR-26a-2-3p	312.705	301.499	306.788	392.325	0.344269	NS
MIMAT0004682	hsa-miR-361-3p	310.032	304.672	188.792	361.433	0.536369	NS
MIMAT0004683	hsa-miR-362-3p	812.498	844.196	530.466	499.417	1.64492e-07	NS
MIMAT0004685	hsa-miR-302d-5p	454.357	500.382	545.856	591.062	0.096015	NS
MIMAT0004686	hsa-miR-367-5p	546.12	533.177	703.867	710.51	0.00378383	NS
MIMAT0004687	hsa-miR-371a-5p	253.906	265.53	321.152	293.472	0.219704	NS
MIMAT0004688	hsa-miR-374a-3p	267.269	320.541	235.99	266.699	0.284688	NS
MIMAT0004689	hsa-miR-377-5p	516.72	531.061	478.137	498.387	0.501812	NS
MIMAT0004690	hsa-miR-379-3p	351.904	415.751	412.47	405.712	0.594166	NS
MIMAT0004692	hsa-miR-340-5p	1096.69	1091.74	1026.05	916.455	0.114821	NS
MIMAT0004693	hsa-miR-330-5p	108.689	113.194	87.2139	113.27	0.657022	NS
MIMAT0004694	hsa-miR-342-5p	540.775	649.545	636.148	699.183	0.249095	NS
MIMAT0004695	hsa-miR-337-5p	498.902	424.214	370.402	593.122	0.768212	NS
MIMAT0004696	hsa-miR-323a-5p	40.9813	47.6051	13.3386	31.9215	0.125913	NS
MIMAT0004697	hsa-miR-151a-5p	215.597	240.141	263.694	262.58	0.32357	NS
MIMAT0004698	hsa-miR-135b-3p	547.902	509.903	535.596	523.1	0.997613	NS
MIMAT0004699	hsa-miR-148b-5p	251.233	174.552	252.407	250.223	0.320834	NS
MIMAT0004700	hsa-miR-331-5p	484.648	450.661	476.085	478.822	0.852756	NS
MIMAT0004701	hsa-miR-338-5p	571.065	542.698	581.768	551.933	0.861573	NS
MIMAT0004702	hsa-miR-339-3p	107.799	137.526	91.3181	95.7644	0.231758	NS
MIMAT0004703	hsa-miR-335-3p	130.071	135.41	97.4743	90.6158	0.109062	NS
MIMAT0004748	hsa-miR-423-5p	271.724	272.936	304.736	285.234	0.558	NS
MIMAT0004749	hsa-miR-424-3p	213.815	178.783	227.782	275.966	0.121567	NS
MIMAT0004751	hsa-miR-18b-3p	217.379	261.299	371.428	486.03	4.19244e-05	NS
MIMAT0004752	hsa-miR-20b-3p	337.65	262.357	347.829	358.344	0.239666	NS
MIMAT0004757	hsa-miR-431-3p	191.543	165.031	215.47	222.421	0.210749	0.0007926
MIMAT0004761	hsa-miR-483-5p	244.997	332.177	330.387	278.026	0.714692	NS
MIMAT0004762	hsa-miR-486-3p	274.396	222.157	244.199	248.164	0.946813	NS
MIMAT0004763	hsa-miR-488-3p	734.99	718.307	761.326	801.126	0.390292	NS
MIMAT0004764	hsa-miR-490-5p	41.8722	53.9524	71.8232	47.3673	0.506875	NS
MIMAT0004765	hsa-miR-491-3p	326.068	323.714	180.584	233.748	0.0024709	NS
MIMAT0004766	hsa-miR-146b-3p	552.356	464.414	563.299	547.814	0.414351	NS
MIMAT0004767	hsa-miR-193b-5p	95.326	131.178	99.5264	133.864	0.88801	NS
MIMAT0004768	hsa-miR-497-3p	307.359	233.794	328.335	345.988	0.125881	NS
MIMAT0004770	hsa-miR-516a-5p	351.904	407.288	457.616	308.917	0.942134	NS
MIMAT0004772	hsa-miR-499a-3p	273.505	329.004	272.928	343.928	0.863318	NS
MIMAT0004773	hsa-miR-500a-5p	413.376	432.677	389.897	397.474	0.537878	NS
MIMAT0004774	hsa-miR-501-3p	442.776	369.204	495.58	421.157	0.326632	0.0022604
MIMAT0004775	hsa-miR-502-3p	209.361	197.825	261.642	288.323	0.043804	NS
MIMAT0004776	hsa-miR-505-5p	939.896	842.081	1035.28	996.774	0.0941363	NS
MIMAT0004777	hsa-miR-513a-3p	500.684	572.319	321.152	360.404	0.000120488	NS
MIMAT0004778	hsa-miR-508-5p	273.505	240.141	276.006	345.988	0.190059	NS
MIMAT0004779	hsa-miR-509-5p	392.886	370.262	316.022	286.264	0.0630141	NS
MIMAT0004780	hsa-miR-532-3p	236.979	288.804	182.636	192.559	0.0323965	NS
MIMAT0004784	hsa-miR-455-3p	159.471	161.857	285.241	185.35	0.0359474	NS
MIMAT0004785	hsa-miR-545-5p	903.37	1117.13	1009.63	985.447	0.892054	NS
MIMAT0004792	hsa-miR-92b-5p	240.542	160.799	226.756	88.5563	0.61788	NS
MIMAT0004793	hsa-miR-556-3p	278.851	260.241	259.59	335.69	0.498255	NS
MIMAT0004794	hsa-miR-551b-5p	480.194	472.877	358.09	473.673	0.26977	NS
MIMAT0004795	hsa-miR-574-5p	284.196	250.72	465.825	451.02	1.77305e-05	NS
MIMAT0004796	hsa-miR-576-3p	595.119	583.955	507.893	399.533	0.0199765	NS
MIMAT0004797	hsa-miR-582-3p	494.448	478.166	517.127	436.603	0.859688	NS
MIMAT0004798	hsa-miR-548b-5p	509.593	505.671	550.986	558.111	0.384372	NS
MIMAT0004799	hsa-miR-589-5p	295.778	352.277	383.741	547.814	0.00978049	0.0071156
MIMAT0004800	hsa-miR-550a-5p	202.234	204.173	170.324	245.075	0.899105	NS
MIMAT0004801	hsa-miR-590-3p	1090.46	1075.87	1113.26	1324.23	0.129683	NS
MIMAT0004802	hsa-miR-593-3p	383.086	338.525	409.392	428.366	0.220731	NS
MIMAT0004803	hsa-miR-548a-5p	897.133	697.15	820.836	846.434	0.644147	NS
MIMAT0004804	hsa-miR-615-5p	115.817	84.6312	75.9274	107.091	0.710695	NS
MIMAT0004805	hsa-miR-616-3p	305.578	325.83	243.173	224.48	0.031859	NS
MIMAT0004806|MIMAT0022738|MIMAT0022740	hsa-miR-548c-5p/hsa-miR-548o-5p/hsa-miR-548am-5p	566.611	592.418	581.768	610.627	0.767237	NS
MIMAT0004807	hsa-miR-624-3p	564.829	624.155	392.975	343.928	2.08592e-05	NS
MIMAT0004808	hsa-miR-625-3p	602.246	567.029	524.309	512.803	0.230464	NS
MIMAT0004809	hsa-miR-628-5p	362.595	291.978	312.944	308.917	0.698075	NS
MIMAT0004810	hsa-miR-629-5p	160.361	141.757	149.803	176.083	0.685327	NS
MIMAT0004811	hsa-miR-33b-3p	555.92	507.787	482.241	404.682	0.106735	NS
MIMAT0004812	hsa-miR-548d-5p	601.356	577.608	684.372	747.58	0.0363541	NS
MIMAT0004813	hsa-miR-411-3p	326.068	330.062	333.465	314.066	0.918802	NS
MIMAT0004814	hsa-miR-654-3p	446.339	412.577	482.241	611.657	0.039591	NS
MIMAT0004819	hsa-miR-671-3p	92.6533	87.8049	18.4688	18.535	3.1927e-06	NS
MIMAT0004901	hsa-miR-298	209.361	190.42	164.167	198.737	0.563178	NS
MIMAT0004902	hsa-miR-891a-5p	326.068	297.267	328.335	345.988	0.548493	NS
MIMAT0004903	hsa-miR-300	321.614	332.177	308.84	384.087	0.661739	NS
MIMAT0004907	hsa-miR-892a	747.463	796.591	836.227	996.774	0.0473491	NS
MIMAT0004909	hsa-miR-450b-5p	853.479	939.406	1032.2	977.209	0.139868	NS
MIMAT0004910	hsa-miR-450b-3p	754.59	591.361	664.878	487.06	0.188954	NS
MIMAT0004911	hsa-miR-874-3p	227.179	262.357	306.788	305.828	0.10877	NS
MIMAT0004912	hsa-miR-890	645.9	644.255	928.571	722.867	0.0115766	NS
MIMAT0004913	hsa-miR-891b	600.465	554.334	290.371	243.015	1.91488e-10	NS
MIMAT0004916	hsa-miR-888-5p	881.988	988.069	993.212	1034.87	0.291077	NS
MIMAT0004917	hsa-miR-888-3p	1387.13	1258.89	1408.76	1686.69	0.0434561	NS
MIMAT0004918	hsa-miR-892b	332.305	271.878	327.309	440.722	0.0961541	NS
MIMAT0004919	hsa-miR-541-5p	65.9264	100.5	71.8232	135.924	0.421195	NS
MIMAT0004920	hsa-miR-541-3p	312.705	294.093	308.84	230.658	0.422543	NS
MIMAT0004921	hsa-miR-889-3p	558.592	628.387	692.581	714.629	0.0689286	NS
MIMAT0004922	hsa-miR-875-5p	625.41	547.987	588.95	741.402	0.240853	NS
MIMAT0004923	hsa-miR-875-3p	485.539	495.093	569.455	604.449	0.076377	NS
MIMAT0004924	hsa-miR-876-5p	749.244	828.328	768.508	766.115	0.75015	NS
MIMAT0004925	hsa-miR-876-3p	414.267	427.388	443.252	447.93	0.610307	NS
MIMAT0004926	hsa-miR-708-5p	498.011	495.093	529.439	458.228	0.959721	NS
MIMAT0004927	hsa-miR-708-3p	400.904	320.541	335.517	269.788	0.209506	NS
MIMAT0004928	hsa-miR-147b	813.389	772.26	856.748	749.64	0.882513	NS
MIMAT0004929	hsa-miR-190b	1306.06	1144.64	1346.17	1616.67	0.018308	NS
MIMAT0004945	hsa-miR-744-5p	213.815	231.678	309.866	235.807	0.189586	NS
MIMAT0004946	hsa-miR-744-3p	312.705	254.952	224.704	181.232	0.0322372	NS
MIMAT0004947	hsa-miR-885-5p	332.305	267.646	205.209	252.283	0.0735503	NS
MIMAT0004948	hsa-miR-885-3p	418.722	361.798	322.178	224.48	0.0152301	NS
MIMAT0004949	hsa-miR-877-5p	319.832	375.551	309.866	391.295	0.945529	NS
MIMAT0004950	hsa-miR-877-3p	329.632	235.909	289.345	374.82	0.303646	NS
MIMAT0004951	hsa-miR-887-3p	273.505	267.646	137.49	203.886	0.00663678	NS
MIMAT0004952	hsa-miR-665	249.451	198.883	211.365	322.304	0.31476	NS
MIMAT0004953	hsa-miR-873-5p	224.506	298.325	287.293	278.026	0.59137	NS
MIMAT0004954	hsa-miR-543	474.848	486.629	424.783	442.782	0.350967	NS
MIMAT0004955	hsa-miR-374b-5p	875.752	882.28	795.185	814.512	0.26378	NS
MIMAT0004956	hsa-miR-374b-3p	608.483	594.534	650.513	610.627	0.619264	NS
MIMAT0004957	hsa-miR-760	375.959	428.445	322.178	340.839	0.123521	NS
MIMAT0004958	hsa-miR-301b-3p	624.519	561.74	616.653	646.667	0.520759	NS
MIMAT0004959	hsa-miR-216b-5p	862.388	719.365	754.143	785.68	0.753919	NS
MIMAT0004960	hsa-miR-208b-3p	587.992	609.345	527.387	745.521	0.593117	NS
MIMAT0004970	hsa-miR-920	639.664	576.55	445.304	417.039	0.0011515	NS
MIMAT0004971	hsa-miR-921	464.157	464.414	506.866	730.075	0.0198505	NS
MIMAT0004972	hsa-miR-922	498.902	531.061	634.096	482.941	0.477334	NS
MIMAT0004974	hsa-miR-924	163.925	177.726	144.672	95.7644	0.0848554	NS
MIMAT0004975	hsa-miR-509-3-5p	516.72	488.745	420.679	430.425	0.127172	NS
MIMAT0004976	hsa-miR-933	116.708	123.773	111.839	183.291	0.347125	NS
MIMAT0004977	hsa-miR-934	223.615	279.283	176.48	154.459	0.0118382	NS
MIMAT0004978	hsa-miR-935	239.651	212.636	178.532	105.032	0.0163093	NS
MIMAT0004979	hsa-miR-936	538.102	504.614	627.94	726.986	0.00927364	NS
MIMAT0004980	hsa-miR-937-3p	228.961	220.041	202.131	177.113	0.289158	NS
MIMAT0004981	hsa-miR-938	204.015	211.578	256.511	239.926	0.238367	NS
MIMAT0004982	hsa-miR-939-5p	46.3266	47.6051	66.693	33.9809	0.846353	NS
MIMAT0004984	hsa-miR-941	521.175	429.503	549.96	363.493	0.76884	NS
MIMAT0004985	hsa-miR-942-5p	384.868	337.467	380.663	360.404	0.843569	NS
MIMAT0004986	hsa-miR-943	287.76	270.82	483.267	421.157	0.000133221	NS
MIMAT0004987	hsa-miR-944	539.884	458.066	535.596	435.574	0.810701	NS
MIMAT0005458	hsa-miR-1224-5p	257.469	289.862	381.689	301.709	0.114126	NS
MIMAT0005459	hsa-miR-1224-3p	326.068	322.656	343.725	314.066	0.914699	0.0068737
MIMAT0005572	hsa-miR-1225-5p	197.779	236.967	271.902	198.737	0.627812	NS
MIMAT0005573	hsa-miR-1225-3p	87.3079	74.0523	63.6148	68.9916	0.468465	NS
MIMAT0005576	hsa-miR-1226-5p	129.18	141.757	95.4222	91.6455	0.0843883	NS
MIMAT0005577	hsa-miR-1226-3p	138.089	147.047	108.761	99.8833	0.129417	NS
MIMAT0005580	hsa-miR-1227-3p	185.307	118.484	136.464	121.508	0.430942	NS
MIMAT0005582	hsa-miR-1228-5p	314.487	414.693	376.559	400.563	0.620765	NS
MIMAT0005583	hsa-miR-1228-3p	107.799	107.905	115.943	111.21	0.811035	NS
MIMAT0005584	hsa-miR-1229-3p	101.562	136.468	103.631	63.8429	0.165104	NS
MIMAT0005586	hsa-miR-1231	170.161	158.684	87.2139	74.1402	0.000711911	NS
MIMAT0005588	hsa-miR-1233-3p	133.635	196.768	219.574	191.529	0.227625	NS
MIMAT0005589	hsa-miR-1234-3p	39.1995	12.6947	20.5209	7.20807	0.287757	0.0048042
MIMAT0005591	hsa-miR-1236-3p	148.78	163.973	175.454	90.6158	0.474152	NS
MIMAT0005592	hsa-miR-1237-3p	220.942	227.446	242.147	203.886	0.974248	NS
MIMAT0005593	hsa-miR-1238-3p	214.706	258.125	278.058	239.926	0.54162	NS
MIMAT0005788	hsa-miR-513b-5p	680.645	466.53	632.044	465.436	0.732832	NS
MIMAT0005789	hsa-miR-513c-5p	198.67	167.147	194.949	168.875	0.968763	NS
MIMAT0005791	hsa-miR-1264	396.449	399.882	422.731	425.276	0.585293	NS
MIMAT0005792	hsa-miR-320b	618.283	618.866	634.096	740.372	0.271279	NS
MIMAT0005793	hsa-miR-320c	986.223	967.969	1152.25	1055.47	0.10096	NS
MIMAT0005794	hsa-miR-1296-5p	125.616	147.047	125.178	165.786	0.741484	NS
MIMAT0005795	hsa-miR-1323	361.704	386.13	469.929	483.971	0.033115	NS
MIMAT0005796	hsa-miR-1271-5p	212.033	176.668	105.683	181.232	0.134543	NS
MIMAT0005797	hsa-miR-1301-3p	197.779	231.678	143.646	199.767	0.208611	NS
MIMAT0005798	hsa-miR-1185-5p	387.54	349.104	459.668	627.102	0.002369	NS
MIMAT0005799	hsa-miR-1283	274.396	351.22	307.814	296.561	0.814604	NS
MIMAT0005800	hsa-miR-1298-5p	775.971	739.465	881.373	909.247	0.0379644	NS
MIMAT0005823	hsa-miR-1178-3p	217.379	194.652	296.527	355.255	0.00181956	NS
MIMAT0005824	hsa-miR-1179	1006.71	875.933	666.93	546.784	3.34804e-06	NS
MIMAT0005825	hsa-miR-1180-3p	286.869	340.641	296.527	254.342	0.360501	NS
MIMAT0005826	hsa-miR-1181	81.0716	86.747	42.0679	99.8833	0.587335	NS
MIMAT0005827	hsa-miR-1182	188.87	176.668	181.61	120.478	0.318842	NS
MIMAT0005828	hsa-miR-1183	793.789	528.945	656.669	1014.28	0.424624	NS
MIMAT0005829	hsa-miR-1184	403.576	356.509	309.866	246.104	0.0224249	NS
MIMAT0005863	hsa-miR-1200	201.343	246.488	253.433	175.053	0.804599	NS
MIMAT0005865	hsa-miR-1202	304.687	297.267	258.563	425.276	0.425424	NS
MIMAT0005866	hsa-miR-1203	173.725	158.684	248.303	155.488	0.307775	NS
MIMAT0005867	hsa-miR-663b	187.979	140.699	119.021	144.161	0.257385	NS
MIMAT0005868	hsa-miR-1204	245.888	228.504	172.376	205.945	0.155319	NS
MIMAT0005869	hsa-miR-1205	392.886	332.177	220.6	271.847	0.00633407	NS
MIMAT0005870	hsa-miR-1206	930.097	914.017	1072.22	1048.26	0.0581601	NS
MIMAT0005871	hsa-miR-1207-5p	353.686	332.177	348.855	428.366	0.333807	NS
MIMAT0005872	hsa-miR-1207-3p	403.576	374.493	460.694	405.712	0.368759	NS
MIMAT0005873	hsa-miR-1208	164.816	196.768	221.626	213.153	0.257249	NS
MIMAT0005874	hsa-miR-548e-3p	1609.85	1661.95	1882.79	2115.05	0.00342465	NS
MIMAT0005875	hsa-miR-548j-5p	643.228	674.934	591.002	578.705	0.204066	NS
MIMAT0005876	hsa-miR-1285-3p	606.701	610.403	1118.39	889.682	6.64606e-08	NS
MIMAT0005877	hsa-miR-1286	146.107	151.278	100.552	153.429	0.450332	NS
MIMAT0005878	hsa-miR-1287-5p	93.5442	136.468	79.0055	124.597	0.627442	NS
MIMAT0005879	hsa-miR-1289	312.705	296.209	254.459	335.69	0.825139	NS
MIMAT0005880	hsa-miR-1290	317.159	295.151	321.152	361.433	0.409882	NS
MIMAT0005881	hsa-miR-1291	118.489	135.41	290.371	200.796	0.000336264	NS
MIMAT0005882	hsa-miR-548k	639.664	697.15	322.178	443.811	3.4439e-06	NS
MIMAT0005883	hsa-miR-1293	54.3447	71.9365	162.115	110.181	0.00208377	NS
MIMAT0005884	hsa-miR-1294	542.556	553.277	407.34	584.884	0.421728	NS
MIMAT0005886	hsa-miR-1297	644.119	674.934	610.497	628.132	0.498127	NS
MIMAT0005887	hsa-miR-1299	496.23	421.04	679.242	339.809	0.761282	NS
MIMAT0005889	hsa-miR-548l	786.662	829.386	723.362	919.544	0.856696	NS
MIMAT0005890	hsa-miR-1302	410.704	395.651	306.788	329.512	0.0549964	NS
MIMAT0005891	hsa-miR-1303	422.285	376.609	318.074	243.015	0.010213	NS
MIMAT0005892	hsa-miR-1304-5p	226.288	209.462	171.35	140.043	0.0486555	NS
MIMAT0005893	hsa-miR-1305	441.885	428.445	382.715	487.06	0.994293	NS
MIMAT0005894	hsa-miR-1243	562.156	422.098	318.074	375.85	0.0077986	NS
MIMAT0005895	hsa-miR-548f-3p	1023.64	1087.51	1334.89	1218.16	0.00891751	NS
MIMAT0005896	hsa-miR-1244	812.498	738.407	944.988	942.198	0.0147425	NS
MIMAT0005897	hsa-miR-1245a	466.83	484.514	474.033	531.338	0.609328	NS
MIMAT0005898	hsa-miR-1246	476.63	634.734	603.315	662.113	0.239942	NS
MIMAT0005899	hsa-miR-1247-5p	210.252	278.225	199.053	266.699	0.782725	NS
MIMAT0005900	hsa-miR-1248	187.979	209.462	205.209	105.032	0.240255	NS
MIMAT0005901	hsa-miR-1249-3p	219.161	251.778	347.829	310.977	0.0167557	NS
MIMAT0005902	hsa-miR-1250-5p	167.489	158.684	198.027	235.807	0.0901527	NS
MIMAT0005903	hsa-miR-1251-5p	449.903	556.45	513.023	429.395	0.589568	NS
MIMAT0005904	hsa-miR-1253	304.687	351.22	321.152	251.253	0.342042	NS
MIMAT0005905	hsa-miR-1254	100.671	82.5154	72.8492	72.0807	0.361016	NS
MIMAT0005906	hsa-miR-1255a	369.722	322.656	347.829	460.287	0.25493	NS
MIMAT0005907	hsa-miR-1256	392.886	358.625	447.356	396.444	0.34051	NS
MIMAT0005908	hsa-miR-1257	583.538	573.376	730.544	601.359	0.163059	NS
MIMAT0005909	hsa-miR-1258	263.706	323.714	390.923	374.82	0.0438754	NS
MIMAT0005911	hsa-miR-1260a	170.161	156.568	184.688	151.37	0.878549	NS
MIMAT0005912	hsa-miR-548g-3p	930.097	896.033	1041.44	1038.99	0.0796134	NS
MIMAT0005913	hsa-miR-1261	432.976	415.751	646.409	578.705	0.000530488	NS
MIMAT0005914	hsa-miR-1262	1015.62	930.943	1140.96	1169.77	0.0205255	NS
MIMAT0005915	hsa-miR-1263	240.542	178.783	267.798	221.391	0.357611	NS
MIMAT0005916	hsa-miR-548n	1052.15	1003.94	1103	1127.55	0.260703	NS
MIMAT0005917	hsa-miR-548m	748.354	773.318	791.081	783.621	0.675253	NS
MIMAT0005918	hsa-miR-1265	515.829	487.687	556.117	500.446	0.629265	NS
MIMAT0005919	hsa-miR-548o-3p	769.735	782.839	931.649	888.653	0.0445439	NS
MIMAT0005920	hsa-miR-1266-5p	443.667	419.982	485.32	412.92	0.738677	NS
MIMAT0005921	hsa-miR-1267	111.362	163.973	244.199	125.626	0.193698	NS
MIMAT0005922|MIMAT0018925	hsa-miR-1268a/hsa-miR-1268b	250.342	199.941	294.475	183.291	0.746267	NS
MIMAT0005923	hsa-miR-1269a	236.979	318.425	187.766	266.699	0.236573	NS
MIMAT0005924	hsa-miR-1270	550.574	502.498	587.924	564.289	0.379092	NS
MIMAT0005925	hsa-miR-1272	765.281	774.376	734.649	705.362	0.428218	NS
MIMAT0005926	hsa-miR-1273a	376.849	361.798	478.137	372.76	0.267701	NS
MIMAT0005928	hsa-miR-548h-5p	672.627	530.003	761.326	801.126	0.00883459	NS
MIMAT0005929	hsa-miR-1275	92.6533	108.963	46.172	55.6051	0.0123761	NS
MIMAT0005930	hsa-miR-1276	394.667	444.314	357.064	401.593	0.411404	0.0023119
MIMAT0005931	hsa-miR-302e	256.578	297.267	290.371	231.688	0.696399	NS
MIMAT0005932	hsa-miR-302f	475.739	508.845	432.991	539.576	0.917832	NS
MIMAT0005933	hsa-miR-1277-3p	768.844	887.57	778.769	753.759	0.372073	NS
MIMAT0005934	hsa-miR-548p	748.354	806.112	899.842	839.226	0.169014	NS
MIMAT0005935	hsa-miR-548i	857.934	773.318	877.269	828.929	0.591938	NS
MIMAT0005936	hsa-miR-1278	693.118	633.676	462.747	611.657	0.055401	NS
MIMAT0005937	hsa-miR-1279	1199.15	924.596	1059.91	976.179	0.6261	NS
MIMAT0005939	hsa-miR-1281	198.67	260.241	250.355	284.204	0.320534	NS
MIMAT0005940	hsa-miR-1282	139.871	110.021	97.4743	120.478	0.527789	NS
MIMAT0005941	hsa-miR-1284	146.998	224.273	300.631	307.888	0.00270506	NS
MIMAT0005942	hsa-miR-1288-3p	187.979	204.173	221.626	161.667	0.898391	NS
MIMAT0005943	hsa-miR-1292-5p	215.597	203.115	197.001	184.321	0.558781	NS
MIMAT0005944	hsa-miR-1252-5p	1094.91	1127.71	1058.88	1219.19	0.743198	NS
MIMAT0005945	hsa-miR-1255b-5p	549.683	549.045	488.398	515.892	0.381163	NS
MIMAT0005948	hsa-miR-664a-5p	556.811	524.713	532.518	676.529	0.307962	NS
MIMAT0005949	hsa-miR-664a-3p	1150.15	1110.78	1123.52	1519.87	0.0820776	NS
MIMAT0005950	hsa-miR-1306-3p	311.814	316.309	227.782	265.669	0.0848723	NS
MIMAT0005951	hsa-miR-1307-3p	172.834	186.189	150.829	154.459	0.358049	NS
MIMAT0005952	hsa-miR-1321	487.321	521.54	448.382	515.892	0.683821	NS
MIMAT0005953	hsa-miR-1322	721.627	709.844	603.315	463.376	0.00542004	NS
MIMAT0005955	hsa-miR-1197	240.542	229.562	220.6	278.026	0.702506	NS
MIMAT0005956	hsa-miR-1324	193.325	214.752	162.115	176.083	0.264034	NS
MIMAT0006764	hsa-miR-320d	277.96	355.451	371.428	332.601	0.433157	NS
MIMAT0006765	hsa-miR-1825	226.288	245.431	128.256	109.151	8.84493e-05	NS
MIMAT0006767	hsa-miR-1827	514.938	434.793	418.627	332.601	0.0629351	NS
MIMAT0006789	hsa-miR-1468-5p	316.268	280.341	325.256	411.89	0.124577	NS
MIMAT0006790	hsa-miR-675-3p	445.449	461.24	342.699	274.937	0.00255877	NS
MIMAT0007347	hsa-miR-1469	118.489	75.1102	133.386	92.6752	0.542441	NS
MIMAT0007348	hsa-miR-1470	56.1265	48.6629	53.3544	80.3185	0.438949	NS
MIMAT0007349	hsa-miR-1471	357.25	353.335	450.434	413.949	0.0997808	NS
MIMAT0007399	hsa-miR-1537-3p	668.173	599.824	860.852	875.266	0.000282892	NS
MIMAT0007400	hsa-miR-1538	235.197	171.378	242.147	172.994	0.916714	NS
MIMAT0007401	hsa-miR-1539	507.811	504.614	580.742	445.871	0.904429	NS
MIMAT0007402	hsa-miR-103b	522.066	553.277	625.888	457.198	0.949109	NS
MIMAT0007881	hsa-miR-1908-5p	147.889	162.915	112.865	110.181	0.0936088	NS
MIMAT0007882	hsa-miR-1909-5p	23.1633	22.2157	5.13023	5.14862	0.0214388	NS
MIMAT0007883	hsa-miR-1909-3p	42.7631	34.9104	104.657	37.0701	0.110573	NS
MIMAT0007884	hsa-miR-1910-5p	130.962	166.089	98.5004	104.002	0.0686731	NS
MIMAT0007885	hsa-miR-1911-5p	257.469	196.768	270.876	354.225	0.0438277	0.0001993
MIMAT0007886	hsa-miR-1911-3p	88.1988	122.715	82.0836	141.072	0.815444	NS
MIMAT0007887	hsa-miR-1912	1016.51	1001.82	951.144	924.693	0.322979	NS
MIMAT0007888	hsa-miR-1913	171.052	150.22	154.933	235.807	0.303912	NS
MIMAT0007889	hsa-miR-1914-5p	44.5449	41.2577	87.2139	48.3971	0.17314	NS
MIMAT0007890	hsa-miR-1914-3p	112.253	123.773	85.1618	93.705	0.22134	NS
MIMAT0007891	hsa-miR-1915-5p	73.9445	104.731	50.2762	112.24	0.755232	NS
MIMAT0007892	hsa-miR-1915-3p	319.832	312.078	339.621	385.117	0.286013	NS
MIMAT0009196	hsa-miR-103a-2-5p	198.67	218.983	195.975	268.758	0.516443	NS
MIMAT0009197	hsa-miR-205-3p	452.576	325.83	415.548	298.62	0.558507	NS
MIMAT0009198	hsa-miR-224-3p	687.773	720.423	504.814	501.476	0.000441651	0.0097658
MIMAT0009199	hsa-miR-365a-5p	152.343	156.568	132.36	133.864	0.430837	NS
MIMAT0009201	hsa-miR-196b-3p	125.616	124.831	171.35	157.548	0.148626	NS
MIMAT0009203	hsa-miR-449b-3p	336.759	296.209	290.371	330.542	0.881049	NS
MIMAT0009206	hsa-miR-2113	491.775	407.288	453.512	354.225	0.400132	NS
MIMAT0009447	hsa-miR-1972	271.724	254.952	300.631	272.877	0.544283	NS
MIMAT0009448	hsa-miR-1973	220.942	224.273	202.131	343.928	0.247687	NS
MIMAT0009451	hsa-miR-1976	367.05	382.956	446.33	443.811	0.138384	NS
MIMAT0009977	hsa-miR-2052	790.226	755.334	767.482	978.239	0.190499	NS
MIMAT0009978	hsa-miR-2053	661.937	642.139	594.08	542.665	0.152315	NS
MIMAT0009979	hsa-miR-2054	876.643	1108.67	983.978	1093.57	0.59587	NS
MIMAT0010133	hsa-miR-2110	74.8354	78.2839	141.594	77.2294	0.180112	NS
MIMAT0010195	hsa-let-7a-2-3p	576.41	591.361	582.794	538.546	0.683209	NS
MIMAT0010214	hsa-miR-151b	257.469	313.135	408.366	259.491	0.325374	NS
MIMAT0010251	hsa-miR-449c-5p	362.595	357.567	291.397	213.153	0.0137059	NS
MIMAT0010313	hsa-miR-762	77.508	69.8207	67.719	50.4565	0.447283	NS
MIMAT0010357	hsa-miR-670-5p	200.452	216.867	229.834	297.59	0.135501	NS
MIMAT0010364	hsa-miR-761	534.538	553.277	643.331	407.771	0.796755	NS
MIMAT0010367	hsa-miR-764	383.977	360.741	274.98	247.134	0.00712123	NS
MIMAT0010497	hsa-miR-759	1114.51	1080.11	1087.61	1157.41	0.754561	NS
MIMAT0011156	hsa-miR-2114-5p	353.686	405.172	652.565	913.366	1.90497e-09	NS
MIMAT0011157	hsa-miR-2114-3p	372.395	364.972	397.08	295.531	0.643829	NS
MIMAT0011158	hsa-miR-2115-5p	404.467	364.972	206.235	194.618	2.1588e-06	NS
MIMAT0011159	hsa-miR-2115-3p	462.376	538.466	497.632	556.051	0.632802	0.0081069
MIMAT0011160	hsa-miR-2116-5p	378.631	464.414	412.47	377.909	0.610179	NS
MIMAT0011161	hsa-miR-2116-3p	139.871	166.089	117.995	56.6349	0.0244091	NS
MIMAT0011162	hsa-miR-2117	492.666	512.019	463.773	416.009	0.230084	NS
MIMAT0011163	hsa-miR-548q	942.569	862.18	990.134	972.06	0.281532	NS
MIMAT0011775	hsa-miR-2276-3p	439.212	481.34	510.971	428.366	0.856818	NS
MIMAT0011777	hsa-miR-2277-3p	172.834	165.031	148.777	73.1105	0.0686677	NS
MIMAT0011778	hsa-miR-2278	587.101	585.013	487.372	644.608	0.753783	NS
MIMAT0012734	hsa-miR-711	168.38	193.594	261.642	208.004	0.114466	NS
MIMAT0012735	hsa-miR-718	346.559	357.567	321.152	376.879	0.947102	NS
MIMAT0013515	hsa-miR-2681-5p	310.032	284.572	144.672	125.626	8.00625e-07	NS
MIMAT0013516	hsa-miR-2681-3p	1023.64	975.375	1195.34	1423.08	0.000592631	NS
MIMAT0013517	hsa-miR-2682-5p	408.031	377.667	370.402	355.255	0.508884	NS
MIMAT0013518	hsa-miR-2682-3p	178.179	163.973	149.803	102.972	0.127829	NS
MIMAT0013771	hsa-miR-449c-3p	157.689	151.278	143.646	167.845	0.96625	NS
MIMAT0013802	hsa-miR-2861	141.653	130.12	88.2399	136.953	0.392468	NS
MIMAT0013863	hsa-miR-2909	137.198	175.61	138.516	169.905	0.94856	NS
MIMAT0014977	hsa-miR-3115	916.733	869.586	957.3	1117.25	0.0651171	NS
MIMAT0014978	hsa-miR-3116	303.796	245.431	276.006	264.639	0.905019	NS
MIMAT0014979	hsa-miR-3117-3p	350.123	337.467	269.85	384.087	0.725367	NS
MIMAT0014980	hsa-miR-3118	568.392	541.64	725.414	624.013	0.0489246	NS
MIMAT0014981	hsa-miR-3119	270.833	279.283	263.694	297.59	0.884041	NS
MIMAT0014982	hsa-miR-3120-3p	504.248	570.203	601.263	578.705	0.351875	NS
MIMAT0014983	hsa-miR-3121-3p	609.374	692.918	623.836	720.807	0.736354	NS
MIMAT0014984	hsa-miR-3122	342.104	308.904	356.038	283.174	0.89037	NS
MIMAT0014985	hsa-miR-3123	848.134	819.865	878.295	856.731	0.619092	NS
MIMAT0014986	hsa-miR-3124-5p	358.141	342.756	435.043	463.376	0.0356406	NS
MIMAT0014987	hsa-miR-548s	410.704	382.956	475.059	383.058	0.529652	NS
MIMAT0014988	hsa-miR-3125	204.906	235.909	219.574	343.928	0.1473	NS
MIMAT0014989	hsa-miR-3126-5p	415.158	390.361	409.392	348.047	0.6144	NS
MIMAT0014990	hsa-miR-3127-5p	138.089	129.063	53.3544	12.3567	4.53882e-05	NS
MIMAT0014991	hsa-miR-3128	277.069	266.588	343.725	332.601	0.0987017	0.00034
MIMAT0014992	hsa-miR-3129-5p	285.978	286.688	338.595	336.72	0.205715	NS
MIMAT0014994	hsa-miR-3130-3p	106.908	140.699	95.4222	109.151	0.395707	NS
MIMAT0014995	hsa-miR-3130-5p	68.5991	71.9365	88.2399	71.051	0.642084	NS
MIMAT0014996	hsa-miR-3131	183.525	175.61	174.428	108.121	0.229483	NS
MIMAT0014997	hsa-miR-3132	152.343	213.694	171.35	135.924	0.366625	NS
MIMAT0014998	hsa-miR-3133	440.994	458.066	401.184	542.665	0.694538	NS
MIMAT0014999	hsa-miR-378b	204.015	187.247	119.021	130.775	0.0130067	NS
MIMAT0015000	hsa-miR-3134	636.1	611.46	797.237	545.754	0.526623	NS
MIMAT0015001	hsa-miR-3135a	363.486	357.567	290.371	286.264	0.0814484	NS
MIMAT0015002	hsa-miR-466	938.115	851.602	888.555	725.956	0.246383	NS
MIMAT0015003	hsa-miR-3136-5p	296.669	381.898	177.506	174.024	1.76657e-05	NS
MIMAT0015004	hsa-miR-544b	721.627	692.918	862.904	885.563	0.00970888	NS
MIMAT0015005	hsa-miR-3137	171.943	186.189	180.584	148.28	0.63253	NS
MIMAT0015006	hsa-miR-3138	183.525	173.494	171.35	183.291	0.966422	NS
MIMAT0015007	hsa-miR-3139	599.574	530.003	487.372	287.293	0.00981643	NS
MIMAT0015008	hsa-miR-3140-3p	362.595	291.978	293.449	398.504	0.709536	0.0023567
MIMAT0015009	hsa-miR-548t-5p	801.807	758.507	786.977	892.771	0.386306	NS
MIMAT0015010	hsa-miR-3141	416.94	429.503	539.7	533.397	0.0267796	NS
MIMAT0015011	hsa-miR-3142	507.811	346.988	566.377	374.82	0.533611	NS
MIMAT0015012	hsa-miR-3143	555.92	545.871	560.221	766.115	0.0993117	NS
MIMAT0015013	hsa-miR-548u	494.448	468.645	491.476	590.032	0.294736	0.004493
MIMAT0015014	hsa-miR-3144-5p	224.506	317.367	387.845	369.671	0.0195261	NS
MIMAT0015015	hsa-miR-3144-3p	1012.95	942.58	1013.73	1041.05	0.511981	NS
MIMAT0015016	hsa-miR-3145-3p	933.66	1012.4	1124.55	1001.92	0.251448	NS
MIMAT0015017	hsa-miR-1273c	225.397	195.71	284.215	212.123	0.315541	NS
MIMAT0015018	hsa-miR-3146	508.702	522.598	559.195	668.291	0.0958466	NS
MIMAT0015019	hsa-miR-3147	169.27	225.331	184.688	253.312	0.548631	NS
MIMAT0015020	hsa-miR-548v	1442.36	1241.96	1556.51	1644.47	0.0162848	NS
MIMAT0015021	hsa-miR-3148	484.648	492.977	539.7	563.26	0.241259	NS
MIMAT0015022	hsa-miR-3149	617.392	659.066	785.951	753.759	0.0327364	NS
MIMAT0015023	hsa-miR-3150a-3p	521.175	500.382	796.211	654.905	0.000578555	NS
MIMAT0015024	hsa-miR-3151-5p	383.086	282.457	273.954	374.82	0.858533	NS
MIMAT0015025	hsa-miR-3152-3p	546.12	428.445	521.231	558.111	0.379923	NS
MIMAT0015026	hsa-miR-3153	246.778	204.173	220.6	130.775	0.188758	NS
MIMAT0015027	hsa-miR-3074-3p	427.631	386.13	460.694	430.425	0.437543	NS
MIMAT0015028	hsa-miR-3154	535.429	582.897	491.476	591.062	0.765639	NS
MIMAT0015029	hsa-miR-3155a	431.194	514.135	484.293	482.941	0.830495	NS
MIMAT0015031	hsa-miR-3157-5p	370.613	314.193	307.814	327.453	0.563211	NS
MIMAT0015032	hsa-miR-3158-3p	250.342	267.646	211.365	266.699	0.598898	NS
MIMAT0015033	hsa-miR-3159	195.106	161.857	185.714	124.597	0.466525	NS
MIMAT0015034	hsa-miR-3160-3p	321.614	375.551	302.683	366.582	0.766812	NS
MIMAT0015035	hsa-miR-3161	318.05	301.499	185.714	222.421	0.00453972	NS
MIMAT0015036	hsa-miR-3162-5p	367.05	364.972	303.709	391.295	0.694958	NS
MIMAT0015037	hsa-miR-3163	621.846	664.355	844.435	962.793	9.72772e-05	NS
MIMAT0015038	hsa-miR-3164	475.739	427.388	539.7	504.565	0.185878	NS
MIMAT0015039	hsa-miR-3165	517.611	520.482	533.544	479.852	0.819891	NS
MIMAT0015040	hsa-miR-3166	922.078	798.707	811.602	1231.55	0.423007	NS
MIMAT0015041	hsa-miR-1260b	273.505	227.446	197.001	177.113	0.0656475	NS
MIMAT0015042	hsa-miR-3167	340.323	327.946	385.793	335.69	0.5496	NS
MIMAT0015043	hsa-miR-3168	204.015	171.378	212.391	193.588	0.643253	NS
MIMAT0015044	hsa-miR-3169	391.104	454.893	319.1	420.128	0.310679	NS
MIMAT0015045	hsa-miR-3170	215.597	205.231	303.709	170.934	0.519857	NS
MIMAT0015046	hsa-miR-3171	847.243	791.302	1242.54	1302.6	2.90625e-09	NS
MIMAT0015048	hsa-miR-3173-3p	552.356	491.919	474.033	590.032	0.873224	NS
MIMAT0015049	hsa-miR-1193	207.579	209.462	143.646	151.37	0.0416895	NS
MIMAT0015051	hsa-miR-3174	473.957	446.43	466.851	502.506	0.638786	NS
MIMAT0015052	hsa-miR-3175	809.825	658.008	726.44	664.173	0.567219	NS
MIMAT0015053	hsa-miR-3176	134.525	166.089	142.62	191.529	0.577184	NS
MIMAT0015054	hsa-miR-3177-3p	163.925	124.831	86.1878	51.4862	0.00281774	NS
MIMAT0015055	hsa-miR-3178	178.179	165.031	98.5004	199.767	0.524179	NS
MIMAT0015056	hsa-miR-3179	612.046	526.829	347.829	373.79	6.40874e-05	NS
MIMAT0015057	hsa-miR-3180-5p	51.672	58.184	53.3544	66.9321	0.767815	NS
MIMAT0015058	hsa-miR-3180-3p	265.487	299.383	530.466	328.482	0.00705997	NS
MIMAT0015060	hsa-miR-548w	710.045	711.96	572.533	755.818	0.50709	NS
MIMAT0015061	hsa-miR-3181	48.1084	81.4575	40.0158	68.9916	0.611989	NS
MIMAT0015062	hsa-miR-3182	255.687	267.646	217.522	268.758	0.624339	NS
MIMAT0015063	hsa-miR-3183	188.87	169.262	208.287	90.6158	0.435268	NS
MIMAT0015064	hsa-miR-3184-5p	103.344	135.41	87.2139	105.032	0.348513	NS
MIMAT0015065	hsa-miR-3185	188.87	271.878	271.902	288.323	0.213659	NS
MIMAT0015066	hsa-miR-3065-5p	391.995	410.461	430.939	465.436	0.334278	NS
MIMAT0015067	hsa-miR-3186-5p	804.48	781.781	813.654	733.164	0.763431	NS
MIMAT0015068	hsa-miR-3186-3p	541.665	539.524	404.262	639.459	0.790463	NS
MIMAT0015069	hsa-miR-3187-3p	89.9806	75.1102	102.605	112.24	0.27254	NS
MIMAT0015070	hsa-miR-3188	214.706	163.973	199.053	236.837	0.415314	NS
MIMAT0015071	hsa-miR-3189-3p	203.125	221.099	162.115	195.648	0.307785	NS
MIMAT0015072	hsa-miR-320e	503.357	521.54	499.684	530.308	0.960066	NS
MIMAT0015073	hsa-miR-3190-5p	134.525	95.2101	91.3181	105.032	0.493982	NS
MIMAT0015075	hsa-miR-3191-3p	238.76	264.473	335.517	385.117	0.00816678	NS
MIMAT0015076	hsa-miR-3192-5p	212.033	195.71	202.131	294.501	0.243408	NS
MIMAT0015077	hsa-miR-3193	489.993	421.04	553.039	464.406	0.345742	NS
MIMAT0015078	hsa-miR-3194-5p	163.925	153.394	166.219	219.331	0.278644	NS
MIMAT0015079	hsa-miR-3195	58.7992	74.0523	36.9376	101.943	0.893876	NS
MIMAT0015080	hsa-miR-3196	46.3266	65.5892	42.0679	95.7644	0.536112	NS
MIMAT0015081	hsa-miR-548x-3p	950.587	992.301	920.363	917.485	0.463057	NS
MIMAT0015082	hsa-miR-3197	111.362	174.552	88.2399	96.7941	0.0594573	NS
MIMAT0015083	hsa-miR-3198	244.106	212.636	188.792	222.421	0.505879	NS
MIMAT0015084	hsa-miR-3199	413.376	345.93	411.444	380.998	0.739171	NS
MIMAT0015085	hsa-miR-3200-3p	357.25	320.541	269.85	290.382	0.151797	NS
MIMAT0015086	hsa-miR-3201	686.882	680.223	735.675	631.221	0.998303	NS
MIMAT0015087	hsa-miR-514b-5p	296.669	277.167	353.986	175.053	0.665407	NS
MIMAT0015088	hsa-miR-514b-3p	285.978	232.736	216.496	299.65	0.968576	NS
MIMAT0015089	hsa-miR-3202	623.628	590.303	504.814	444.841	0.0183602	NS
MIMAT0015090	hsa-miR-1273d	179.07	186.189	179.558	208.004	0.721618	NS
MIMAT0015377	hsa-miR-3126-3p	261.924	271.878	87.2139	166.815	0.000188596	NS
MIMAT0015378	hsa-miR-3065-3p	255.687	267.646	284.215	252.283	0.859375	NS
MIMAT0016844	hsa-miR-4295	658.373	717.249	476.085	492.208	0.00036964	NS
MIMAT0016845	hsa-miR-4296	295.778	273.994	223.678	154.459	0.0123966	NS
MIMAT0016847	hsa-miR-378c	223.615	301.499	215.47	300.68	0.925217	NS
MIMAT0016848	hsa-miR-4293	134.525	192.536	132.36	241.985	0.524707	NS
MIMAT0016849	hsa-miR-4294	205.797	239.083	149.803	241.985	0.490072	NS
MIMAT0016850	hsa-miR-4301	470.394	375.551	449.408	454.109	0.593443	NS
MIMAT0016851	hsa-miR-4299	312.705	281.399	307.814	249.193	0.647764	NS
MIMAT0016852	hsa-miR-4298	156.798	279.283	319.1	442.782	0.00182948	NS
MIMAT0016853	hsa-miR-4300	290.432	325.83	155.959	154.459	7.6537e-06	NS
MIMAT0016854	hsa-miR-4304	198.67	199.941	274.98	214.183	0.200723	NS
MIMAT0016855	hsa-miR-4302	214.706	215.81	332.439	201.826	0.21713	NS
MIMAT0016856	hsa-miR-4303	429.412	325.83	310.892	294.501	0.105492	NS
MIMAT0016857	hsa-miR-4305	305.578	305.73	279.084	258.461	0.34445	NS
MIMAT0016858	hsa-miR-4306	223.615	150.22	189.818	239.926	0.453191	NS
MIMAT0016859	hsa-miR-4309	224.506	200.999	271.902	276.996	0.0853714	NS
MIMAT0016860	hsa-miR-4307	454.357	426.33	585.872	552.962	0.0152719	NS
MIMAT0016861	hsa-miR-4308	280.633	284.572	264.72	300.68	0.997519	NS
MIMAT0016863	hsa-miR-4311	1035.22	982.78	1036.31	1336.58	0.0624723	NS
MIMAT0016864	hsa-miR-4312	142.544	129.063	204.183	109.151	0.521685	NS
MIMAT0016865	hsa-miR-4313	57.0174	67.705	36.9376	105.032	0.706032	NS
MIMAT0016866	hsa-miR-4315	89.9806	114.252	57.4585	124.597	0.682291	NS
MIMAT0016867	hsa-miR-4316	284.196	185.131	193.923	186.38	0.228707	NS
MIMAT0016868	hsa-miR-4314	439.212	387.188	643.331	528.249	0.00243539	NS
MIMAT0016869	hsa-miR-4318	598.683	464.414	329.361	282.145	1.87615e-05	NS
MIMAT0016870	hsa-miR-4319	110.471	157.626	116.969	104.002	0.381826	NS
MIMAT0016871	hsa-miR-4320	236.088	138.584	233.938	274.937	0.10071	NS
MIMAT0016872	hsa-miR-4317	267.269	297.267	221.626	246.104	0.196369	NS
MIMAT0016873	hsa-miR-4322	123.835	142.815	50.2762	75.1699	0.00231819	NS
MIMAT0016874	hsa-miR-4321	288.651	300.441	249.329	299.65	0.617194	NS
MIMAT0016875	hsa-miR-4323	451.685	413.635	426.835	336.72	0.318612	NS
MIMAT0016876	hsa-miR-4324	400.013	314.193	344.751	425.276	0.587938	NS
MIMAT0016877	hsa-miR-4256	284.196	226.388	198.027	196.677	0.100776	NS
MIMAT0016878	hsa-miR-4257	87.3079	108.963	149.803	155.488	0.0325608	NS
MIMAT0016879	hsa-miR-4258	324.287	250.72	285.241	361.433	0.434176	NS
MIMAT0016880	hsa-miR-4259	119.38	135.41	32.8335	52.516	5.6157e-05	NS
MIMAT0016881	hsa-miR-4260	223.615	218.983	291.397	216.242	0.387817	NS
MIMAT0016882	hsa-miR-4253	176.398	188.304	185.714	166.815	0.844396	NS
MIMAT0016883	hsa-miR-4251	351.904	317.367	367.324	333.631	0.722759	NS
MIMAT0016884	hsa-miR-4254	352.795	401.998	461.72	436.603	0.139428	NS
MIMAT0016885	hsa-miR-4255	539.884	472.877	698.737	675.5	0.00215859	NS
MIMAT0016886	hsa-miR-4252	338.541	271.878	302.683	222.421	0.324991	NS
MIMAT0016887	hsa-miR-4325	220.052	269.762	229.834	293.472	0.66493	NS
MIMAT0016888	hsa-miR-4326	642.337	543.756	563.299	862.909	0.140413	NS
MIMAT0016889	hsa-miR-4327	202.234	207.346	168.271	175.053	0.285064	NS
MIMAT0016891	hsa-miR-4265	183.525	195.71	153.907	143.132	0.162977	NS
MIMAT0016894	hsa-miR-4262	520.284	406.23	386.819	401.593	0.187814	NS
MIMAT0016895	hsa-miR-2355-5p	871.297	854.775	1092.74	1050.32	0.0037888	NS
MIMAT0016896	hsa-miR-4268	507.811	484.514	308.84	416.009	0.0133094	NS
MIMAT0016897	hsa-miR-4269	522.066	519.424	325.256	325.393	3.98026e-05	NS
MIMAT0016898	hsa-miR-4263	460.594	522.598	611.523	531.338	0.16168	2.93e-05
MIMAT0016899	hsa-miR-4264	734.099	669.644	661.799	559.141	0.152248	NS
MIMAT0016900	hsa-miR-4270	337.65	343.814	288.319	378.939	0.878073	NS
MIMAT0016901	hsa-miR-4271	473.957	444.314	619.731	553.992	0.020466	NS
MIMAT0016902	hsa-miR-4272	846.352	943.638	1037.33	913.366	0.289838	NS
MIMAT0016903	hsa-miR-4273	166.598	169.262	163.141	167.845	0.933887	NS
MIMAT0016904	hsa-miR-4276	197.779	193.594	222.652	122.537	0.53018	NS
MIMAT0016905	hsa-miR-4275	286.869	336.409	383.741	541.635	0.00473131	NS
MIMAT0016906	hsa-miR-4274	285.978	265.53	273.954	278.026	0.998482	NS
MIMAT0016907	hsa-miR-4281	222.724	242.257	276.006	232.718	0.547017	NS
MIMAT0016908	hsa-miR-4277	465.048	528.945	358.09	420.128	0.0396421	NS
MIMAT0016910	hsa-miR-4278	273.505	199.941	262.668	183.291	0.725485	NS
MIMAT0016911	hsa-miR-4280	912.279	778.607	985.004	1181.09	0.0048925	NS
MIMAT0016912	hsa-miR-4282	856.152	872.759	823.915	944.258	0.782782	NS
MIMAT0016913	hsa-miR-4285	214.706	187.247	162.115	196.677	0.50041	NS
MIMAT0016914	hsa-miR-4283	182.634	196.768	124.152	196.677	0.383332	NS
MIMAT0016915	hsa-miR-4284	91.7624	115.31	44.12	110.181	0.323447	NS
MIMAT0016916	hsa-miR-4286	248.56	320.541	339.621	260.52	0.718374	NS
MIMAT0016917	hsa-miR-4287	270.833	276.109	209.313	337.75	0.998689	NS
MIMAT0016918	hsa-miR-4288	230.742	196.768	211.365	230.658	0.838581	NS
MIMAT0016919	hsa-miR-4292	159.471	145.989	91.3181	119.448	0.0726915	NS
MIMAT0016920	hsa-miR-4289	323.396	311.02	347.829	320.244	0.690625	NS
MIMAT0016921	hsa-miR-4290	286.869	296.209	221.626	271.847	0.249915	NS
MIMAT0016923	hsa-miR-4329	253.906	224.273	156.985	271.847	0.550785	NS
MIMAT0016924	hsa-miR-4330	302.905	241.199	244.199	246.104	0.477469	NS
MIMAT0016925	hsa-miR-500b-5p	353.686	388.246	363.22	435.574	0.553014	NS
MIMAT0016926	hsa-miR-4328	120.271	196.768	150.829	178.142	0.844153	NS
MIMAT0017352	hsa-miR-2277-5p	50.7811	59.2418	61.5627	43.2484	0.884544	NS
MIMAT0017392	hsa-miR-3200-5p	109.58	121.657	76.9534	149.31	0.931703	NS
MIMAT0017950	hsa-miR-2355-3p	400.013	417.867	380.663	273.907	0.104405	NS
MIMAT0017981	hsa-miR-3605-5p	537.211	510.961	733.623	782.591	7.70789e-05	NS
MIMAT0017982	hsa-miR-3605-3p	295.778	263.415	312.944	241.985	0.954561	NS
MIMAT0017983	hsa-miR-3606-5p	367.94	397.767	385.793	458.228	0.42376	NS
MIMAT0017984	hsa-miR-3607-5p	693.118	727.828	552.012	553.992	0.0071614	NS
MIMAT0017985	hsa-miR-3607-3p	335.868	351.22	276.006	390.266	0.830562	NS
MIMAT0017986	hsa-miR-3609	682.427	746.87	1053.75	1114.16	1.4502e-07	NS
MIMAT0017987	hsa-miR-3610	349.232	395.651	322.178	199.767	0.0254339	0.009446
MIMAT0017988	hsa-miR-3611	638.773	574.434	565.351	521.041	0.27097	NS
MIMAT0017989	hsa-miR-3612	319.832	320.541	342.699	431.455	0.149836	NS
MIMAT0017990	hsa-miR-3613-5p	560.374	625.213	606.393	680.648	0.40085	NS
MIMAT0017991	hsa-miR-3613-3p	252.124	273.994	340.647	358.344	0.0321065	NS
MIMAT0017992	hsa-miR-3614-5p	165.707	210.52	154.933	204.915	0.812553	NS
MIMAT0017993	hsa-miR-3614-3p	0.890897	1.05789	9.23441	5.14862	0.0790655	NS
MIMAT0017994	hsa-miR-3615	493.557	571.261	586.898	567.378	0.429942	NS
MIMAT0017995	hsa-miR-3616-5p	719.845	743.697	595.106	571.497	0.0127394	NS
MIMAT0017996	hsa-miR-3616-3p	431.194	413.635	223.678	288.323	0.000213765	NS
MIMAT0017997	hsa-miR-3617-5p	377.74	435.851	471.981	667.262	0.00880796	NS
MIMAT0017998	hsa-miR-3618	588.883	568.087	496.606	545.754	0.303658	NS
MIMAT0017999	hsa-miR-3619-5p	116.708	113.194	116.969	153.429	0.440022	NS
MIMAT0018000	hsa-miR-23c	510.484	451.719	624.862	573.557	0.0372299	NS
MIMAT0018001	hsa-miR-3620-3p	342.995	393.535	424.783	400.563	0.345441	NS
MIMAT0018002	hsa-miR-3621	78.3989	113.194	81.0576	124.597	0.773464	NS
MIMAT0018003	hsa-miR-3622a-5p	193.325	210.52	213.417	223.45	0.613943	NS
MIMAT0018004	hsa-miR-3622a-3p	286.869	327.946	322.178	349.077	0.501661	NS
MIMAT0018005	hsa-miR-3622b-5p	362.595	338.525	415.548	336.72	0.58924	NS
MIMAT0018006	hsa-miR-3622b-3p	241.433	197.825	180.584	233.748	0.720897	NS
MIMAT0018065	hsa-miR-3646	936.333	958.448	1050.67	1326.29	0.00752974	NS
MIMAT0018068	hsa-miR-3648	269.051	251.778	227.782	165.786	0.0842177	NS
MIMAT0018069	hsa-miR-3649	290.432	279.283	310.892	247.134	0.883878	NS
MIMAT0018070	hsa-miR-3650	315.378	334.293	301.657	400.563	0.571434	NS
MIMAT0018071	hsa-miR-3651	466.83	415.751	374.507	270.818	0.0214695	NS
MIMAT0018072	hsa-miR-3652	104.235	130.12	60.5367	67.9618	0.0159528	NS
MIMAT0018073	hsa-miR-3653-3p	597.792	585.013	554.065	593.122	0.75283	NS
MIMAT0018074	hsa-miR-3654	140.762	174.552	113.891	104.002	0.0687573	NS
MIMAT0018075	hsa-miR-3655	328.741	407.288	358.09	378.939	0.982593	NS
MIMAT0018076	hsa-miR-3656	162.143	179.841	181.61	147.251	0.831421	NS
MIMAT0018077	hsa-miR-3657	339.432	415.751	584.846	597.24	7.76016e-05	NS
MIMAT0018078	hsa-miR-3658	904.261	937.291	1074.27	1153.29	0.0104747	NS
MIMAT0018079	hsa-miR-1273e	251.233	322.656	167.245	163.726	0.000627324	NS
MIMAT0018080	hsa-miR-3659	335.868	356.509	305.762	248.164	0.104288	NS
MIMAT0018081	hsa-miR-3660	563.938	533.177	531.492	619.894	0.644407	NS
MIMAT0018082	hsa-miR-3661	78.3989	92.0364	34.8855	45.3079	0.0130021	NS
MIMAT0018083	hsa-miR-3662	1016.51	963.738	1207.66	1321.14	0.000866132	NS
MIMAT0018084	hsa-miR-3663-5p	211.143	291.978	243.173	224.48	0.657274	NS
MIMAT0018085	hsa-miR-3663-3p	123.835	108.963	55.4065	22.6539	0.00041116	NS
MIMAT0018086	hsa-miR-3664-5p	609.374	666.471	508.919	542.665	0.0522369	NS
MIMAT0018087	hsa-miR-3665	386.649	386.13	588.95	437.633	0.0234358	NS
MIMAT0018088	hsa-miR-3666	457.03	408.346	186.74	230.658	1.26184e-07	NS
MIMAT0018089	hsa-miR-3667-5p	336.759	373.435	508.919	608.567	0.000113002	NS
MIMAT0018090	hsa-miR-3667-3p	198.67	203.115	217.522	183.291	0.989138	NS
MIMAT0018091	hsa-miR-3668	468.612	477.108	554.065	483.971	0.390574	NS
MIMAT0018093	hsa-miR-3670	288.651	294.093	276.006	214.183	0.242314	NS
MIMAT0018094	hsa-miR-3671	742.117	852.659	916.259	1026.64	0.0189133	NS
MIMAT0018095	hsa-miR-3672	528.302	619.924	530.466	491.179	0.277154	NS
MIMAT0018097	hsa-miR-3674	673.518	683.397	667.956	668.291	0.864098	NS
MIMAT0018098	hsa-miR-3675-5p	481.084	476.051	532.518	432.484	0.943286	NS
MIMAT0018099	hsa-miR-3675-3p	244.106	196.768	306.788	200.796	0.420975	NS
MIMAT0018101	hsa-miR-3677-3p	106.908	131.178	147.751	139.013	0.352525	NS
MIMAT0018102	hsa-miR-3678-5p	208.47	249.662	131.334	201.826	0.0831654	NS
MIMAT0018103	hsa-miR-3678-3p	493.557	464.414	549.96	563.26	0.148889	NS
MIMAT0018104	hsa-miR-3679-5p	424.958	397.767	462.747	317.155	0.696884	NS
MIMAT0018105	hsa-miR-3679-3p	264.596	243.315	199.053	316.126	0.935282	NS
MIMAT0018106	hsa-miR-3680-5p	714.499	722.539	581.768	745.521	0.426183	NS
MIMAT0018107	hsa-miR-3680-3p	538.102	476.051	561.247	515.892	0.577245	NS
MIMAT0018108	hsa-miR-3681-5p	383.977	433.735	369.376	428.366	0.845073	NS
MIMAT0018109	hsa-miR-3681-3p	717.172	773.318	802.368	807.304	0.352734	NS
MIMAT0018110	hsa-miR-3682-3p	210.252	227.446	281.136	348.047	0.0135892	NS
MIMAT0018111	hsa-miR-3683	720.736	660.123	753.117	830.988	0.120912	NS
MIMAT0018112	hsa-miR-3684	530.975	536.35	471.981	596.211	0.993944	NS
MIMAT0018113	hsa-miR-3685	416.94	270.82	561.247	391.295	0.0380785	NS
MIMAT0018114	hsa-miR-3686	871.297	1039.91	1034.25	902.039	0.869724	NS
MIMAT0018115	hsa-miR-3687	203.125	217.925	257.537	201.826	0.58515	NS
MIMAT0018116	hsa-miR-3688-3p	598.683	631.56	558.169	606.508	0.575655	NS
MIMAT0018117|MIMAT0018180|MIMAT0019009	hsa-miR-3689a-5p/hsa-miR-3689e	424.067	433.735	535.596	298.62	0.859529	NS
MIMAT0018118	hsa-miR-3689a-3p	370.613	303.614	409.392	342.898	0.418197	NS
MIMAT0018119	hsa-miR-3690	163.925	189.362	235.99	145.191	0.689456	NS
MIMAT0018120	hsa-miR-3691-5p	356.359	373.435	562.273	479.852	0.00220109	NS
MIMAT0018121	hsa-miR-3692-5p	204.906	190.42	179.558	183.291	0.600167	NS
MIMAT0018122	hsa-miR-3692-3p	333.195	342.756	334.491	300.68	0.631738	NS
MIMAT0018164	hsa-miR-3713	238.76	209.462	261.642	226.539	0.581791	NS
MIMAT0018165	hsa-miR-3714	435.649	381.898	365.272	352.166	0.282035	NS
MIMAT0018178	hsa-miR-3180	212.924	158.684	279.084	196.677	0.170387	NS
MIMAT0018179	hsa-miR-3907	329.632	315.251	487.372	351.136	0.0564631	NS
MIMAT0018181|MIMAT0019007	hsa-miR-3689b-3p/hsa-miR-3689c	610.264	559.624	610.497	688.886	0.287586	NS
MIMAT0018182	hsa-miR-3908	521.175	564.913	447.356	417.039	0.0356266	NS
MIMAT0018183	hsa-miR-3909	179.961	166.089	165.193	171.964	0.877684	NS
MIMAT0018184	hsa-miR-3910	784.88	810.344	640.252	897.92	0.726012	NS
MIMAT0018185	hsa-miR-3911	138.089	125.889	96.4483	127.686	0.440841	NS
MIMAT0018186	hsa-miR-3912-3p	522.957	538.466	532.518	643.578	0.331503	NS
MIMAT0018187	hsa-miR-3913-5p	220.052	220.041	173.402	234.777	0.650026	NS
MIMAT0018188	hsa-miR-3914	942.569	953.159	948.066	830.988	0.427611	NS
MIMAT0018189	hsa-miR-3915	456.139	391.419	466.851	573.557	0.0871164	0.0045478
MIMAT0018190	hsa-miR-3916	642.337	488.745	716.18	654.905	0.0776197	NS
MIMAT0018191	hsa-miR-3917	171.943	214.752	181.61	161.667	0.500166	NS
MIMAT0018192	hsa-miR-3918	240.542	277.167	200.079	226.539	0.206896	NS
MIMAT0018193	hsa-miR-3919	535.429	568.087	704.893	593.122	0.109629	NS
MIMAT0018194	hsa-miR-3150b-3p	371.504	268.704	243.173	261.55	0.111536	NS
MIMAT0018195	hsa-miR-3920	767.062	736.292	830.071	794.948	0.347697	NS
MIMAT0018196	hsa-miR-3921	130.071	144.931	59.5106	58.6943	0.000364268	NS
MIMAT0018197	hsa-miR-3922-3p	522.957	546.929	592.028	633.281	0.168542	NS
MIMAT0018198	hsa-miR-3923	438.321	414.693	367.324	384.087	0.279291	NS
MIMAT0018199	hsa-miR-3924	695.791	670.702	596.132	565.319	0.0808301	NS
MIMAT0018200	hsa-miR-3925-5p	349.232	341.698	338.595	282.145	0.418157	NS
MIMAT0018201	hsa-miR-3926	420.503	334.293	376.559	376.879	0.97923	NS
MIMAT0018202	hsa-miR-3927-3p	574.629	622.039	564.325	578.705	0.64351	NS
MIMAT0018203	hsa-miR-676-5p	248.56	302.557	366.298	446.901	0.00440474	NS
MIMAT0018204	hsa-miR-676-3p	476.63	432.677	347.829	420.128	0.163422	NS
MIMAT0018205	hsa-miR-3928-3p	284.196	317.367	397.08	555.022	0.000850171	NS
MIMAT0018206	hsa-miR-3929	440.994	389.304	448.382	323.334	0.584305	NS
MIMAT0018349	hsa-miR-3934-5p	549.683	572.319	489.424	598.27	0.773796	NS
MIMAT0018350	hsa-miR-3935	649.464	631.56	628.966	663.143	0.927431	NS
MIMAT0018351	hsa-miR-3936	575.519	598.766	648.461	578.705	0.650759	NS
MIMAT0018352	hsa-miR-3937	161.252	170.32	166.219	161.667	0.951392	NS
MIMAT0018353	hsa-miR-3938	533.647	534.234	629.992	565.319	0.262043	NS
MIMAT0018354	hsa-miR-548y	906.042	870.644	903.946	957.644	0.548418	NS
MIMAT0018355	hsa-miR-3939	284.196	303.614	373.481	390.266	0.0388056	NS
MIMAT0018356	hsa-miR-3940-3p	8.01807	13.7526	11.2865	10.2972	0.995154	NS
MIMAT0018357	hsa-miR-3941	832.098	796.591	547.908	678.589	0.00299513	NS
MIMAT0018358	hsa-miR-3942-5p	1135	1073.76	1060.93	833.047	0.0751349	NS
MIMAT0018359	hsa-miR-3943	362.595	266.588	218.548	276.996	0.123263	NS
MIMAT0018360	hsa-miR-3944-3p	87.3079	82.5154	154.933	95.7644	0.109356	NS
MIMAT0018361	hsa-miR-3945	236.979	260.241	264.72	261.55	0.688603	NS
MIMAT0018443	hsa-miR-374c-5p	357.25	410.461	379.637	523.1	0.221898	NS
MIMAT0018444	hsa-miR-642b-3p	670.845	647.429	652.565	719.778	0.662314	NS
MIMAT0018445	hsa-miR-550b-3p	170.161	147.047	33.8595	9.26752	4.64764e-10	NS
MIMAT0018446|MIMAT0022723	hsa-miR-548z/hsa-miR-548h-3p	967.514	944.696	901.894	1193.45	0.314338	NS
MIMAT0018447|MIMAT0022730	hsa-miR-548aa/hsa-miR-548t-3p	874.861	859.007	1022.97	1158.44	0.00325833	NS
MIMAT0018926	hsa-miR-378d	224.506	278.225	170.324	238.896	0.225649	NS
MIMAT0018927	hsa-miR-378e	275.287	285.63	392.975	218.302	0.619021	NS
MIMAT0018928	hsa-miR-548ab	665.5	695.034	645.383	697.124	0.885557	NS
MIMAT0018929	hsa-miR-4417	156.798	126.947	93.3701	86.4969	0.0352597	NS
MIMAT0018930	hsa-miR-4418	526.52	492.977	526.361	555.022	0.572399	NS
MIMAT0018931	hsa-miR-4419a	263.706	278.225	213.417	304.799	0.776137	NS
MIMAT0018932	hsa-miR-378f	187.979	230.62	251.381	210.064	0.540376	NS
MIMAT0018933	hsa-miR-4420	1022.75	1053.66	1307.18	1244.94	0.00342705	NS
MIMAT0018934	hsa-miR-4421	709.154	652.718	566.377	633.281	0.182958	NS
MIMAT0018935	hsa-miR-4422	565.72	533.177	446.33	440.722	0.0429301	NS
MIMAT0018936	hsa-miR-4423-3p	433.867	472.877	446.33	344.958	0.279071	NS
MIMAT0018937	hsa-miR-378g	152.343	124.831	147.751	122.537	0.894347	NS
MIMAT0018938	hsa-miR-548ac	707.372	672.818	725.414	663.143	0.949588	NS
MIMAT0018939	hsa-miR-4424	471.285	448.545	400.158	514.862	0.962987	NS
MIMAT0018940	hsa-miR-4425	212.033	215.81	350.908	265.669	0.0161982	NS
MIMAT0018941	hsa-miR-4426	655.7	644.255	683.346	563.26	0.672878	NS
MIMAT0018942	hsa-miR-4427	666.391	651.66	734.649	1001.92	0.00703225	NS
MIMAT0018943	hsa-miR-4428	552.356	537.408	560.221	522.071	0.944401	NS
MIMAT0018944	hsa-miR-4429	293.996	269.762	243.173	233.748	0.239344	NS
MIMAT0018945	hsa-miR-4430	229.851	197.825	172.376	158.578	0.124848	NS
MIMAT0018946	hsa-miR-548ad-3p	1398.71	1502.2	1543.17	1659.92	0.145531	NS
MIMAT0018947	hsa-miR-4431	415.158	327.946	525.335	486.03	0.0119318	NS
MIMAT0018948	hsa-miR-4432	294.887	352.277	391.949	299.65	0.632082	NS
MIMAT0018949	hsa-miR-4433a-3p	119.38	139.641	27.7032	15.4459	4.88314e-09	NS
MIMAT0018950	hsa-miR-4434	639.664	716.192	541.752	814.512	0.994897	NS
MIMAT0018951	hsa-miR-4435	251.233	250.72	210.339	259.491	0.662094	NS
MIMAT0018952	hsa-miR-4436a	269.051	291.978	306.788	174.024	0.384343	NS
MIMAT0018953	hsa-miR-4437	458.812	466.53	571.507	503.535	0.164021	NS
MIMAT0018954	hsa-miR-548ae-3p	1025.42	934.117	938.832	1150.2	0.454297	NS
MIMAT0018956	hsa-miR-4438	352.795	330.062	200.079	327.453	0.109244	NS
MIMAT0018957	hsa-miR-4439	962.169	947.87	942.936	847.464	0.408361	NS
MIMAT0018958	hsa-miR-4440	170.161	163.973	214.444	114.299	0.93811	NS
MIMAT0018959	hsa-miR-4441	385.758	474.993	481.215	352.166	0.817277	NS
MIMAT0018960	hsa-miR-4442	115.817	157.626	167.245	133.864	0.625835	NS
MIMAT0018961	hsa-miR-4443	18.7088	21.1578	30.7814	20.5945	0.60253	NS
MIMAT0018962	hsa-miR-4444	325.177	313.135	330.387	369.671	0.474197	NS
MIMAT0018963	hsa-miR-4445-5p	493.557	442.198	413.496	366.582	0.120619	NS
MIMAT0018964	hsa-miR-4445-3p	872.188	753.218	870.087	876.296	0.398156	NS
MIMAT0018965	hsa-miR-4446-3p	399.122	424.214	403.236	411.89	0.934425	NS
MIMAT0018966	hsa-miR-4447	234.306	279.283	220.6	240.956	0.483861	NS
MIMAT0018967	hsa-miR-4448	481.084	412.577	463.773	528.249	0.369164	NS
MIMAT0018968	hsa-miR-4449	179.07	199.941	301.657	219.331	0.0537311	NS
MIMAT0018969	hsa-miR-548ag	471.285	464.414	528.413	461.317	0.610991	NS
MIMAT0018971	hsa-miR-4450	494.448	426.33	522.257	295.531	0.444753	NS
MIMAT0018972	hsa-miR-548ah-5p	484.648	522.598	569.455	728.015	0.0208216	NS
MIMAT0018973	hsa-miR-4451	232.524	270.82	308.84	211.094	0.837308	NS
MIMAT0018974	hsa-miR-4452	682.427	615.692	561.247	639.459	0.424455	NS
MIMAT0018975	hsa-miR-4453	213.815	249.662	266.772	267.728	0.328632	NS
MIMAT0018976	hsa-miR-4454	299.341	355.451	306.788	421.157	0.454638	NS
MIMAT0018977	hsa-miR-4455	264.596	265.53	291.397	315.096	0.324736	NS
MIMAT0018978	hsa-miR-4456	446.339	479.224	544.83	609.597	0.0368645	NS
MIMAT0018979	hsa-miR-4457	771.517	693.976	665.904	593.122	0.103437	NS
MIMAT0018980	hsa-miR-4458	211.143	212.636	228.808	323.334	0.10002	NS
MIMAT0018981	hsa-miR-4459	180.852	224.273	280.11	210.064	0.249738	NS
MIMAT0018982	hsa-miR-4460	326.068	330.062	205.209	217.272	0.00170048	NS
MIMAT0018983	hsa-miR-4461	416.94	426.33	348.855	572.527	0.542474	0.0043638
MIMAT0018984	hsa-miR-378h	547.011	530.003	574.585	459.257	0.711532	NS
MIMAT0018985	hsa-miR-3135b	335.868	265.53	291.397	341.869	0.725112	NS
MIMAT0018986	hsa-miR-4462	280.633	242.257	224.704	249.193	0.50298	NS
MIMAT0018987	hsa-miR-4463	183.525	144.931	141.594	171.964	0.797578	NS
MIMAT0018988	hsa-miR-4464	551.465	550.103	567.403	517.952	0.883926	NS
MIMAT0018989|MIMAT0022707	hsa-miR-548ai/hsa-miR-570-5p	509.593	510.961	462.747	622.984	0.597721	NS
MIMAT0018990	hsa-miR-548aj-3p	866.843	1008.17	868.035	912.336	0.536151	NS
MIMAT0018992	hsa-miR-4465	525.629	575.492	491.476	386.147	0.0523483	NS
MIMAT0018993	hsa-miR-4466	249.451	262.357	224.704	268.758	0.80713	NS
MIMAT0018994	hsa-miR-4467	225.397	188.304	251.381	201.826	0.582481	NS
MIMAT0018995	hsa-miR-4468	527.411	472.877	414.522	483.971	0.342798	NS
MIMAT0018996	hsa-miR-4469	81.0716	87.8049	98.5004	109.151	0.383163	NS
MIMAT0018997	hsa-miR-4470	281.523	309.962	263.694	262.58	0.400926	NS
MIMAT0018998	hsa-miR-4471	483.757	464.414	424.783	512.803	0.919729	NS
MIMAT0018999	hsa-miR-4472	238.76	212.636	226.756	164.756	0.397356	NS
MIMAT0019000	hsa-miR-4473	395.558	452.777	230.86	284.204	0.000222446	NS
MIMAT0019001	hsa-miR-4474-3p	718.954	698.207	353.986	555.022	0.000479099	NS
MIMAT0019002	hsa-miR-4475	462.376	531.061	473.007	562.23	0.708998	NS
MIMAT0019003	hsa-miR-4476	237.87	229.562	205.209	210.064	0.437696	NS
MIMAT0019004	hsa-miR-4477a	827.643	773.318	835.201	788.769	0.867213	NS
MIMAT0019005	hsa-miR-4477b	942.569	918.249	757.222	793.918	0.0210264	NS
MIMAT0019006	hsa-miR-4478	231.633	209.462	187.766	244.045	0.892281	NS
MIMAT0019008	hsa-miR-3689d	292.214	322.656	256.511	401.593	0.661076	NS
MIMAT0019010	hsa-miR-3689f	342.104	398.825	403.236	619.894	0.0227065	NS
MIMAT0019011	hsa-miR-4479	62.3628	75.1102	36.9376	59.724	0.272459	NS
MIMAT0019012	hsa-miR-3155b	389.322	319.483	320.126	304.799	0.338706	NS
MIMAT0019013	hsa-miR-548ak	542.556	528.945	498.658	611.657	0.743198	NS
MIMAT0019014	hsa-miR-4480	399.122	407.288	322.178	412.92	0.471189	NS
MIMAT0019015	hsa-miR-4481	112.253	80.3996	93.3701	71.051	0.533135	NS
MIMAT0019016	hsa-miR-4482-5p	548.793	518.366	476.085	414.979	0.100227	NS
MIMAT0019017	hsa-miR-4483	138.089	135.41	125.178	71.051	0.157768	NS
MIMAT0019018	hsa-miR-4484	230.742	243.315	355.012	285.234	0.0371434	NS
MIMAT0019019	hsa-miR-4485-3p	254.797	244.373	263.694	189.469	0.545996	NS
MIMAT0019020	hsa-miR-4486	276.178	285.63	220.6	176.083	0.0234336	NS
MIMAT0019021	hsa-miR-4487	310.923	279.283	243.173	261.55	0.263277	NS
MIMAT0019022	hsa-miR-4488	14.2544	14.8105	11.2865	6.17835	0.441332	NS
MIMAT0019023	hsa-miR-4489	367.05	330.062	372.455	365.552	0.651712	NS
MIMAT0019024	hsa-miR-548al	939.005	954.217	1032.2	1244.94	0.0226874	NS
MIMAT0019025	hsa-miR-4490	799.135	696.092	807.498	812.453	0.359047	NS
MIMAT0019026	hsa-miR-4491	582.647	434.793	714.128	754.788	0.000813486	NS
MIMAT0019027	hsa-miR-4492	29.3996	44.4314	56.4325	36.0404	0.551115	NS
MIMAT0019028	hsa-miR-4493	433.867	390.361	257.537	182.261	1.86492e-05	NS
MIMAT0019029	hsa-miR-4494	605.81	604.055	717.206	612.686	0.330598	NS
MIMAT0019030	hsa-miR-4495	539.884	421.04	518.153	468.525	0.833388	NS
MIMAT0019031	hsa-miR-4496	651.246	482.398	583.82	549.873	0.988735	NS
MIMAT0019032	hsa-miR-4497	154.125	143.873	138.516	182.261	0.699891	NS
MIMAT0019033	hsa-miR-4498	117.598	55.0103	90.292	50.4565	0.513716	NS
MIMAT0019034	hsa-miR-4419b	253.015	269.762	390.923	243.015	0.236344	NS
MIMAT0019035	hsa-miR-4499	606.701	645.313	596.132	481.911	0.158474	NS
MIMAT0019036	hsa-miR-4500	482.866	459.124	454.538	595.181	0.360433	NS
MIMAT0019037	hsa-miR-4501	230.742	264.473	133.386	109.151	4.47717e-05	NS
MIMAT0019038	hsa-miR-4502	764.39	721.481	774.664	773.323	0.629125	NS
MIMAT0019039	hsa-miR-4503	1123.42	903.438	1124.55	1064.74	0.366205	NS
MIMAT0019040	hsa-miR-4504	726.081	664.355	1027.07	743.461	0.0196225	NS
MIMAT0019041	hsa-miR-4505	93.5442	106.847	62.5888	71.051	0.113988	NS
MIMAT0019042	hsa-miR-4506	1106.49	1138.29	917.285	874.236	0.00227405	NS
MIMAT0019043	hsa-miR-2392	183.525	232.736	261.642	322.304	0.0299407	NS
MIMAT0019044	hsa-miR-4507	97.1078	147.047	83.1097	153.429	0.906	NS
MIMAT0019045	hsa-miR-4508	78.3989	81.4575	30.7814	123.567	0.921759	NS
MIMAT0019046	hsa-miR-4509	426.74	353.335	426.835	441.752	0.381595	NS
MIMAT0019047	hsa-miR-4510	277.96	329.004	414.522	429.395	0.0090441	NS
MIMAT0019048	hsa-miR-4511	694.009	713.018	845.462	650.786	0.533955	NS
MIMAT0019049	hsa-miR-4512	514.938	469.703	555.091	702.272	0.0275601	NS
MIMAT0019050	hsa-miR-4513	128.289	128.005	89.266	113.27	0.278728	NS
MIMAT0019051	hsa-miR-4514	312.705	279.283	294.475	285.234	0.872469	NS
MIMAT0019052	hsa-miR-4515	123.835	162.915	147.751	110.181	0.618574	NS
MIMAT0019053	hsa-miR-4516	144.325	142.815	158.011	114.299	0.791851	NS
MIMAT0019054	hsa-miR-4517	896.242	831.502	716.18	852.612	0.267907	NS
MIMAT0019055	hsa-miR-4518	324.287	249.662	348.855	341.869	0.187944	NS
MIMAT0019056	hsa-miR-4519	244.997	276.109	307.814	239.926	0.734644	NS
MIMAT0019057	hsa-miR-4520-3p	650.355	587.129	909.076	611.657	0.0782892	NS
MIMAT0019058	hsa-miR-4521	772.408	711.96	850.592	753.759	0.375738	NS
MIMAT0019059	hsa-miR-1269b	364.377	492.977	546.882	370.701	0.632717	NS
MIMAT0019060	hsa-miR-4522	219.161	195.71	146.725	107.091	0.00828273	NS
MIMAT0019061	hsa-miR-4523	520.284	434.793	497.632	599.3	0.233282	NS
MIMAT0019062	hsa-miR-4524a-5p	367.94	405.172	277.032	318.185	0.0443275	NS
MIMAT0019063	hsa-miR-4524a-3p	183.525	228.504	116.969	77.2294	0.000250821	NS
MIMAT0019064	hsa-miR-4525	23.1633	22.2157	21.547	25.7431	0.931985	NS
MIMAT0019065	hsa-miR-4526	73.9445	65.5892	56.4325	31.9215	0.163126	NS
MIMAT0019066	hsa-miR-4527	244.106	208.404	167.245	154.459	0.0400421	NS
MIMAT0019067	hsa-miR-4528	694.9	720.423	720.284	894.831	0.157523	NS
MIMAT0019068	hsa-miR-4529-3p	254.797	284.572	454.538	247.134	0.131305	NS
MIMAT0019069	hsa-miR-4530	247.669	230.62	175.454	185.35	0.073145	NS
MIMAT0019070	hsa-miR-4531	424.958	483.456	648.461	791.858	1.72699e-05	NS
MIMAT0019071	hsa-miR-4532	184.416	186.189	231.886	111.21	0.721598	NS
MIMAT0019072	hsa-miR-4533	230.742	256.009	253.433	271.847	0.595983	NS
MIMAT0019073	hsa-miR-4534	219.161	299.383	261.642	160.637	0.267308	NS
MIMAT0019074	hsa-miR-378i	136.307	154.452	113.891	160.637	0.780045	NS
MIMAT0019075	hsa-miR-4535	110.471	137.526	64.6409	57.6646	0.00428494	NS
MIMAT0019076	hsa-miR-548am-3p	698.463	644.255	729.518	610.627	0.980036	NS
MIMAT0019077	hsa-miR-1587	131.853	161.857	132.36	127.686	0.540915	NS
MIMAT0019078	hsa-miR-4536-5p	499.793	484.514	392.975	516.922	0.512284	NS
MIMAT0019079	hsa-miR-548an	461.485	371.319	575.612	606.508	0.00206543	NS
MIMAT0019080	hsa-miR-4537	228.07	296.209	166.219	249.193	0.184226	NS
MIMAT0019081	hsa-miR-4538	245.888	316.309	265.746	265.669	0.710286	NS
MIMAT0019082	hsa-miR-4539	280.633	291.978	370.402	336.72	0.105609	NS
MIMAT0019083	hsa-miR-4540	191.543	172.436	121.073	118.418	0.0241523	NS
MIMAT0019197	hsa-miR-3117-5p	400.904	388.246	364.246	326.423	0.27824	NS
MIMAT0019198	hsa-miR-3120-5p	323.396	248.604	239.069	362.463	0.764885	NS
MIMAT0019199	hsa-miR-3121-5p	337.65	323.714	397.08	344.958	0.367082	NS
MIMAT0019200	hsa-miR-3124-3p	342.104	281.399	240.095	184.321	0.0127798	NS
MIMAT0019201	hsa-miR-3127-3p	140.762	134.352	115.943	141.072	0.732214	NS
MIMAT0019202	hsa-miR-3129-3p	220.942	314.193	293.449	323.334	0.343217	NS
MIMAT0019203	hsa-miR-3136-3p	528.302	432.677	372.455	512.803	0.525616	NS
MIMAT0019204	hsa-miR-3140-5p	581.756	569.145	629.992	629.162	0.344615	NS
MIMAT0019205	hsa-miR-3145-5p	1063.73	1071.64	674.112	786.71	3.69419e-06	NS
MIMAT0019206	hsa-miR-3150a-5p	349.232	345.93	378.611	247.134	0.485358	NS
MIMAT0019207	hsa-miR-3152-5p	451.685	435.851	345.777	440.722	0.328741	NS
MIMAT0019208	hsa-miR-3074-5p	360.813	260.241	256.511	326.423	0.67162	NS
MIMAT0019210	hsa-miR-3157-3p	8.01807	15.8684	9.23441	20.5945	0.724088	NS
MIMAT0019211	hsa-miR-3158-5p	249.451	254.952	269.85	304.799	0.355143	NS
MIMAT0019212	hsa-miR-3160-5p	268.16	307.846	228.808	266.699	0.303188	NS
MIMAT0019213	hsa-miR-3162-3p	225.397	189.362	167.245	295.531	0.5674	NS
MIMAT0019214	hsa-miR-3173-5p	126.507	147.047	190.844	142.102	0.309362	NS
MIMAT0019215	hsa-miR-3177-5p	222.724	185.131	242.147	181.232	0.832311	NS
MIMAT0019216	hsa-miR-3187-5p	106.017	144.931	195.975	183.291	0.0288181	NS
MIMAT0019217	hsa-miR-3189-5p	120.271	114.252	71.8232	42.2187	0.00703926	NS
MIMAT0019218	hsa-miR-3194-3p	233.415	240.141	243.173	179.172	0.482349	NS
MIMAT0019219	hsa-miR-3619-3p	81.0716	121.657	86.1878	80.3185	0.44246	NS
MIMAT0019220	hsa-miR-3664-3p	347.45	380.84	490.45	403.652	0.0964869	0.0042078
MIMAT0019221	hsa-miR-3677-5p	208.47	220.041	56.4325	73.1105	4.90358e-09	NS
MIMAT0019222	hsa-miR-3682-5p	108.689	135.41	47.1981	65.9024	0.00295093	NS
MIMAT0019223	hsa-miR-3688-5p	769.735	746.87	540.726	522.071	0.000110906	NS
MIMAT0019224	hsa-miR-3691-3p	263.706	285.63	357.064	304.799	0.171178	NS
MIMAT0019225	hsa-miR-3913-3p	513.157	385.072	257.537	219.331	8.04244e-06	NS
MIMAT0019226	hsa-miR-3150b-5p	210.252	231.678	180.584	220.361	0.550141	NS
MIMAT0019227	hsa-miR-3922-5p	188.87	211.578	230.86	202.856	0.614351	NS
MIMAT0019228	hsa-miR-3925-3p	332.305	339.583	179.558	116.359	9.51827e-07	NS
MIMAT0019229	hsa-miR-3940-5p	79.2898	79.3418	107.735	97.8239	0.283426	NS
MIMAT0019230	hsa-miR-3942-3p	606.701	535.292	505.84	548.843	0.439983	NS
MIMAT0019231	hsa-miR-3944-5p	449.012	482.398	496.606	533.397	0.347667	NS
MIMAT0019232	hsa-miR-4423-5p	285.978	417.867	209.313	333.631	0.133503	NS
MIMAT0019233	hsa-miR-4446-5p	176.398	184.073	162.115	156.518	0.47814	NS
MIMAT0019234	hsa-miR-4474-5p	519.393	521.54	667.956	549.873	0.137222	NS
MIMAT0019235	hsa-miR-4520-5p	308.25	288.804	384.767	297.59	0.338558	NS
MIMAT0019236	hsa-miR-4529-5p	427.631	483.456	529.439	445.871	0.551092	NS
MIMAT0019337	hsa-miR-3960	261.924	248.604	178.532	269.788	0.434489	NS
MIMAT0019357	hsa-miR-3972	457.03	333.235	429.913	616.805	0.0494817	NS
MIMAT0019358	hsa-miR-3973	670.845	687.629	656.669	806.275	0.437328	NS
MIMAT0019359	hsa-miR-3974	173.725	174.552	116.969	175.053	0.363989	NS
MIMAT0019360	hsa-miR-3975	548.793	498.266	462.747	449.99	0.200792	NS
MIMAT0019361	hsa-miR-3976	563.938	562.798	594.08	632.251	0.382179	NS
MIMAT0019362	hsa-miR-3977	412.485	345.93	423.757	288.323	0.661327	NS
MIMAT0019363	hsa-miR-3978	387.54	362.856	464.799	272.877	0.912048	NS
MIMAT0019688	hsa-miR-4632-3p	177.289	157.626	141.594	236.837	0.537456	NS
MIMAT0019689	hsa-miR-4633-5p	270.833	259.183	252.407	244.045	0.64479	NS
MIMAT0019690	hsa-miR-4633-3p	259.251	286.688	310.892	401.593	0.0582182	NS
MIMAT0019691	hsa-miR-4634	141.653	171.378	232.912	159.607	0.227804	NS
MIMAT0019692	hsa-miR-4635	400.013	486.629	514.049	359.374	0.918288	0.0052405
MIMAT0019693	hsa-miR-4636	465.939	479.224	619.731	604.449	0.0102101	0.0006518
MIMAT0019694	hsa-miR-4637	1233	1236.67	1314.36	1315.99	0.351408	NS
MIMAT0019695	hsa-miR-4638-5p	108.689	142.815	130.308	127.686	0.894393	NS
MIMAT0019696	hsa-miR-4638-3p	68.5991	79.3418	51.3023	63.8429	0.390424	NS
MIMAT0019697	hsa-miR-4639-5p	443.667	466.53	541.752	498.387	0.214772	NS
MIMAT0019698	hsa-miR-4639-3p	146.107	200.999	92.3441	113.27	0.0120059	NS
MIMAT0019699	hsa-miR-4640-5p	247.669	286.688	245.225	263.61	0.741091	NS
MIMAT0019700	hsa-miR-4640-3p	212.924	188.304	242.147	189.469	0.66335	NS
MIMAT0019701	hsa-miR-4641	255.687	260.241	232.912	204.915	0.272161	NS
MIMAT0019702	hsa-miR-4642	625.41	585.013	783.899	927.782	0.000180414	NS
MIMAT0019703	hsa-miR-4643	1192.91	1110.78	1133.78	1444.7	0.18241	NS
MIMAT0019704	hsa-miR-4644	402.685	404.114	547.908	794.948	4.52637e-05	NS
MIMAT0019705	hsa-miR-4645-5p	685.1	664.355	604.341	771.264	0.850119	NS
MIMAT0019706	hsa-miR-4645-3p	432.976	409.403	150.829	115.329	1.54615e-14	NS
MIMAT0019707	hsa-miR-4646-5p	241.433	248.604	199.053	182.261	0.1054	NS
MIMAT0019708	hsa-miR-4646-3p	93.5442	119.542	13.3386	29.862	2.37905e-06	NS
MIMAT0019709	hsa-miR-4647	510.484	461.24	515.075	443.811	0.90115	NS
MIMAT0019710	hsa-miR-4648	158.58	151.278	177.506	192.559	0.308683	NS
MIMAT0019711	hsa-miR-4649-5p	123.835	141.757	148.777	210.064	0.121479	NS
MIMAT0019712	hsa-miR-4649-3p	123.835	110.021	100.552	147.251	0.796325	NS
MIMAT0019713	hsa-miR-4650-5p	181.743	198.883	224.704	206.975	0.429934	NS
MIMAT0019714	hsa-miR-4650-3p	306.469	300.441	238.043	266.699	0.18465	NS
MIMAT0019715	hsa-miR-4651	130.962	101.557	108.761	54.5754	0.186102	NS
MIMAT0019716	hsa-miR-4652-5p	543.447	520.482	609.471	653.875	0.0806036	NS
MIMAT0019717	hsa-miR-4652-3p	527.411	461.24	456.59	478.822	0.610693	NS
MIMAT0019718	hsa-miR-4653-5p	217.379	256.009	200.079	88.5563	0.024918	NS
MIMAT0019719	hsa-miR-4653-3p	477.521	463.356	560.221	520.011	0.190968	NS
MIMAT0019720	hsa-miR-4654	43.654	55.0103	127.23	52.516	0.0690279	NS
MIMAT0019721	hsa-miR-4655-5p	162.143	252.836	207.261	253.312	0.550671	NS
MIMAT0019722	hsa-miR-4655-3p	265.487	203.115	358.09	228.599	0.195086	NS
MIMAT0019723	hsa-miR-4656	37.4177	47.6051	80.0316	52.516	0.177804	0.0095257
MIMAT0019724	hsa-miR-4657	548.793	521.54	730.544	760.967	0.000351735	NS
MIMAT0019725	hsa-miR-4658	449.012	437.966	532.518	625.043	0.0144215	NS
MIMAT0019726	hsa-miR-4659a-5p	562.156	602.997	503.788	595.181	0.578206	NS
MIMAT0019727	hsa-miR-4659a-3p	345.668	376.609	224.704	302.739	0.028411	NS
MIMAT0019728	hsa-miR-4660	345.668	372.377	409.392	391.295	0.364818	NS
MIMAT0019729	hsa-miR-4661-5p	199.561	254.952	106.709	134.894	0.000650208	NS
MIMAT0019730	hsa-miR-4661-3p	426.74	464.414	438.121	577.676	0.279226	NS
MIMAT0019731	hsa-miR-4662a-5p	404.467	442.198	316.022	254.342	0.00275293	NS
MIMAT0019732	hsa-miR-4662a-3p	749.244	782.839	794.159	1066.79	0.0448198	NS
MIMAT0019733	hsa-miR-4659b-5p	333.195	315.251	288.319	409.831	0.609406	NS
MIMAT0019734	hsa-miR-4659b-3p	381.304	321.599	274.98	268.758	0.0563394	NS
MIMAT0019735	hsa-miR-4663	131.853	150.22	267.798	184.321	0.0104526	NS
MIMAT0019736	hsa-miR-4662b	625.41	641.081	454.538	637.4	0.199792	NS
MIMAT0019737	hsa-miR-4664-5p	342.995	239.083	271.902	296.561	0.865761	NS
MIMAT0019738	hsa-miR-4664-3p	195.106	200.999	175.454	213.153	0.909138	NS
MIMAT0019739	hsa-miR-4665-5p	118.489	145.989	125.178	177.113	0.510954	NS
MIMAT0019740	hsa-miR-4665-3p	70.3809	69.8207	115.943	68.9916	0.315476	NS
MIMAT0019741	hsa-miR-4666a-5p	638.773	651.66	600.237	525.16	0.164694	NS
MIMAT0019742	hsa-miR-4666a-3p	850.807	923.538	1028.1	938.079	0.190723	NS
MIMAT0019743	hsa-miR-4667-5p	345.668	334.293	494.554	319.215	0.222874	NS
MIMAT0019744	hsa-miR-4667-3p	144.325	143.873	201.105	141.072	0.372868	NS
MIMAT0019745	hsa-miR-4668-5p	342.104	356.509	284.215	265.669	0.0687924	NS
MIMAT0019746	hsa-miR-4668-3p	384.868	377.667	376.559	539.576	0.171802	NS
MIMAT0019747	hsa-miR-219b-5p	488.212	607.229	680.268	640.489	0.0711847	NS
MIMAT0019748	hsa-miR-219b-3p	435.649	379.783	316.022	400.563	0.319424	NS
MIMAT0019749	hsa-miR-4669	421.394	464.414	436.069	455.138	0.952152	NS
MIMAT0019750	hsa-miR-4670-5p	428.521	426.33	343.725	271.847	0.0113314	NS
MIMAT0019751	hsa-miR-4670-3p	727.863	786.012	731.57	722.867	0.644438	NS
MIMAT0019752	hsa-miR-4671-5p	323.396	295.151	322.178	319.215	0.786072	NS
MIMAT0019753	hsa-miR-4671-3p	268.16	240.141	99.5264	115.329	8.40283e-07	NS
MIMAT0019754	hsa-miR-4672	399.122	432.677	400.158	389.236	0.659448	NS
MIMAT0019755	hsa-miR-4673	124.726	117.426	135.438	87.5266	0.715066	NS
MIMAT0019756	hsa-miR-4674	198.67	123.773	190.844	125.626	0.921192	NS
MIMAT0019757	hsa-miR-4675	382.195	401.998	479.163	421.157	0.238084	NS
MIMAT0019758	hsa-miR-4676-5p	498.902	406.23	564.325	470.584	0.265689	NS
MIMAT0019759	hsa-miR-4676-3p	644.119	587.129	767.482	867.028	0.0019267	NS
MIMAT0019760	hsa-miR-4677-5p	276.178	293.036	322.178	326.423	0.32159	NS
MIMAT0019761	hsa-miR-4677-3p	519.393	432.677	485.32	370.701	0.39832	0.008411
MIMAT0019762	hsa-miR-4678	792.007	742.639	794.159	764.056	0.859867	NS
MIMAT0019763	hsa-miR-4679	353.686	360.741	610.497	487.06	0.000332022	NS
MIMAT0019764	hsa-miR-4680-5p	409.813	398.825	376.559	412.92	0.83812	NS
MIMAT0019765	hsa-miR-4680-3p	684.209	559.624	692.581	648.727	0.458933	NS
MIMAT0019766	hsa-miR-4681	195.106	197.825	205.209	206.975	0.763414	NS
MIMAT0019767	hsa-miR-4682	73.9445	76.1681	146.725	61.7835	0.262767	NS
MIMAT0019768	hsa-miR-4683	435.649	334.293	437.095	295.531	0.734457	NS
MIMAT0019769	hsa-miR-4684-5p	702.918	574.434	675.138	475.733	0.386386	NS
MIMAT0019770	hsa-miR-4684-3p	414.267	361.798	361.168	351.136	0.484109	NS
MIMAT0019771	hsa-miR-4685-5p	263.706	330.062	330.387	330.542	0.427773	NS
MIMAT0019772	hsa-miR-4685-3p	130.071	132.236	119.021	89.5861	0.290413	NS
MIMAT0019773	hsa-miR-4686	325.177	410.461	265.746	305.828	0.0706062	NS
MIMAT0019774	hsa-miR-4687-5p	85.5261	130.12	97.4743	97.8239	0.688416	NS
MIMAT0019775	hsa-miR-4687-3p	62.3628	56.0682	37.9637	36.0404	0.164981	NS
MIMAT0019776	hsa-miR-1343-3p	66.8173	96.268	79.0055	124.597	0.397894	NS
MIMAT0019777	hsa-miR-4688	125.616	141.757	192.897	168.875	0.0983563	NS
MIMAT0019778	hsa-miR-4689	438.321	445.372	573.559	733.164	0.000458833	NS
MIMAT0019779	hsa-miR-4690-5p	199.561	156.568	192.897	155.488	0.896081	NS
MIMAT0019780	hsa-miR-4690-3p	321.614	260.241	297.553	256.401	0.727354	NS
MIMAT0019781	hsa-miR-4691-5p	157.689	172.436	158.011	214.183	0.505585	NS
MIMAT0019782	hsa-miR-4691-3p	547.902	545.871	399.132	546.784	0.226109	NS
MIMAT0019783	hsa-miR-4692	335.868	289.862	238.043	302.739	0.311096	NS
MIMAT0019784	hsa-miR-4693-5p	698.463	700.323	671.034	749.64	0.861987	NS
MIMAT0019785	hsa-miR-4693-3p	485.539	434.793	186.74	235.807	1.27756e-08	NS
MIMAT0019786	hsa-miR-4694-5p	464.157	469.703	531.492	585.913	0.0882875	NS
MIMAT0019787	hsa-miR-4694-3p	423.176	382.956	402.21	452.049	0.629992	NS
MIMAT0019788	hsa-miR-4695-5p	273.505	306.788	394.001	323.334	0.117329	NS
MIMAT0019789	hsa-miR-4695-3p	265.487	232.736	299.605	300.68	0.186758	NS
MIMAT0019790	hsa-miR-4696	405.358	435.851	382.715	491.179	0.755988	NS
MIMAT0019791	hsa-miR-4697-5p	12.4726	5.28945	13.3386	11.327	0.642391	NS
MIMAT0019792	hsa-miR-4697-3p	253.015	220.041	188.792	206.975	0.25418	NS
MIMAT0019793	hsa-miR-4698	681.536	630.502	657.695	821.72	0.225204	NS
MIMAT0019794	hsa-miR-4699-5p	455.248	446.43	514.049	502.506	0.263752	NS
MIMAT0019795	hsa-miR-4699-3p	788.444	920.364	776.716	769.204	0.24758	NS
MIMAT0019796	hsa-miR-4700-5p	342.995	375.551	326.282	280.085	0.19926	NS
MIMAT0019797	hsa-miR-4700-3p	397.34	426.33	407.34	330.542	0.384083	NS
MIMAT0019798	hsa-miR-4701-5p	120.271	102.615	107.735	118.418	0.951365	NS
MIMAT0019799	hsa-miR-4701-3p	237.87	318.425	437.095	364.523	0.00979782	NS
MIMAT0019801	hsa-miR-4703-5p	636.1	726.77	614.601	716.689	0.816627	NS
MIMAT0019802	hsa-miR-4703-3p	646.791	580.782	792.107	931.901	0.000263753	NS
MIMAT0019803	hsa-miR-4704-5p	438.321	481.34	396.054	278.026	0.0228614	NS
MIMAT0019804	hsa-miR-4704-3p	372.395	398.825	465.825	291.412	0.904476	NS
MIMAT0019805	hsa-miR-4705	360.813	382.956	394.001	452.049	0.285105	NS
MIMAT0019806	hsa-miR-4706	86.417	101.557	107.735	127.686	0.317674	NS
MIMAT0019807	hsa-miR-4707-5p	8.01807	8.46312	44.12	10.2972	0.0578684	NS
MIMAT0019808	hsa-miR-4707-3p	127.398	102.615	164.167	101.943	0.525597	NS
MIMAT0019809	hsa-miR-4708-5p	299.341	285.63	263.694	282.145	0.611498	NS
MIMAT0019810	hsa-miR-4708-3p	277.069	268.704	142.62	147.251	6.6017e-05	NS
MIMAT0019811	hsa-miR-4709-5p	732.317	510.961	682.32	724.926	0.281047	NS
MIMAT0019812	hsa-miR-4709-3p	212.033	206.289	266.772	236.837	0.221212	NS
MIMAT0019813	hsa-miR-203b-5p	515.829	559.624	502.762	539.576	0.76774	0.0012219
MIMAT0019814	hsa-miR-203b-3p	673.518	711.96	911.128	855.701	0.00337578	NS
MIMAT0019815	hsa-miR-4710	310.923	351.22	277.032	285.234	0.224402	NS
MIMAT0019816	hsa-miR-4711-5p	215.597	225.331	176.48	167.845	0.127473	NS
MIMAT0019817	hsa-miR-4711-3p	203.125	191.478	214.444	156.518	0.721694	NS
MIMAT0019818	hsa-miR-4712-5p	318.941	389.304	370.402	431.455	0.333341	NS
MIMAT0019819	hsa-miR-4712-3p	514.048	559.624	604.341	625.043	0.168904	NS
MIMAT0019820	hsa-miR-4713-5p	257.469	286.688	300.631	301.709	0.454153	NS
MIMAT0019821	hsa-miR-4713-3p	313.596	267.646	273.954	234.777	0.354626	NS
MIMAT0019822	hsa-miR-4714-5p	647.682	606.171	782.873	584.884	0.419398	NS
MIMAT0019823	hsa-miR-4714-3p	200.452	156.568	137.49	141.072	0.179187	NS
MIMAT0019824	hsa-miR-4715-5p	372.395	339.583	232.912	353.196	0.197737	NS
MIMAT0019825	hsa-miR-4715-3p	269.051	271.878	505.84	315.096	0.00738432	NS
MIMAT0019826	hsa-miR-4716-5p	334.086	361.798	514.049	312.007	0.262177	NS
MIMAT0019827	hsa-miR-4716-3p	716.281	681.281	813.654	862.909	0.030466	NS
MIMAT0019828	hsa-miR-3529-5p	302.014	349.104	247.277	377.909	0.796422	NS
MIMAT0019829	hsa-miR-4717-5p	374.177	394.593	592.028	426.306	0.0289396	NS
MIMAT0019830	hsa-miR-4717-3p	260.142	299.383	338.595	344.958	0.131414	NS
MIMAT0019831	hsa-miR-4718	340.323	350.162	373.481	220.361	0.352754	NS
MIMAT0019832	hsa-miR-4719	1037	954.217	996.29	951.466	0.76539	NS
MIMAT0019833	hsa-miR-4720-5p	472.175	352.277	368.35	563.26	0.414646	NS
MIMAT0019834	hsa-miR-4720-3p	479.303	462.298	437.095	496.327	0.935558	NS
MIMAT0019835	hsa-miR-4721	166.598	158.684	93.3701	132.835	0.0752077	NS
MIMAT0019836	hsa-miR-4722-5p	73.9445	102.615	125.178	74.1402	0.641345	NS
MIMAT0019837	hsa-miR-4722-3p	391.104	335.351	399.132	297.59	0.758712	NS
MIMAT0019838	hsa-miR-4723-5p	11.5817	12.6947	5.13023	8.2378	0.404096	NS
MIMAT0019839	hsa-miR-4723-3p	299.341	293.036	244.199	396.444	0.625662	NS
MIMAT0019840	hsa-miR-451b	707.372	671.76	724.388	750.669	0.441893	NS
MIMAT0019841	hsa-miR-4724-5p	469.503	460.182	461.72	444.841	0.817326	NS
MIMAT0019842	hsa-miR-4724-3p	292.214	305.73	270.876	273.907	0.49448	NS
MIMAT0019843	hsa-miR-4725-5p	214.706	205.231	198.027	149.31	0.269297	NS
MIMAT0019844	hsa-miR-4725-3p	160.361	167.147	272.928	158.578	0.156015	NS
MIMAT0019845	hsa-miR-4726-5p	187.979	183.015	158.011	186.38	0.663858	NS
MIMAT0019846	hsa-miR-4726-3p	132.744	153.394	98.5004	216.242	0.684558	NS
MIMAT0019847	hsa-miR-4727-5p	309.141	316.309	241.121	148.28	0.00508486	NS
MIMAT0019848	hsa-miR-4727-3p	256.578	298.325	106.709	135.924	1.45321e-06	NS
MIMAT0019849	hsa-miR-4728-5p	219.161	203.115	169.298	196.677	0.381791	NS
MIMAT0019850	hsa-miR-4728-3p	218.27	213.694	282.163	197.707	0.525373	NS
MIMAT0019851	hsa-miR-4729	424.067	318.425	397.08	342.898	0.970173	NS
MIMAT0019852	hsa-miR-4730	279.742	321.599	137.49	195.648	0.000365382	NS
MIMAT0019853	hsa-miR-4731-5p	204.906	155.51	221.626	196.677	0.393299	NS
MIMAT0019854	hsa-miR-4731-3p	401.795	434.793	384.767	352.166	0.293207	NS
MIMAT0019855	hsa-miR-4732-5p	295.778	248.604	165.193	273.907	0.220623	NS
MIMAT0019856	hsa-miR-4732-3p	101.562	94.1522	174.428	107.091	0.11442	NS
MIMAT0019857	hsa-miR-4733-5p	195.106	171.378	96.4483	55.6051	9.77559e-05	NS
MIMAT0019858	hsa-miR-4733-3p	351.013	386.13	303.709	406.741	0.789366	NS
MIMAT0019859	hsa-miR-4734	222.724	225.331	302.683	165.786	0.811688	NS
MIMAT0019860	hsa-miR-4735-5p	1216.97	1079.05	1085.56	1240.82	0.873821	NS
MIMAT0019861	hsa-miR-4735-3p	1245.47	1268.41	1954.62	2243.77	4.29563e-13	NS
MIMAT0019862	hsa-miR-4736	565.72	555.392	457.616	417.039	0.0198796	NS
MIMAT0019863	hsa-miR-4737	383.977	364.972	346.803	383.058	0.83132	NS
MIMAT0019864	hsa-miR-3064-5p	139.871	128.005	94.3962	121.508	0.309428	NS
MIMAT0019865	hsa-miR-3064-3p	469.503	442.198	417.601	436.603	0.559825	NS
MIMAT0019866	hsa-miR-4738-5p	419.613	435.851	474.033	285.234	0.428185	NS
MIMAT0019867	hsa-miR-4738-3p	410.704	412.577	428.887	401.593	0.939738	NS
MIMAT0019868	hsa-miR-4739	204.015	222.157	146.725	185.35	0.145404	NS
MIMAT0019869	hsa-miR-4740-5p	296.669	287.746	247.277	212.123	0.0955856	NS
MIMAT0019870	hsa-miR-4740-3p	204.015	171.378	163.141	137.983	0.218072	NS
MIMAT0019871	hsa-miR-4741	66.8173	114.252	110.813	84.4374	0.764487	NS
MIMAT0019872	hsa-miR-4742-5p	570.174	444.314	574.585	490.149	0.690475	NS
MIMAT0019873	hsa-miR-4742-3p	445.449	519.424	523.283	749.64	0.0252383	NS
MIMAT0019874	hsa-miR-4743-5p	187.979	133.294	100.552	72.0807	0.00582423	NS
MIMAT0019875	hsa-miR-4744	385.758	337.467	397.08	398.504	0.44136	NS
MIMAT0019876	hsa-miR-3591-5p	910.497	925.654	949.092	888.653	0.98955	NS
MIMAT0019877	hsa-miR-3591-3p	416.94	444.314	398.106	486.03	0.823687	NS
MIMAT0019878	hsa-miR-4745-5p	51.672	51.8366	77.9795	94.7347	0.0703746	NS
MIMAT0019879	hsa-miR-4745-3p	29.3996	33.8525	21.547	57.6646	0.604965	NS
MIMAT0019880	hsa-miR-4746-5p	182.634	192.536	142.62	111.21	0.0367138	NS
MIMAT0019881	hsa-miR-4746-3p	154.125	176.668	147.751	198.737	0.797609	NS
MIMAT0019882	hsa-miR-4747-5p	493.557	505.671	783.899	803.185	4.59589e-07	NS
MIMAT0019883	hsa-miR-4747-3p	41.8722	74.0523	49.2502	77.2294	0.783183	0.0013738
MIMAT0019884	hsa-miR-4748	192.434	206.289	174.428	172.994	0.408261	NS
MIMAT0019885	hsa-miR-4749-5p	75.7262	68.7629	128.256	48.3971	0.525969	NS
MIMAT0019886	hsa-miR-4749-3p	104.235	126.947	211.365	115.329	0.12697	NS
MIMAT0019887	hsa-miR-4750-5p	163.925	183.015	232.912	200.796	0.176456	NS
MIMAT0019888	hsa-miR-4751	127.398	159.741	133.386	43.2484	0.0951435	0.0058297
MIMAT0019889	hsa-miR-4752	164.816	145.989	138.516	176.083	0.952577	NS
MIMAT0019890	hsa-miR-4753-5p	425.849	322.656	367.324	256.401	0.227455	NS
MIMAT0019891	hsa-miR-4753-3p	317.159	323.714	281.136	268.758	0.251615	NS
MIMAT0019892	hsa-miR-371b-5p	400.013	345.93	468.903	397.474	0.231837	NS
MIMAT0019893	hsa-miR-371b-3p	449.012	382.956	464.799	492.208	0.230262	NS
MIMAT0019894	hsa-miR-4754	317.159	287.746	453.512	417.039	0.00343165	NS
MIMAT0019895	hsa-miR-4755-5p	113.144	150.22	54.3804	111.21	0.0778869	NS
MIMAT0019896	hsa-miR-4755-3p	250.342	224.273	322.178	274.937	0.113909	NS
MIMAT0019897	hsa-miR-499b-5p	398.231	430.561	500.71	579.735	0.0180955	NS
MIMAT0019898	hsa-miR-499b-3p	465.048	476.051	310.892	268.758	8.78257e-05	NS
MIMAT0019899	hsa-miR-4756-5p	293.105	353.335	364.246	171.964	0.616638	NS
MIMAT0019900	hsa-miR-4756-3p	362.595	291.978	303.709	349.077	0.975514	NS
MIMAT0019901	hsa-miR-4757-5p	151.452	151.278	183.662	88.5563	0.646682	NS
MIMAT0019902	hsa-miR-4757-3p	473.957	443.256	555.091	600.33	0.0282306	NS
MIMAT0019903	hsa-miR-4758-5p	154.125	186.189	128.256	282.145	0.397141	NS
MIMAT0019904	hsa-miR-4758-3p	44.5449	40.1998	45.146	92.6752	0.159088	NS
MIMAT0019905	hsa-miR-4759	285.087	289.862	361.168	250.223	0.683244	NS
MIMAT0019906	hsa-miR-4760-5p	1051.26	1119.25	1211.76	1128.58	0.296745	NS
MIMAT0019907	hsa-miR-4760-3p	750.135	770.144	889.581	1066.79	0.00321815	NS
MIMAT0019908	hsa-miR-4761-5p	661.046	549.045	624.862	748.61	0.228492	NS
MIMAT0019909	hsa-miR-4761-3p	228.961	242.257	174.428	137.983	0.0147257	NS
MIMAT0019910	hsa-miR-4762-5p	530.084	594.534	463.773	609.597	0.689173	NS
MIMAT0019911	hsa-miR-4762-3p	302.905	280.341	232.912	220.361	0.0774877	NS
MIMAT0019912	hsa-miR-4763-5p	57.0174	95.2101	20.5209	41.189	0.0129847	NS
MIMAT0019913	hsa-miR-4763-3p	247.669	188.304	205.209	189.469	0.543175	NS
MIMAT0019914	hsa-miR-4764-5p	324.287	339.583	375.533	421.157	0.141406	NS
MIMAT0019915	hsa-miR-4764-3p	418.722	474.993	476.085	479.852	0.541713	NS
MIMAT0019916	hsa-miR-4765	405.358	379.783	301.657	351.136	0.144543	NS
MIMAT0019917	hsa-miR-4766-5p	409.813	430.561	450.434	403.652	0.886628	NS
MIMAT0019918	hsa-miR-4766-3p	465.048	392.477	449.408	558.111	0.186953	NS
MIMAT0019919	hsa-miR-4767	236.088	229.562	181.61	210.064	0.271028	NS
MIMAT0019920	hsa-miR-4768-5p	260.142	217.925	136.464	255.372	0.305397	NS
MIMAT0019921	hsa-miR-4768-3p	255.687	224.273	252.407	154.459	0.356184	NS
MIMAT0019922	hsa-miR-4769-5p	266.378	278.225	263.694	221.391	0.430284	NS
MIMAT0019923	hsa-miR-4769-3p	126.507	152.336	145.698	131.805	0.986378	NS
MIMAT0019924	hsa-miR-4770	473.066	428.445	617.679	758.907	9.46242e-05	NS
MIMAT0019925	hsa-miR-4771	565.72	598.766	643.331	604.449	0.470101	NS
MIMAT0019926	hsa-miR-4772-5p	1086	1062.12	841.357	934.99	0.0131135	NS
MIMAT0019927	hsa-miR-4772-3p	477.521	375.551	465.825	326.423	0.595705	NS
MIMAT0019928	hsa-miR-4773	746.572	758.507	659.747	713.599	0.293151	NS
MIMAT0019929	hsa-miR-4774-5p	497.121	522.598	610.497	540.606	0.241229	NS
MIMAT0019930	hsa-miR-4774-3p	285.978	339.583	311.918	212.123	0.262807	NS
MIMAT0019931	hsa-miR-4775	707.372	834.675	876.243	933.96	0.0604651	NS
MIMAT0019932	hsa-miR-4776-5p	269.942	329.004	221.626	215.213	0.0333389	NS
MIMAT0019933	hsa-miR-4776-3p	282.414	251.778	212.391	144.161	0.0173585	NS
MIMAT0019934	hsa-miR-4777-5p	425.849	447.488	318.074	318.185	0.00877188	NS
MIMAT0019935	hsa-miR-4777-3p	345.668	306.788	261.642	272.877	0.140158	0.0060789
MIMAT0019936	hsa-miR-4778-5p	466.83	569.145	501.736	597.24	0.596242	NS
MIMAT0019937	hsa-miR-4778-3p	262.815	290.92	231.886	238.896	0.262036	NS
MIMAT0019938	hsa-miR-4779	662.827	731.002	716.18	899.98	0.123212	NS
MIMAT0019939	hsa-miR-4780	97.1078	93.0943	101.579	108.121	0.671211	NS
MIMAT0019940	hsa-miR-4436b-5p	255.687	212.636	156.985	161.667	0.0200633	NS
MIMAT0019941	hsa-miR-4436b-3p	565.72	526.829	388.871	326.423	0.000275008	NS
MIMAT0019942	hsa-miR-4781-5p	507.811	488.745	314.996	230.658	6.08782e-06	NS
MIMAT0019943	hsa-miR-4781-3p	830.316	798.707	771.586	798.037	0.645275	NS
MIMAT0019944	hsa-miR-4782-5p	903.37	802.939	823.915	738.313	0.299941	NS
MIMAT0019945	hsa-miR-4782-3p	334.086	284.572	163.141	150.34	1.13298e-05	NS
MIMAT0019946	hsa-miR-4783-5p	219.161	249.662	257.537	257.431	0.51909	NS
MIMAT0019947	hsa-miR-4783-3p	149.671	179.841	216.496	252.283	0.0339406	NS
MIMAT0019948	hsa-miR-4784	308.25	298.325	338.595	377.909	0.197859	NS
MIMAT0019949	hsa-miR-4785	16.927	31.7367	36.9376	19.5648	0.750146	NS
MIMAT0019950	hsa-miR-1245b-5p	645.9	581.84	947.04	874.236	6.07176e-06	NS
MIMAT0019951	hsa-miR-1245b-3p	433.867	515.192	488.398	506.625	0.664618	NS
MIMAT0019952	hsa-miR-2467-5p	271.724	312.078	195.975	223.45	0.026862	NS
MIMAT0019953	hsa-miR-2467-3p	285.087	271.878	288.319	231.688	0.636175	NS
MIMAT0019954	hsa-miR-4786-5p	720.736	716.192	610.497	667.262	0.193313	NS
MIMAT0019955	hsa-miR-4786-3p	173.725	226.388	77.9795	92.6752	2.79627e-05	NS
MIMAT0019956	hsa-miR-4787-5p	167.489	196.768	181.61	293.472	0.147998	NS
MIMAT0019957	hsa-miR-4787-3p	55.2356	50.7787	99.5264	68.9916	0.11155	NS
MIMAT0019958	hsa-miR-4788	284.196	271.878	391.949	256.401	0.325417	NS
MIMAT0019959	hsa-miR-4789-5p	680.645	579.724	639.226	764.056	0.292569	NS
MIMAT0019960	hsa-miR-4789-3p	1173.31	1053.66	1074.27	1255.23	0.575369	NS
MIMAT0019961	hsa-miR-4790-5p	613.828	544.813	425.809	412.92	0.00273955	NS
MIMAT0019962	hsa-miR-4790-3p	567.501	671.76	568.429	603.419	0.588335	NS
MIMAT0019963	hsa-miR-4791	307.359	373.435	344.751	337.75	0.976322	NS
MIMAT0019964	hsa-miR-4792	391.995	470.761	455.564	457.198	0.622205	NS
MIMAT0019965	hsa-miR-4793-5p	364.377	359.683	458.642	322.304	0.584725	NS
MIMAT0019966	hsa-miR-4793-3p	343.886	320.541	306.788	292.442	0.427131	NS
MIMAT0019967	hsa-miR-4794	451.685	395.651	517.127	724.926	0.0022057	NS
MIMAT0019968	hsa-miR-4795-5p	847.243	746.87	653.591	904.098	0.819933	NS
MIMAT0019969	hsa-miR-4795-3p	659.264	583.955	609.471	701.243	0.598464	NS
MIMAT0019970	hsa-miR-4796-5p	366.159	390.361	398.106	474.703	0.238735	NS
MIMAT0019971	hsa-miR-4796-3p	958.605	888.628	1168.67	1115.19	0.00448124	NS
MIMAT0019972	hsa-miR-4797-5p	430.303	394.593	131.334	177.113	5.31511e-11	NS
MIMAT0019973	hsa-miR-4797-3p	325.177	246.488	254.459	340.839	0.802403	NS
MIMAT0019974	hsa-miR-4798-5p	576.41	592.418	383.741	460.287	0.00322928	NS
MIMAT0019975	hsa-miR-4798-3p	848.134	827.27	698.737	757.878	0.0926704	NS
MIMAT0019976	hsa-miR-4799-5p	489.102	382.956	403.236	279.055	0.0898254	NS
MIMAT0019977	hsa-miR-4799-3p	402.685	424.214	360.142	543.695	0.517824	NS
MIMAT0019978	hsa-miR-4800-5p	166.598	134.352	165.193	174.024	0.520201	NS
MIMAT0019979	hsa-miR-4800-3p	360.813	299.383	183.662	304.799	0.0727963	NS
MIMAT0019980	hsa-miR-4801	797.353	845.254	931.649	812.453	0.470535	NS
MIMAT0019981	hsa-miR-4802-5p	370.613	352.277	403.236	393.355	0.420849	NS
MIMAT0019982	hsa-miR-4802-3p	449.903	320.541	571.507	555.022	0.00264308	NS
MIMAT0019983	hsa-miR-4803	806.262	745.813	1194.32	1046.2	5.82935e-06	NS
MIMAT0019984	hsa-miR-4804-5p	743.008	658.008	1040.41	1017.37	2.49609e-06	NS
MIMAT0019985	hsa-miR-4804-3p	204.906	184.073	206.235	183.291	0.997211	NS
MIMAT0020300	hsa-miR-4520-2-3p	438.321	400.94	573.559	444.841	0.111293	NS
MIMAT0020541	hsa-miR-5047	137.198	180.899	167.245	105.032	0.469132	NS
MIMAT0020600	hsa-miR-5095	317.159	288.804	156.985	164.756	3.17711e-05	NS
MIMAT0020601	hsa-miR-1273f	581.756	525.771	841.357	649.756	0.00511386	NS
MIMAT0020602	hsa-miR-1273g-5p	538.102	538.466	601.263	362.463	0.428348	NS
MIMAT0020603	hsa-miR-5096	719.845	473.935	503.788	804.215	0.767237	NS
MIMAT0020924	hsa-miR-642a-3p	367.05	318.425	392.975	452.049	0.097622	0.008011
MIMAT0020925	hsa-miR-550a-3-5p	343.886	296.209	403.236	362.463	0.167476	NS
MIMAT0020956	hsa-miR-4433a-5p	73.0536	82.5154	10.2605	51.4862	0.0253392	NS
MIMAT0020957	hsa-miR-548ah-3p	478.412	463.356	745.935	576.646	0.00224501	NS
MIMAT0020958	hsa-miR-4482-3p	659.264	647.429	631.018	821.72	0.298011	NS
MIMAT0020959	hsa-miR-4536-3p	302.905	235.909	356.038	210.064	0.783933	NS
MIMAT0021017	hsa-miR-4999-5p	947.914	880.165	1198.42	1264.5	5.42148e-05	NS
MIMAT0021018	hsa-miR-4999-3p	770.626	800.823	840.331	937.05	0.132863	NS
MIMAT0021019	hsa-miR-5000-5p	498.902	547.987	449.408	552.962	0.703456	NS
MIMAT0021020	hsa-miR-5000-3p	342.104	396.709	249.329	280.085	0.0138697	NS
MIMAT0021021	hsa-miR-5001-5p	194.216	167.147	147.751	193.588	0.747296	NS
MIMAT0021022	hsa-miR-5001-3p	264.596	250.72	222.652	136.953	0.0434647	NS
MIMAT0021023	hsa-miR-5002-5p	325.177	334.293	349.882	305.828	0.966368	NS
MIMAT0021024	hsa-miR-5002-3p	277.96	257.067	218.548	219.331	0.171021	NS
MIMAT0021025	hsa-miR-5003-5p	484.648	502.498	406.314	499.417	0.456326	NS
MIMAT0021026	hsa-miR-5003-3p	244.106	248.604	213.417	187.41	0.180327	NS
MIMAT0021027	hsa-miR-5004-5p	436.54	630.502	565.351	718.748	0.14026	NS
MIMAT0021028	hsa-miR-5004-3p	490.884	401.998	548.934	511.773	0.13365	NS
MIMAT0021029	hsa-miR-548ao-5p	636.991	732.06	712.076	654.905	0.995469	NS
MIMAT0021030	hsa-miR-548ao-3p	1176.88	999.706	1380.03	1330.4	0.00405068	NS
MIMAT0021033	hsa-miR-5006-5p	285.087	331.12	295.501	302.739	0.83323	NS
MIMAT0021034	hsa-miR-5006-3p	369.722	307.846	280.11	279.055	0.155265	NS
MIMAT0021035	hsa-miR-5007-5p	597.792	656.95	580.742	545.754	0.274999	NS
MIMAT0021036	hsa-miR-5007-3p	1100.26	971.143	1126.6	1160.5	0.192511	NS
MIMAT0021037	hsa-miR-548ap-5p	522.957	519.424	582.794	689.916	0.0520811	NS
MIMAT0021038	hsa-miR-548ap-3p	1122.53	934.117	968.587	817.602	0.109057	NS
MIMAT0021039	hsa-miR-5008-5p	233.415	199.941	162.115	176.083	0.134906	NS
MIMAT0021040	hsa-miR-5008-3p	98.8896	98.3838	71.8232	116.359	0.850639	NS
MIMAT0021041	hsa-miR-5009-5p	350.123	335.351	451.46	337.75	0.294867	0.0088172
MIMAT0021042	hsa-miR-5009-3p	446.339	486.629	471.981	457.198	0.975197	NS
MIMAT0021043	hsa-miR-5010-5p	18.7088	23.2736	23.599	16.4756	0.930503	NS
MIMAT0021044	hsa-miR-5010-3p	489.993	503.556	473.007	534.427	0.89608	NS
MIMAT0021045	hsa-miR-5011-5p	759.044	808.228	1193.29	1003.98	5.01826e-05	NS
MIMAT0021046	hsa-miR-5011-3p	918.515	901.322	1151.22	1110.04	0.00300103	NS
MIMAT0021079	hsa-miR-5087	253.906	289.862	239.069	273.907	0.692957	NS
MIMAT0021080	hsa-miR-5088-5p	362.595	516.25	558.169	535.457	0.0788741	NS
MIMAT0021081	hsa-miR-5089-5p	468.612	407.288	420.679	478.822	0.827451	NS
MIMAT0021082	hsa-miR-5090	224.506	217.925	130.308	279.055	0.707991	NS
MIMAT0021083	hsa-miR-5091	206.688	176.668	213.417	268.758	0.163097	NS
MIMAT0021084	hsa-miR-5092	300.232	330.062	291.397	295.531	0.595962	NS
MIMAT0021085	hsa-miR-5093	528.302	552.219	483.267	694.035	0.476065	NS
MIMAT0021086	hsa-miR-5094	978.205	983.838	1069.14	1049.29	0.291233	NS
MIMAT0021116	hsa-miR-5186	645.9	654.834	686.424	694.035	0.504361	NS
MIMAT0021117	hsa-miR-5187-5p	543.447	518.366	465.825	454.109	0.174428	NS
MIMAT0021118	hsa-miR-5187-3p	375.068	428.445	334.491	428.366	0.694383	NS
MIMAT0021119	hsa-miR-5188	252.124	229.562	249.329	247.134	0.840692	NS
MIMAT0021120	hsa-miR-5189-5p	174.616	188.304	257.537	208.004	0.127002	NS
MIMAT0021121	hsa-miR-5190	116.708	107.905	65.6669	123.567	0.499405	NS
MIMAT0021122	hsa-miR-5191	698.463	745.813	587.924	747.58	0.434082	NS
MIMAT0021123	hsa-miR-5192	173.725	152.336	102.605	122.537	0.0607649	NS
MIMAT0021124	hsa-miR-5193	376.849	369.204	325.256	364.523	0.528624	NS
MIMAT0021125	hsa-miR-5194	329.632	373.435	481.215	357.315	0.188765	NS
MIMAT0021126	hsa-miR-5195-5p	614.719	518.366	654.617	801.126	0.0171731	NS
MIMAT0021127	hsa-miR-5195-3p	190.652	198.883	126.204	77.2294	0.00173548	NS
MIMAT0021128	hsa-miR-5196-5p	383.977	410.461	525.335	460.287	0.060192	NS
MIMAT0021129	hsa-miR-5196-3p	204.015	196.768	237.017	248.164	0.211781	NS
MIMAT0021130	hsa-miR-5197-5p	648.573	654.834	491.476	668.291	0.291156	NS
MIMAT0021131	hsa-miR-5197-3p	527.411	513.077	423.757	563.26	0.65328	NS
MIMAT0022255	hsa-miR-4524b-5p	310.923	329.004	272.928	328.482	0.649962	NS
MIMAT0022256	hsa-miR-4524b-3p	476.63	453.835	305.762	263.61	8.10069e-05	NS
MIMAT0022257	hsa-miR-5571-5p	246.778	200.999	140.568	151.37	0.012862	NS
MIMAT0022258	hsa-miR-5571-3p	314.487	313.135	238.043	301.709	0.287285	NS
MIMAT0022259	hsa-miR-5100	420.503	390.361	267.798	326.423	0.0171497	NS
MIMAT0022260	hsa-miR-5572	170.161	150.22	150.829	185.35	0.795889	NS
MIMAT0022263	hsa-miR-548aq-5p	894.461	815.633	933.701	800.096	0.877402	NS
MIMAT0022264	hsa-miR-548aq-3p	944.351	789.186	946.014	853.642	0.675829	NS
MIMAT0022265	hsa-miR-548ar-5p	904.261	1009.23	743.883	1307.75	0.804543	NS
MIMAT0022266	hsa-miR-548ar-3p	1434.34	1449.31	1670.4	1883.37	0.00254159	NS
MIMAT0022267	hsa-miR-548as-5p	628.082	668.587	632.044	698.153	0.780503	NS
MIMAT0022268	hsa-miR-548as-3p	711.827	645.313	545.856	630.192	0.143587	NS
MIMAT0022269	hsa-miR-5579-5p	456.139	523.656	493.528	535.457	0.647511	NS
MIMAT0022270	hsa-miR-5579-3p	379.522	433.735	394.001	344.958	0.445051	NS
MIMAT0022271	hsa-miR-664b-5p	217.379	210.52	301.657	269.788	0.0478937	NS
MIMAT0022272	hsa-miR-664b-3p	497.121	359.683	381.689	582.824	0.430548	NS
MIMAT0022273	hsa-miR-5580-5p	415.158	305.73	258.563	229.629	0.00808615	NS
MIMAT0022274	hsa-miR-5580-3p	505.139	428.445	369.376	358.344	0.0369724	NS
MIMAT0022275	hsa-miR-5581-5p	297.56	223.215	228.808	267.728	0.751447	NS
MIMAT0022276	hsa-miR-5581-3p	326.068	364.972	340.647	334.661	0.861708	NS
MIMAT0022277	hsa-miR-548at-5p	773.299	820.923	797.237	987.506	0.206366	NS
MIMAT0022278	hsa-miR-548at-3p	1036.11	990.185	1158.41	1186.24	0.0420958	NS
MIMAT0022279	hsa-miR-5582-5p	171.943	143.873	240.095	99.8833	0.760664	NS
MIMAT0022280	hsa-miR-5582-3p	854.37	812.46	1254.85	1016.34	0.000284666	NS
MIMAT0022281	hsa-miR-5583-5p	253.015	284.572	332.439	412.92	0.0175635	NS
MIMAT0022282	hsa-miR-5583-3p	1121.64	1167.91	1155.33	1277.89	0.399034	NS
MIMAT0022283	hsa-miR-5584-5p	423.176	405.172	444.278	483.971	0.316872	NS
MIMAT0022284	hsa-miR-5584-3p	133.635	176.668	167.245	114.299	0.644218	NS
MIMAT0022285	hsa-miR-5585-5p	452.576	419.982	308.84	325.393	0.00869957	NS
MIMAT0022286	hsa-miR-5585-3p	732.317	788.128	1066.06	1094.6	5.27043e-06	NS
MIMAT0022287	hsa-miR-5586-5p	432.085	521.54	301.657	406.741	0.0264906	NS
MIMAT0022288	hsa-miR-5586-3p	382.195	351.22	307.814	271.847	0.0718669	NS
MIMAT0022289	hsa-miR-5587-5p	46.3266	26.4473	15.3907	12.3567	0.0475838	NS
MIMAT0022290	hsa-miR-5587-3p	121.162	123.773	127.23	150.34	0.532867	NS
MIMAT0022291	hsa-miR-548au-5p	624.519	622.039	619.731	606.508	0.860356	NS
MIMAT0022292	hsa-miR-548au-3p	195.997	265.53	144.672	177.113	0.0427241	NS
MIMAT0022294	hsa-miR-1295b-3p	245.888	239.083	211.365	250.223	0.742864	NS
MIMAT0022295	hsa-miR-5588-5p	247.669	203.115	217.522	174.024	0.393049	NS
MIMAT0022296	hsa-miR-5588-3p	485.539	480.282	597.158	539.576	0.117876	0.002161
MIMAT0022297	hsa-miR-5589-5p	376.849	367.088	81.0576	70.0213	6.11555e-22	NS
MIMAT0022298	hsa-miR-5589-3p	650.355	593.476	730.544	503.535	0.944222	NS
MIMAT0022299	hsa-miR-5590-5p	671.736	611.46	544.83	563.26	0.130324	NS
MIMAT0022300	hsa-miR-5590-3p	734.99	709.844	645.383	654.905	0.231602	NS
MIMAT0022301	hsa-miR-5591-5p	375.068	362.856	114.917	160.637	4.52886e-10	NS
MIMAT0022302	hsa-miR-5591-3p	183.525	158.684	103.631	219.331	0.793549	NS
MIMAT0022303	hsa-miR-548av-5p	452.576	452.777	221.626	283.174	1.07114e-05	NS
MIMAT0022304	hsa-miR-548av-3p	1107.39	1084.34	1183.03	1254.2	0.133708	NS
MIMAT0022468	hsa-miR-5680	571.956	654.834	706.945	632.251	0.364966	NS
MIMAT0022469	hsa-miR-5681a	488.212	500.382	340.647	257.431	0.000101368	NS
MIMAT0022470	hsa-miR-5682	337.65	326.888	294.475	309.947	0.464259	NS
MIMAT0022471	hsa-miR-548aw	893.57	869.586	877.269	1065.77	0.2519	NS
MIMAT0022472	hsa-miR-5683	759.044	713.018	821.862	733.164	0.532066	NS
MIMAT0022473	hsa-miR-5684	441.885	466.53	652.565	614.746	0.00105016	NS
MIMAT0022474	hsa-miR-548ax	634.319	593.476	413.496	614.746	0.151836	NS
MIMAT0022475	hsa-miR-5685	226.288	262.357	264.72	287.293	0.39648	NS
MIMAT0022476	hsa-miR-5692c	408.922	424.214	464.799	430.425	0.52635	NS
MIMAT0022478	hsa-miR-5687	440.103	453.835	365.272	386.147	0.135125	NS
MIMAT0022479	hsa-miR-5688	628.973	561.74	370.402	525.16	0.0212349	NS
MIMAT0022480	hsa-miR-5681b	833.88	906.612	1137.88	1426.17	5.85064e-06	NS
MIMAT0022481	hsa-miR-5689	277.96	307.846	213.417	305.828	0.438812	NS
MIMAT0022482	hsa-miR-5690	428.521	371.319	297.553	476.763	0.825078	NS
MIMAT0022483	hsa-miR-5691	185.307	220.041	187.766	219.331	0.97298	NS
MIMAT0022484	hsa-miR-5692a	304.687	281.399	322.178	294.501	0.708536	NS
MIMAT0022485	hsa-miR-4666b	579.083	517.308	547.908	474.703	0.514105	NS
MIMAT0022486	hsa-miR-5693	284.196	342.756	200.079	189.469	0.00146207	NS
MIMAT0022487	hsa-miR-5694	114.035	167.147	114.917	177.113	0.854287	NS
MIMAT0022488	hsa-miR-5695	669.955	600.882	652.565	675.5	0.644266	NS
MIMAT0022489	hsa-miR-5696	419.613	340.641	330.387	423.217	0.940758	NS
MIMAT0022490	hsa-miR-5697	1305.16	1429.21	1399.53	1523.99	0.340175	NS
MIMAT0022491	hsa-miR-5698	19.5997	21.1578	11.2865	14.4161	0.414201	NS
MIMAT0022492	hsa-miR-5699-3p	506.03	539.524	577.664	517.952	0.650091	NS
MIMAT0022493	hsa-miR-5700	1126.98	1291.68	1444.67	1359.24	0.0433529	NS
MIMAT0022494	hsa-miR-5701	332.305	280.341	195.975	270.818	0.0797458	NS
MIMAT0022495	hsa-miR-5702	637.882	641.081	763.378	675.5	0.199122	0.0030976
MIMAT0022496	hsa-miR-5703	266.378	265.53	214.444	219.331	0.163875	NS
MIMAT0022497	hsa-miR-5692b	758.153	651.66	830.071	835.107	0.0590496	NS
MIMAT0022498	hsa-miR-5704	361.704	428.445	339.621	295.531	0.0962481	NS
MIMAT0022499	hsa-miR-5705	263.706	313.135	251.381	209.034	0.135067	NS
MIMAT0022500	hsa-miR-5706	443.667	434.793	404.262	425.276	0.613618	NS
MIMAT0022501	hsa-miR-5707	406.249	398.825	462.747	414.979	0.457852	NS
MIMAT0022502	hsa-miR-5708	196.888	177.726	281.136	238.896	0.0367361	NS
MIMAT0022691	hsa-miR-197-5p	110.471	138.584	153.907	117.389	0.677798	NS
MIMAT0022692	hsa-miR-181b-3p	1540.36	1490.57	1718.63	2160.36	0.00181852	NS
MIMAT0022693	hsa-miR-204-3p	45.4357	47.6051	97.4743	37.0701	0.305548	NS
MIMAT0022694	hsa-miR-211-3p	188.87	186.189	183.662	137.983	0.391984	NS
MIMAT0022695	hsa-miR-212-5p	150.562	101.557	97.4743	129.745	0.640221	NS
MIMAT0022696	hsa-miR-301a-5p	197.779	179.841	160.063	175.053	0.482148	NS
MIMAT0022697	hsa-miR-382-3p	687.773	821.981	859.826	743.461	0.511232	NS
MIMAT0022698	hsa-miR-345-3p	201.343	209.462	155.959	195.648	0.359299	NS
MIMAT0022700	hsa-miR-450a-1-3p	576.41	533.177	603.315	639.459	0.250217	0.000107
MIMAT0022701	hsa-miR-506-5p	829.425	829.386	880.347	881.445	0.440469	NS
MIMAT0022702	hsa-miR-514a-5p	476.63	427.388	502.762	501.476	0.340617	NS
MIMAT0022705	hsa-miR-539-3p	374.177	350.162	365.272	301.709	0.525132	NS
MIMAT0022706	hsa-miR-561-5p	478.412	471.819	304.736	495.298	0.232164	NS
MIMAT0022708	hsa-miR-584-3p	268.16	199.941	135.438	99.8833	0.000292846	NS
MIMAT0022709	hsa-miR-652-5p	267.269	278.225	224.704	253.312	0.362093	NS
MIMAT0022710	hsa-miR-659-5p	253.015	299.383	244.199	223.45	0.262851	NS
MIMAT0022711	hsa-miR-660-3p	283.305	282.457	239.069	378.939	0.58073	NS
MIMAT0022712	hsa-miR-1271-3p	272.614	258.125	308.84	246.104	0.761895	NS
MIMAT0022713	hsa-miR-1185-2-3p	640.555	563.855	685.398	646.667	0.299571	NS
MIMAT0022714	hsa-miR-766-5p	364.377	337.467	341.673	478.822	0.25707	NS
MIMAT0022717	hsa-miR-873-3p	522.066	455.951	292.423	261.55	5.4668e-06	NS
MIMAT0022719	hsa-miR-1285-5p	168.38	187.247	181.61	275.966	0.159294	NS
MIMAT0022720	hsa-miR-1304-3p	424.958	330.062	346.803	365.552	0.650141	NS
MIMAT0022721	hsa-miR-1247-3p	111.362	104.731	93.3701	79.2888	0.338631	NS
MIMAT0022722|MIMAT0022733|MIMAT0022739	hsa-miR-548g-5p/hsa-miR-548x-5p/hsa-miR-548aj-5p	619.173	546.929	554.065	685.797	0.569874	NS
MIMAT0022724	hsa-miR-1277-5p	1271.31	1588.95	1834.57	1640.35	0.015887	NS
MIMAT0022725	hsa-miR-1255b-2-3p	795.571	821.981	768.508	835.107	0.91856	NS
MIMAT0022726	hsa-miR-1306-5p	284.196	333.235	350.908	358.344	0.284735	NS
MIMAT0022727	hsa-miR-1307-5p	152.343	163.973	141.594	223.45	0.459947	NS
MIMAT0022728	hsa-miR-513c-3p	654.809	632.618	431.965	602.389	0.0583902	NS
MIMAT0022731	hsa-miR-3184-3p	340.323	368.146	288.319	340.839	0.36891	NS
MIMAT0022732	hsa-miR-3191-5p	189.761	212.636	243.173	221.391	0.355604	0.0002889
MIMAT0022735	hsa-miR-374c-3p	108.689	80.3996	60.5367	33.9809	0.0219989	NS
MIMAT0022736	hsa-miR-642b-5p	483.757	500.382	458.642	488.09	0.720315	NS
MIMAT0022737	hsa-miR-550b-2-5p	446.339	563.855	666.93	779.502	0.00089297	NS
MIMAT0022741	hsa-miR-3529-3p	533.647	499.324	602.289	605.478	0.117707	NS
MIMAT0022742	hsa-miR-1273g-3p	304.687	268.704	313.97	187.41	0.430949	NS
MIMAT0022833	hsa-miR-365b-5p	235.197	256.009	186.74	298.62	0.946344	NS
MIMAT0022838	hsa-miR-1185-1-3p	493.557	613.576	642.305	581.795	0.342706	NS
MIMAT0022839	hsa-miR-3190-3p	324.287	426.33	517.127	343.928	0.352822	NS
MIMAT0022842	hsa-miR-98-3p	210.252	176.668	168.271	222.421	0.961414	NS
MIMAT0022844	hsa-miR-216a-3p	384.868	321.599	342.699	282.145	0.365736	NS
MIMAT0022861	hsa-miR-376c-5p	869.516	894.975	898.816	790.829	0.598317	NS
MIMAT0022862	hsa-miR-381-5p	689.554	678.108	662.825	711.54	0.957548	NS
MIMAT0022923	hsa-miR-376b-5p	750.135	684.455	839.305	661.083	0.651056	NS
MIMAT0022924	hsa-miR-495-5p	276.178	288.804	249.329	193.588	0.109297	NS
MIMAT0022925	hsa-miR-503-3p	243.215	256.009	173.402	141.072	0.00495987	NS
MIMAT0022928	hsa-miR-376a-2-5p	506.92	559.624	596.132	768.175	0.0229691	NS
MIMAT0022929	hsa-miR-758-5p	660.155	620.981	829.045	844.374	0.00178626	NS
MIMAT0022938	hsa-miR-937-5p	235.197	207.346	239.069	194.618	0.895098	NS
MIMAT0022939	hsa-miR-939-3p	202.234	174.552	179.558	168.875	0.641622	NS
MIMAT0022940	hsa-miR-1178-5p	186.197	207.346	225.73	269.788	0.14227	NS
MIMAT0022941	hsa-miR-1227-5p	101.562	122.715	165.193	146.221	0.100167	NS
MIMAT0022942	hsa-miR-1229-5p	154.125	226.388	126.204	264.639	0.898574	NS
MIMAT0022943	hsa-miR-1233-5p	154.125	172.436	178.532	229.629	0.201265	NS
MIMAT0022945	hsa-miR-1236-5p	293.996	286.688	283.189	329.512	0.694859	NS
MIMAT0022946	hsa-miR-1237-5p	13.3635	14.8105	10.2605	11.327	0.67419	NS
MIMAT0022947	hsa-miR-1238-5p	372.395	335.351	353.986	303.769	0.571018	NS
MIMAT0022948	hsa-miR-1292-3p	242.324	244.373	204.183	145.191	0.0505935	NS
MIMAT0022965	hsa-miR-3606-3p	1052.15	920.364	1014.76	986.476	0.862534	NS
MIMAT0022966	hsa-miR-3617-3p	384.868	400.94	297.553	413.949	0.467391	NS
MIMAT0022967	hsa-miR-3620-5p	200.452	221.099	233.938	234.777	0.485201	NS
MIMAT0022970	hsa-miR-3927-5p	474.848	414.693	452.486	408.801	0.776441	NS
MIMAT0022975	hsa-miR-3934-3p	694.9	637.908	511.997	649.756	0.189643	NS
MIMAT0022977	hsa-miR-4632-5p	369.722	429.503	511.997	441.752	0.136409	NS
MIMAT0022978	hsa-miR-4743-3p	197.779	209.462	207.261	215.213	0.813443	NS
MIMAT0022979	hsa-miR-4750-3p	163.034	142.815	104.657	91.6455	0.0315983	NS
MIMAT0022984	hsa-miR-5089-3p	301.123	314.193	279.084	224.48	0.162857	NS
MIMAT0023116	hsa-miR-5739	318.941	334.293	332.439	355.255	0.684265	NS
MIMAT0023252	hsa-miR-5787	212.033	173.494	284.215	202.856	0.17521	NS
MIMAT0023693	hsa-miR-6068	162.143	117.426	161.089	151.37	0.57916	NS
MIMAT0023694	hsa-miR-6069	1.78179	8.46312	4.10418	5.14862	0.924478	NS
MIMAT0023695	hsa-miR-6070	206.688	169.262	148.777	185.35	0.504688	NS
MIMAT0023696	hsa-miR-6071	251.233	247.546	271.902	272.877	0.53257	NS
MIMAT0023697	hsa-miR-6072	627.192	554.334	704.893	705.362	0.0616989	NS
MIMAT0023698	hsa-miR-6073	726.972	626.271	535.596	854.672	0.9117	NS
MIMAT0023699	hsa-miR-6074	331.414	285.63	400.158	234.777	0.86686	NS
MIMAT0023700	hsa-miR-6075	328.741	377.667	453.512	418.068	0.0830736	NS
MIMAT0023701	hsa-miR-6076	176.398	168.205	146.725	124.597	0.19565	NS
MIMAT0023702	hsa-miR-6077	285.978	258.125	300.631	255.372	0.883757	NS
MIMAT0023703	hsa-miR-6078	465.048	442.198	601.263	485	0.114264	NS
MIMAT0023704	hsa-miR-6079	283.305	278.225	340.647	158.578	0.549301	0.0071332
MIMAT0023705	hsa-miR-6080	434.758	479.224	440.174	580.765	0.358377	NS
MIMAT0023706	hsa-miR-6081	180.852	181.957	225.73	154.459	0.795653	NS
MIMAT0023707	hsa-miR-6082	353.686	356.509	246.251	310.977	0.0769107	NS
MIMAT0023708	hsa-miR-6083	374.177	345.93	377.585	257.431	0.388472	NS
MIMAT0023709	hsa-miR-6084	212.924	215.81	277.032	266.699	0.103832	NS
MIMAT0023710	hsa-miR-6085	79.2898	57.1261	41.0418	83.4077	0.77182	NS
MIMAT0023711	hsa-miR-6086	385.758	414.693	455.564	458.228	0.24339	NS
MIMAT0023712	hsa-miR-6087	163.034	148.105	173.402	215.213	0.210517	NS
MIMAT0023713	hsa-miR-6088	290.432	320.541	390.923	378.939	0.0665813	NS
MIMAT0023714	hsa-miR-6089	412.485	353.335	493.528	378.939	0.320409	NS
MIMAT0023715	hsa-miR-6090	133.635	152.336	175.454	175.053	0.257379	NS
MIMAT0024597	hsa-miR-6124	516.72	540.582	676.164	481.911	0.443585	NS
MIMAT0024598	hsa-miR-6125	245.888	242.257	321.152	329.512	0.0346694	NS
MIMAT0024599	hsa-miR-6126	165.707	209.462	76.9534	82.378	3.36249e-05	0.0026592
MIMAT0024610	hsa-miR-6127	39.1995	33.8525	45.146	42.2187	0.632171	NS
MIMAT0024611	hsa-miR-6128	326.068	287.746	343.725	399.533	0.147869	NS
MIMAT0024612	hsa-miR-378j	353.686	344.872	418.627	471.614	0.0433204	NS
MIMAT0024613	hsa-miR-6129	230.742	254.952	218.548	146.221	0.100544	NS
MIMAT0024614	hsa-miR-6130	442.776	392.477	517.127	529.279	0.042817	NS
MIMAT0024615	hsa-miR-6131	148.78	170.32	112.865	126.656	0.142264	NS
MIMAT0024616	hsa-miR-6132	154.125	142.815	131.334	136.953	0.592733	NS
MIMAT0024617	hsa-miR-6133	155.907	168.205	140.568	119.448	0.248099	NS
MIMAT0024618	hsa-miR-6134	217.379	148.105	243.173	68.9916	0.793797	NS
MIMAT0024782	hsa-miR-6165	377.74	349.104	341.673	372.76	0.886272	NS
MIMAT0025450	hsa-miR-6499-5p	228.07	241.199	133.386	124.597	0.000434495	NS
MIMAT0025451	hsa-miR-6499-3p	570.174	609.345	707.971	687.856	0.0677493	0.005386
MIMAT0025452	hsa-miR-548ay-5p	569.283	551.161	724.388	781.561	0.00131799	NS
MIMAT0025453	hsa-miR-548ay-3p	1020.08	910.843	1097.87	932.931	0.548841	NS
MIMAT0025454	hsa-miR-6500-5p	224.506	265.53	291.397	306.858	0.159197	NS
MIMAT0025455	hsa-miR-6500-3p	210.252	223.215	263.694	259.491	0.200851	NS
MIMAT0025456	hsa-miR-548az-5p	865.061	830.444	937.806	825.839	0.633223	NS
MIMAT0025457	hsa-miR-548az-3p	1046.8	989.127	1093.76	988.536	0.770623	NS
MIMAT0025458	hsa-miR-6501-5p	293.105	355.451	283.189	349.077	0.863108	NS
MIMAT0025459	hsa-miR-6501-3p	277.069	257.067	167.245	254.342	0.157167	NS
MIMAT0025460	hsa-miR-6502-5p	620.064	514.135	670.008	531.338	0.615842	NS
MIMAT0025461	hsa-miR-6502-3p	205.797	235.909	231.886	227.569	0.791871	NS
MIMAT0025462	hsa-miR-6503-5p	250.342	229.562	218.548	184.321	0.263773	NS
MIMAT0025463	hsa-miR-6503-3p	138.98	141.757	139.542	129.745	0.830122	NS
MIMAT0025464	hsa-miR-6504-5p	442.776	396.709	560.221	531.338	0.0168029	NS
MIMAT0025465	hsa-miR-6504-3p	545.229	574.434	477.111	533.397	0.326941	NS
MIMAT0025466	hsa-miR-6505-5p	606.701	544.813	400.158	513.833	0.0454144	0.009676
MIMAT0025467	hsa-miR-6505-3p	208.47	188.304	97.4743	106.062	0.000392275	NS
MIMAT0025468	hsa-miR-6506-5p	228.961	259.183	187.766	264.639	0.645941	NS
MIMAT0025469	hsa-miR-6506-3p	537.211	596.65	622.81	560.17	0.670032	NS
MIMAT0025470	hsa-miR-6507-5p	569.283	722.539	914.207	842.315	0.00126953	NS
MIMAT0025471	hsa-miR-6507-3p	560.374	525.771	625.888	605.478	0.201974	NS
MIMAT0025472	hsa-miR-6508-5p	489.993	530.003	664.878	676.529	0.00478539	NS
MIMAT0025473	hsa-miR-6508-3p	554.138	439.024	635.122	569.438	0.0862786	NS
MIMAT0025474	hsa-miR-6509-5p	369.722	354.393	504.814	370.701	0.15103	NS
MIMAT0025475	hsa-miR-6509-3p	800.916	714.076	485.32	501.476	8.58073e-06	NS
MIMAT0025476	hsa-miR-6510-5p	242.324	260.241	121.073	99.8833	2.70645e-06	NS
MIMAT0025477	hsa-miR-6510-3p	261.033	318.425	328.335	208.004	0.646476	NS
MIMAT0025478	hsa-miR-6511a-5p	291.323	283.515	213.417	222.421	0.0541857	NS
MIMAT0025479	hsa-miR-6511a-3p	351.904	325.83	269.85	267.728	0.0806303	0.0078776
MIMAT0025480	hsa-miR-6512-5p	460.594	434.793	463.773	496.327	0.529378	NS
MIMAT0025481	hsa-miR-6512-3p	228.961	221.099	245.225	262.58	0.414668	NS
MIMAT0025482	hsa-miR-6513-5p	283.305	257.067	233.938	228.599	0.281988	NS
MIMAT0025483	hsa-miR-6513-3p	470.394	562.798	712.076	563.26	0.0608315	NS
MIMAT0025484	hsa-miR-6514-5p	658.373	546.929	633.07	563.26	0.934057	NS
MIMAT0025485	hsa-miR-6514-3p	110.471	166.089	69.7711	81.3483	0.0118925	NS
MIMAT0025486	hsa-miR-6515-5p	159.471	178.783	214.444	172.994	0.432488	NS
MIMAT0025487	hsa-miR-6515-3p	336.759	362.856	443.252	537.516	0.00544775	NS
MIMAT0025841	hsa-miR-6715a-3p	352.795	362.856	257.537	192.559	0.00145246	0.0086879
MIMAT0025842	hsa-miR-6715b-5p	419.613	430.561	339.621	501.476	0.937751	NS
MIMAT0025843	hsa-miR-6715b-3p	240.542	275.051	227.782	373.79	0.356942	NS
MIMAT0025844	hsa-miR-6716-5p	157.689	172.436	179.558	186.38	0.546334	NS
MIMAT0025845	hsa-miR-6716-3p	105.126	86.747	98.5004	117.389	0.615879	NS
MIMAT0025846	hsa-miR-6717-5p	622.737	537.408	697.711	714.629	0.0415921	NS
MIMAT0025847	hsa-miR-6511b-5p	243.215	314.193	308.84	395.414	0.109151	NS
MIMAT0025848	hsa-miR-6511b-3p	320.723	396.709	317.048	431.455	0.758082	NS
MIMAT0025849	hsa-miR-6718-5p	256.578	319.483	248.303	197.707	0.101701	NS
MIMAT0025850	hsa-miR-6719-3p	223.615	245.431	239.069	183.291	0.518492	NS
MIMAT0025851	hsa-miR-6720-3p	154.125	116.368	63.6148	79.2888	0.00714159	NS
MIMAT0025852	hsa-miR-6721-5p	135.416	87.8049	169.298	86.4969	0.601333	NS
MIMAT0025853	hsa-miR-6722-5p	215.597	191.478	205.209	271.847	0.335592	NS
MIMAT0025854	hsa-miR-6722-3p	45.4357	78.2839	54.3804	55.6051	0.723371	NS
MIMAT0025855	hsa-miR-6723-5p	361.704	319.483	387.845	263.61	0.760629	NS
MIMAT0025856	hsa-miR-6724-5p	88.1988	71.9365	89.266	88.5563	0.684258	NS
MIMAT0025857	hsa-miR-892c-5p	457.03	565.971	480.189	377.909	0.16208	NS
MIMAT0025858	hsa-miR-892c-3p	865.061	811.402	1008.6	940.139	0.0557696	NS
MIMAT0026472	hsa-let-7c-3p	447.23	413.635	546.882	413.949	0.376203	NS
MIMAT0026473	hsa-miR-95-5p	812.498	799.765	890.608	946.317	0.098176	NS
[truncated: 546 more rows]

## Sheet: Table S1B
Table S1B. Normalized counts of miRNAs in the 'migration’ assay (MIG)
MIMAT_ID	miRNA_ID	Control_Rep2	Control_Rep3	Mig_Rep2	Mig_Rep3	p-value_DESeq2	p-value_BRB
MIMAT0000062	hsa-let-7a-5p	200.929	213.114	18.968	1430.19	0.329958	NS
MIMAT0000063	hsa-let-7b-5p	173.633	215.576	3027.77	0	0.256309	NS
MIMAT0000064	hsa-let-7c-5p	79.9923	120.976	4.74201	1328.59	0.1905	NS
MIMAT0000065	hsa-let-7d-5p	136.48	131.877	101.953	6942	0.00694259	NS
MIMAT0000066	hsa-let-7e-5p	185.764	234.566	78.2431	3.8343	0.109555	NS
MIMAT0000067	hsa-let-7f-5p	291.157	288.372	1268.49	3.8343	0.587837	NS
MIMAT0000068	hsa-miR-15a-5p	170.979	136.098	1318.28	0	0.416146	NS
MIMAT0000069	hsa-miR-16-5p	187.281	204.322	35.565	0	0.0413259	NS
MIMAT0000070|MIMAT0000103	hsa-miR-17-5p/hsa-miR-106a-5p	559.567	455.065	5408.26	1411.02	0.0100514	NS
MIMAT0000071	hsa-miR-17-3p	327.551	321.429	1903.92	370.01	0.134446	NS
MIMAT0000072	hsa-miR-18a-5p	348.403	280.635	3139.21	1065.94	0.00644226	NS
MIMAT0000073	hsa-miR-19a-3p	344.232	341.826	1730.83	8399.04	0.000568084	NS
MIMAT0000074	hsa-miR-19b-3p	346.886	380.862	4.74201	1317.08	0.675789	0.0015458
MIMAT0000075	hsa-miR-20a-5p	364.325	368.905	7.11301	9.58575	2.71284e-07	NS
MIMAT0000076	hsa-miR-21-5p	171.737	215.927	3556.5	1.91715	0.156811	NS
MIMAT0000077	hsa-miR-22-3p	29.5706	15.8253	0	0	0.000213316	NS
MIMAT0000078	hsa-miR-23a-3p	333.617	452.252	5967.81	956.658	0.00978765	NS
MIMAT0000079	hsa-miR-24-1-5p	190.693	131.526	8587.77	78.6032	0.00941829	NS
MIMAT0000080	hsa-miR-24-3p	111.838	101.634	4.74201	1.91715	1.00312e-06	0.0075899
MIMAT0000081	hsa-miR-25-3p	236.944	320.726	33.194	13259	0.0232805	NS
MIMAT0000082	hsa-miR-26a-5p	158.468	193.42	1187.87	0	0.495264	NS
MIMAT0000083	hsa-miR-26b-5p	278.267	206.432	4.74201	5.75145	2.83906e-07	NS
MIMAT0000084	hsa-miR-27a-3p	109.563	117.811	16.597	0	0.00227719	NS
MIMAT0000085	hsa-miR-28-5p	40.9439	45.3659	0	0	8.84256e-06	NS
MIMAT0000086	hsa-miR-29a-3p	401.857	318.616	17680.6	3.8343	0.0464133	NS
MIMAT0000087	hsa-miR-30a-5p	392.379	380.862	28.452	17.2544	3.13698e-05	NS
MIMAT0000088	hsa-miR-30a-3p	257.416	213.466	16.597	3.8343	3.98266e-05	NS
MIMAT0000089	hsa-miR-31-5p	139.892	157.55	90.0981	2375.35	0.0598695	NS
MIMAT0000090	hsa-miR-32-5p	659.273	604.175	3079.93	874.221	0.116971	NS
MIMAT0000091	hsa-miR-33a-5p	214.577	330.221	519.25	504.211	0.327344	NS
MIMAT0000092	hsa-miR-92a-3p	106.909	121.679	0	1134.95	0.362877	NS
MIMAT0000093	hsa-miR-93-5p	218.368	233.863	7.11301	0	1.07524e-05	NS
MIMAT0000094	hsa-miR-95-3p	488.673	451.549	165.97	0	0.269113	NS
MIMAT0000095	hsa-miR-96-5p	142.166	164.935	2.371	1184.8	0.367459	NS
MIMAT0000096	hsa-miR-98-5p	213.06	243.71	398.328	17503.6	0.00136978	NS
MIMAT0000097	hsa-miR-99a-5p	56.4875	28.1339	4.74201	312.496	0.256369	NS
MIMAT0000098	hsa-miR-100-5p	110.7	128.361	94.8401	1.91715	0.390132	NS
MIMAT0000099	hsa-miR-101-3p	476.921	387.544	1538.78	1903.73	0.0124041	NS
MIMAT0000100	hsa-miR-29b-3p	368.116	330.925	5901.43	887.641	0.00747076	NS
MIMAT0000101	hsa-miR-103a-3p	231.636	139.263	976.853	1453.2	0.00332537	NS
MIMAT0000102	hsa-miR-105-5p	140.65	139.966	9.48401	0	3.00654e-05	NS
MIMAT0000104	hsa-miR-107	279.025	263.052	7.11301	429.442	0.863851	0.0080418
MIMAT0000222	hsa-miR-192-5p	180.457	194.827	2252.45	7.6686	0.205584	NS
MIMAT0000226	hsa-miR-196a-5p	142.546	163.176	9.48401	1.91715	2.87252e-06	NS
MIMAT0000227	hsa-miR-197-3p	56.1083	59.0811	2.371	0	0.000115445	NS
MIMAT0000228	hsa-miR-198	233.153	211.356	2.371	11.5029	7.4635e-06	NS
MIMAT0000231	hsa-miR-199a-5p	97.4314	77.7198	4687.47	0	0.0706474	NS
MIMAT0000232|MIMAT0004563	hsa-miR-199a-3p/hsa-miR-199b-3p	359.018	258.128	1664.44	0	0.579662	NS
MIMAT0000241	hsa-miR-208a-3p	565.254	583.778	26.081	1744.61	0.728207	NS
MIMAT0000242	hsa-miR-129-5p	137.238	81.2365	175.454	1.91715	0.85916	NS
MIMAT0000243	hsa-miR-148a-3p	222.159	134.691	9429.48	5.75145	0.0325668	NS
MIMAT0000244	hsa-miR-30c-5p	15.9226	43.2558	0	0	0.000131018	NS
MIMAT0000245	hsa-miR-30d-5p	332.101	297.164	452.862	256.898	0.857791	NS
MIMAT0000250	hsa-miR-139-5p	181.215	204.322	2574.91	1756.11	1.6752e-05	NS
MIMAT0000251	hsa-miR-147a	243.768	266.217	92.4691	155.289	0.258051	NS
MIMAT0000252	hsa-miR-7-5p	175.907	181.815	1804.33	5.75145	0.25923	NS
MIMAT0000253	hsa-miR-10a-5p	111.458	98.8202	6055.54	1.91715	0.0346669	NS
MIMAT0000254	hsa-miR-10b-5p	57.6248	59.4328	189.68	0	0.719394	NS
MIMAT0000255	hsa-miR-34a-5p	36.0155	18.6387	7.11301	0	0.00429468	NS
MIMAT0000256	hsa-miR-181a-5p	27.296	26.0238	0	0	6.89907e-05	NS
MIMAT0000257	hsa-miR-181b-5p	87.9536	105.854	113.808	0	0.674343	NS
MIMAT0000258	hsa-miR-181c-5p	90.9865	39.3874	4.74201	0	0.000101623	NS
MIMAT0000259	hsa-miR-182-5p	95.5358	66.4663	75.8721	0	0.509953	NS
MIMAT0000260	hsa-miR-182-3p	140.271	69.2796	90.0981	1.91715	0.43038	NS
MIMAT0000261	hsa-miR-183-5p	245.284	220.851	1289.83	0	0.568448	NS
MIMAT0000262	hsa-miR-187-3p	184.248	254.26	1088.29	450.53	0.0819606	NS
MIMAT0000263	hsa-miR-199b-5p	178.94	225.071	4.74201	1794.45	0.305017	NS
MIMAT0000264	hsa-miR-203a-3p	322.244	249.688	21.339	9430.46	0.0466441	NS
MIMAT0000265	hsa-miR-204-5p	175.528	129.064	26.081	3.8343	0.00189638	NS
MIMAT0000266	hsa-miR-205-5p	50.8008	45.7175	2.371	0	0.00021972	NS
MIMAT0000267	hsa-miR-210-3p	126.244	121.679	11.855	1269.15	0.218717	NS
MIMAT0000268	hsa-miR-211-5p	123.969	150.868	7.11301	1585.48	0.21286	NS
MIMAT0000269	hsa-miR-212-3p	246.422	444.867	751.608	1623.83	0.0773154	NS
MIMAT0000270	hsa-miR-181a-3p	59.8995	92.4901	0	0	1.44679e-06	0.0007535
MIMAT0000271	hsa-miR-214-3p	112.217	107.612	2.371	1.91715	1.68439e-06	0.0003493
MIMAT0000272	hsa-miR-215-5p	287.745	292.944	22730.8	19388.1	7.47981e-17	NS
MIMAT0000273	hsa-miR-216a-5p	297.602	259.535	4.74201	1491.54	0.492771	0.0018483
MIMAT0000274	hsa-miR-217	230.12	179.353	4.74201	5.75145	2.62166e-07	NS
MIMAT0000275	hsa-miR-218-5p	302.53	318.264	367.505	182.129	0.859494	NS
MIMAT0000276	hsa-miR-219a-5p	151.265	188.145	14.226	4373.02	0.0655536	NS
MIMAT0000278	hsa-miR-221-3p	244.526	302.439	998.192	67.1003	0.531705	NS
MIMAT0000279	hsa-miR-222-3p	144.441	45.3659	329.569	46.0116	0.473697	NS
MIMAT0000280	hsa-miR-223-3p	199.033	274.305	1870.72	3.8343	0.352015	NS
MIMAT0000281	hsa-miR-224-5p	87.1954	19.6937	4.74201	0	0.00088833	NS
MIMAT0000318	hsa-miR-200b-3p	679.745	666.421	3433.21	12950.4	0.00056805	NS
MIMAT0000414	hsa-let-7g-5p	139.134	126.954	5446.19	575.145	0.000688369	NS
MIMAT0000415	hsa-let-7i-5p	211.165	150.516	82.9851	180.212	0.636225	NS
MIMAT0000416	hsa-miR-1-3p	299.118	354.838	4.74201	295.241	0.536817	NS
MIMAT0000417	hsa-miR-15b-5p	207.373	117.459	2947.16	0	0.224283	NS
MIMAT0000418	hsa-miR-23b-3p	329.068	233.863	73.5011	686.34	0.762324	NS
MIMAT0000419	hsa-miR-27b-3p	252.488	371.719	7146.2	92.0232	0.0462875	NS
MIMAT0000420	hsa-miR-30b-5p	89.4701	70.6863	1334.87	0	0.237952	NS
MIMAT0000421	hsa-miR-122-5p	208.89	201.509	2.371	0	4.47937e-06	NS
MIMAT0000422	hsa-miR-124-3p	110.321	102.689	1550.64	0	0.270574	NS
MIMAT0000423	hsa-miR-125b-5p	429.153	497.266	12253.3	9.58575	0.0855811	NS
MIMAT0000424	hsa-miR-128-3p	184.627	130.471	18273.3	17.2544	0.00630016	NS
MIMAT0000425	hsa-miR-130a-3p	285.091	258.832	322.456	3259.16	0.0460338	NS
MIMAT0000426	hsa-miR-132-3p	590.654	513.443	929.433	789.866	0.443172	NS
MIMAT0000427	hsa-miR-133a-3p	72.4101	144.889	509.766	7.6686	0.493667	NS
MIMAT0000428	hsa-miR-135a-5p	325.656	246.875	7.11301	5.75145	3.12769e-07	NS
MIMAT0000429	hsa-miR-137	279.784	262.7	275.036	285.655	0.957207	0.0021122
MIMAT0000430	hsa-miR-138-5p	83.4043	75.6098	16.597	8552.41	0.00516553	NS
MIMAT0000431	hsa-miR-140-5p	154.677	169.507	14.226	32.5916	0.000988024	NS
MIMAT0000432	hsa-miR-141-3p	562.979	621.055	3874.22	521.465	0.13442	NS
MIMAT0000433	hsa-miR-142-5p	210.027	225.071	9.48401	105.443	0.159471	NS
MIMAT0000434	hsa-miR-142-3p	234.29	245.116	872.529	7.6686	0.651386	NS
MIMAT0000435	hsa-miR-143-3p	305.942	307.714	23.71	1.91715	0.000942105	NS
MIMAT0000436	hsa-miR-144-3p	374.94	325.649	398.328	216.638	0.846985	NS
MIMAT0000437	hsa-miR-145-5p	254.762	209.246	2022.47	889.558	0.00573211	NS
MIMAT0000438	hsa-miR-152-3p	48.9053	112.887	23.71	14850.2	0.00187193	NS
MIMAT0000439	hsa-miR-153-3p	307.838	274.657	4.74201	9.58575	6.89711e-07	NS
MIMAT0000440	hsa-miR-191-5p	145.199	168.1	0	1.91715	6.37243e-06	NS
MIMAT0000441	hsa-miR-9-5p	383.66	402.314	18.968	4806.3	0.182923	NS
MIMAT0000442	hsa-miR-9-3p	155.435	173.727	407.812	2124.2	0.0154712	NS
MIMAT0000443	hsa-miR-125a-5p	167.567	217.334	3805.46	3682.85	1.87849e-08	NS
MIMAT0000444	hsa-miR-126-5p	280.163	343.585	11.855	1041.01	0.689227	NS
MIMAT0000445	hsa-miR-126-3p	235.807	183.222	82.9851	0	0.234042	NS
MIMAT0000446	hsa-miR-127-3p	87.9536	117.811	2053.29	3.8343	0.122287	NS
MIMAT0000447	hsa-miR-134-5p	86.4372	139.263	2.371	0	2.05226e-05	NS
MIMAT0000448	hsa-miR-136-5p	362.809	572.876	9676.06	3600.41	8.86576e-05	NS
MIMAT0000449	hsa-miR-146a-5p	355.985	283.8	16.597	3.8343	2.67774e-05	NS
MIMAT0000450	hsa-miR-149-5p	120.936	107.26	128.034	5.75145	0.58266	NS
MIMAT0000451	hsa-miR-150-5p	59.8995	26.3755	0	0	2.34282e-05	NS
MIMAT0000452	hsa-miR-154-5p	34.4991	52.0477	11.855	0	0.0024075	NS
MIMAT0000453	hsa-miR-154-3p	180.077	224.016	11222	416.022	0.00189006	NS
MIMAT0000454	hsa-miR-184	119.799	256.722	8362.53	323.998	0.00427481	NS
MIMAT0000455	hsa-miR-185-5p	159.985	171.265	972.111	3.8343	0.450848	NS
MIMAT0000456	hsa-miR-186-5p	244.147	372.07	1081.18	5.75145	0.685247	NS
MIMAT0000457	hsa-miR-188-5p	132.689	157.198	3988.03	3.8343	0.0823125	NS
MIMAT0000458	hsa-miR-190a-5p	470.855	483.551	1986.9	107.36	0.45986	NS
MIMAT0000459	hsa-miR-193a-3p	40.5648	62.9495	2.371	396.85	0.300798	NS
MIMAT0000460	hsa-miR-194-5p	361.671	384.379	5519.69	205.135	0.060895	0.004248
MIMAT0000461	hsa-miR-195-5p	241.872	281.69	1439.2	1.91715	0.50782	NS
MIMAT0000462	hsa-miR-206	268.41	348.508	21.339	1832.8	0.392901	3.15e-05
MIMAT0000510	hsa-miR-320a	253.625	263.403	452.862	0	0.936919	NS
MIMAT0000617	hsa-miR-200c-3p	437.873	548.962	4760.97	358.507	0.0929072	NS
MIMAT0000646	hsa-miR-155-5p	286.608	367.85	163.599	492.708	0.996513	NS
MIMAT0000680	hsa-miR-106b-5p	714.244	911.889	1221.07	912.564	0.63561	NS
MIMAT0000681	hsa-miR-29c-3p	685.432	784.935	289.262	4986.51	0.209917	NS
MIMAT0000682	hsa-miR-200a-3p	465.169	474.407	1081.18	2973.5	0.0305817	NS
MIMAT0000683	hsa-miR-302a-5p	127.002	195.53	0	830.126	0.585326	NS
MIMAT0000684	hsa-miR-302a-3p	158.847	162.121	26.081	1.91715	0.00377297	NS
MIMAT0000685	hsa-miR-34b-5p	90.6074	86.8633	0	38.343	0.116734	NS
MIMAT0000686	hsa-miR-34c-5p	235.428	129.064	2.371	2467.37	0.215125	NS
MIMAT0000687	hsa-miR-299-3p	317.315	361.52	23.71	1.91715	0.000788404	NS
MIMAT0000688	hsa-miR-301a-3p	176.286	267.975	3004.06	1186.72	0.00101439	NS
MIMAT0000689	hsa-miR-99b-5p	90.6074	48.1792	459.975	310.578	0.012895	NS
MIMAT0000690	hsa-miR-296-5p	32.2244	30.2439	0	0	3.51512e-05	NS
MIMAT0000691	hsa-miR-130b-3p	202.824	184.277	305.859	0	0.88238	NS
MIMAT0000692	hsa-miR-30e-5p	462.136	497.266	227.616	15.3372	0.196527	NS
MIMAT0000693	hsa-miR-30e-3p	272.96	436.778	725.527	17620.5	0.00237654	NS
MIMAT0000703	hsa-miR-361-5p	95.5358	124.844	2.371	400.684	0.651353	NS
MIMAT0000705	hsa-miR-362-5p	199.791	275.36	14.226	70.9346	0.0344541	NS
MIMAT0000707	hsa-miR-363-3p	396.929	403.721	870.158	2467.37	0.039144	NS
MIMAT0000710|MIMAT0022834	hsa-miR-365a-3p/hsa-miR-365b-3p	166.809	151.923	9.48401	3.8343	9.98354e-07	NS
MIMAT0000714	hsa-miR-302b-5p	182.731	214.521	23.71	2216.23	0.181001	NS
MIMAT0000715	hsa-miR-302b-3p	241.872	200.805	16.597	0	0.0019606	NS
MIMAT0000716	hsa-miR-302c-5p	77.7176	132.229	0	0	6.81299e-07	NS
MIMAT0000717	hsa-miR-302c-3p	116.387	103.04	1365.7	13.4201	0.16667	NS
MIMAT0000718	hsa-miR-302d-3p	34.1199	43.6075	331.94	3.8343	0.219918	NS
MIMAT0000719	hsa-miR-367-3p	465.927	593.976	1161.79	1522.22	0.103611	NS
MIMAT0000720	hsa-miR-376c-3p	199.791	147.703	3186.63	32.5916	0.0824736	NS
MIMAT0000721	hsa-miR-369-3p	239.219	164.583	11.855	21.0887	6.33061e-05	NS
MIMAT0000722	hsa-miR-370-3p	52.6964	64.3562	0	0	2.70497e-06	NS
MIMAT0000723	hsa-miR-371a-3p	58.0039	83.6983	0	0	1.65248e-06	NS
MIMAT0000724	hsa-miR-372-3p	188.797	174.782	1555.38	0	0.41844	NS
MIMAT0000725	hsa-miR-373-5p	185.764	182.87	284.52	24.923	0.857796	NS
MIMAT0000726	hsa-miR-373-3p	98.9478	148.054	1638.36	6142.55	3.83398e-06	NS
MIMAT0000727	hsa-miR-374a-5p	387.83	489.529	3743.81	11.5029	0.297761	NS
MIMAT0000728	hsa-miR-375	352.952	419.546	799.028	2087.78	0.0546302	NS
MIMAT0000729	hsa-miR-376a-3p	221.021	267.623	1458.17	2193.22	0.000493553	NS
MIMAT0000730	hsa-miR-377-3p	120.557	153.33	398.328	1.91715	0.78239	NS
MIMAT0000731	hsa-miR-378a-5p	48.5261	23.2104	18.968	0	0.0844839	NS
MIMAT0000732	hsa-miR-378a-3p	82.267	76.6648	2.371	0	3.89265e-05	NS
MIMAT0000733	hsa-miR-379-5p	97.8105	61.1912	602.235	189.798	0.0426848	NS
MIMAT0000734	hsa-miR-380-5p	125.486	79.1265	4.74201	17.2544	0.000285082	NS
MIMAT0000735	hsa-miR-380-3p	240.735	158.605	222.874	5473.46	0.0140145	NS
MIMAT0000736	hsa-miR-381-3p	346.886	355.19	14.226	1.91715	3.01592e-05	NS
MIMAT0000737	hsa-miR-382-5p	81.1296	66.8179	4.74201	0	1.3385e-05	NS
MIMAT0000738	hsa-miR-383-5p	282.816	295.406	9.48401	463.95	0.87177	NS
MIMAT0000750	hsa-miR-340-3p	15.9226	4.22008	0	0	0.00753233	NS
MIMAT0000751	hsa-miR-330-3p	72.7892	133.988	526.363	1896.06	0.00223596	NS
MIMAT0000752	hsa-miR-328-3p	28.0542	91.7867	0	0	1.54059e-05	NS
MIMAT0000753	hsa-miR-342-3p	119.799	173.023	877.271	314.413	0.0666893	NS
MIMAT0000754	hsa-miR-337-3p	125.486	151.571	3400.02	90.1061	0.0285411	NS
MIMAT0000756	hsa-miR-326	44.735	32.7056	0	122.698	0.690673	NS
MIMAT0000757	hsa-miR-151a-3p	166.05	184.277	3760.41	5.75145	0.105854	NS
MIMAT0000758	hsa-miR-135b-5p	389.346	395.281	10776.2	13.4201	0.073031	NS
MIMAT0000759	hsa-miR-148b-3p	143.304	204.322	3675.05	360.424	0.00986063	NS
MIMAT0000760	hsa-miR-331-3p	59.1412	107.964	2.371	0	5.7881e-05	NS
MIMAT0000761	hsa-miR-324-5p	27.296	17.232	4.74201	0	0.00418383	0.0015299
MIMAT0000762	hsa-miR-324-3p	76.5803	101.985	14112.2	1075.52	4.59193e-06	NS
MIMAT0000763	hsa-miR-338-3p	84.5416	128.712	30.823	3958.92	0.0249952	NS
MIMAT0000764	hsa-miR-339-5p	57.6248	58.0261	4.74201	0	3.27304e-05	NS
MIMAT0000765	hsa-miR-335-5p	313.145	208.542	1899.17	1420.61	0.00171699	0.0070681
MIMAT0000770	hsa-miR-133b	166.809	212.411	7.11301	0	8.75421e-06	NS
MIMAT0000771	hsa-miR-325	41.323	55.2127	1292.2	0	0.148788	NS
MIMAT0000772	hsa-miR-345-5p	152.402	149.813	2.371	74.7689	0.178014	NS
MIMAT0000773	hsa-miR-346	38.2902	22.8588	0	0	5.66732e-05	NS
MIMAT0001075	hsa-miR-384	254.762	374.532	9.48401	3.8343	1.21784e-06	NS
MIMAT0001080	hsa-miR-196b-5p	136.859	120.624	4.74201	3.8343	3.67296e-07	NS
MIMAT0001339	hsa-miR-422a	56.8666	45.3659	7.11301	1213.56	0.0749251	NS
MIMAT0001340	hsa-miR-423-3p	42.8395	68.928	2653.15	0	0.0817499	0.0078058
MIMAT0001341	hsa-miR-424-5p	288.503	318.264	1681.04	297.158	0.171955	NS
MIMAT0001343	hsa-miR-425-3p	145.199	115.349	0	1.91715	1.0099e-05	0.001874
MIMAT0001412	hsa-miR-18b-5p	530.755	520.828	199.164	5.75145	0.168954	NS
MIMAT0001413	hsa-miR-20b-5p	429.532	379.807	486.056	1834.71	0.171835	NS
MIMAT0001532	hsa-miR-448	108.046	144.538	2.371	341.253	0.814111	NS
MIMAT0001536	hsa-miR-429	279.404	274.305	56.9041	1430.19	0.382202	NS
MIMAT0001541	hsa-miR-449a	21.9884	35.1673	0	0	7.01167e-05	NS
MIMAT0001545	hsa-miR-450a-5p	481.47	457.527	3459.29	7.6686	0.360826	0.0033685
MIMAT0001618	hsa-miR-191-3p	65.207	62.5979	1142.82	0	0.219262	NS
MIMAT0001620	hsa-miR-200a-5p	28.8124	17.5837	2.371	0	0.00351381	0.0008345
MIMAT0001621	hsa-miR-369-5p	76.2012	75.9614	9.48401	0	4.21668e-05	NS
MIMAT0001625	hsa-miR-431-5p	48.5261	66.8179	0	0	3.28505e-06	NS
MIMAT0001627	hsa-miR-433-3p	302.53	236.324	7.11301	3504.55	0.194193	NS
MIMAT0001629	hsa-miR-329-3p	97.0523	99.8752	2.371	139.952	0.766158	NS
MIMAT0001630	hsa-miR-323b-5p	63.3114	12.3086	0	1159.88	0.134129	NS
MIMAT0001631	hsa-miR-451a	285.47	276.767	80206.3	3397.19	3.15613e-06	NS
MIMAT0001635	hsa-miR-452-5p	413.61	315.451	867.787	1485.79	0.0604863	NS
MIMAT0001636	hsa-miR-452-3p	86.0581	70.3347	2.371	53.6802	0.230422	NS
MIMAT0001638	hsa-miR-409-5p	86.8163	81.9399	929.433	1.91715	0.253919	0.0065268
MIMAT0001639	hsa-miR-409-3p	336.271	465.967	4.74201	155.289	0.170712	NS
MIMAT0002170	hsa-miR-412-3p	50.8008	78.7748	4.74201	0	3.66478e-05	NS
MIMAT0002171	hsa-miR-410-3p	205.478	170.913	1507.96	1.91715	0.365716	NS
MIMAT0002172	hsa-miR-376b-3p	205.478	212.411	7.11301	80.5203	0.0934349	0.0072557
MIMAT0002173	hsa-miR-483-3p	93.2612	64.0045	0	0	1.17652e-06	NS
MIMAT0002174	hsa-miR-484	126.623	130.471	0	0	2.11706e-07	NS
MIMAT0002175	hsa-miR-485-5p	113.733	138.208	441.007	3.8343	0.664874	NS
MIMAT0002176	hsa-miR-485-3p	109.563	132.229	2705.31	3.8343	0.106639	NS
MIMAT0002177	hsa-miR-486-5p	10.9942	13.3636	0	115.029	0.157165	NS
MIMAT0002178	hsa-miR-487a-3p	54.2128	98.4685	0	1.91715	7.35864e-05	NS
MIMAT0002804	hsa-miR-488-5p	58.7621	94.2485	2.371	0	6.2959e-05	NS
MIMAT0002805	hsa-miR-489-3p	145.199	160.011	4.74201	0	2.03699e-06	NS
MIMAT0002806	hsa-miR-490-3p	241.493	264.81	611.719	0	0.912454	NS
MIMAT0002807	hsa-miR-491-5p	224.813	163.528	184.938	1221.22	0.162709	NS
MIMAT0002808	hsa-miR-511-5p	198.654	194.124	11.855	1842.38	0.253837	NS
MIMAT0002809	hsa-miR-146b-5p	329.068	347.805	7.11301	1.91715	5.5166e-07	NS
MIMAT0002810	hsa-miR-202-5p	229.741	207.839	4.74201	1.91715	2.97669e-07	NS
MIMAT0002811	hsa-miR-202-3p	60.6577	76.6648	90.0981	1.91715	0.680532	NS
MIMAT0002812	hsa-miR-492	136.101	189.904	2.371	0	7.50515e-06	NS
MIMAT0002813	hsa-miR-493-5p	128.898	154.033	4.74201	962.41	0.383121	NS
MIMAT0002814	hsa-miR-432-5p	62.9323	81.2365	0	1.91715	5.87308e-05	NS
MIMAT0002815	hsa-miR-432-3p	360.155	350.618	156.486	832.043	0.705998	NS
MIMAT0002816	hsa-miR-494-3p	261.207	292.592	9.48401	0	7.88818e-05	NS
MIMAT0002817	hsa-miR-495-3p	156.573	169.858	739.753	3.8343	0.556789	NS
MIMAT0002818	hsa-miR-496	78.0968	119.217	14.226	0	0.00117745	NS
MIMAT0002819	hsa-miR-193b-3p	61.4159	82.6432	2.371	0	6.22772e-05	NS
MIMAT0002820	hsa-miR-497-5p	39.8066	93.1934	11.855	28.7573	0.0417009	NS
MIMAT0002821	hsa-miR-181d-5p	151.265	134.339	0	356.59	0.887737	NS
MIMAT0002822	hsa-miR-512-5p	44.3559	105.15	2.371	5.75145	5.77398e-05	NS
MIMAT0002823	hsa-miR-512-3p	128.518	95.3035	10012.7	2064.77	4.11531e-07	NS
MIMAT0002824	hsa-miR-498	86.4372	66.8179	682.849	69.0174	0.108794	NS
MIMAT0002825	hsa-miR-520e	30.7079	35.8707	0	0	2.76534e-05	NS
MIMAT0002826	hsa-miR-515-5p	226.329	196.937	7.11301	419.856	0.994014	NS
MIMAT0002827	hsa-miR-515-3p	62.5532	53.4543	18.968	393.016	0.225894	NS
MIMAT0002828	hsa-miR-519e-5p	123.211	138.559	3841.02	1.91715	0.0869545	NS
MIMAT0002829	hsa-miR-519e-3p	119.041	150.516	877.271	1.91715	0.428639	NS
MIMAT0002830	hsa-miR-520f-3p	352.573	344.288	13879.9	249.23	0.0105707	NS
MIMAT0002831|MIMAT0005449|MIMAT0005450|MIMAT0005451|MIMAT0005452|MIMAT0005454	hsa-miR-519c-5p/hsa-miR-523-5p/hsa-miR-518e-5p/hsa-miR-522-5p/hsa-miR-519a-5p/hsa-miR-519b-5p	78.855	43.9592	0	0	4.0688e-06	NS
MIMAT0002832	hsa-miR-519c-3p	58.7621	87.5667	28.452	0	0.072777	NS
MIMAT0002833	hsa-miR-520a-5p	134.963	69.983	16.597	7770.21	0.0108302	NS
MIMAT0002834	hsa-miR-520a-3p	196	173.023	4.74201	1.91715	3.1945e-07	NS
MIMAT0002835	hsa-miR-526b-5p	87.9536	38.6841	1221.07	0	0.209308	NS
MIMAT0002836	hsa-miR-526b-3p	310.871	280.284	872.529	220.472	0.452744	NS
MIMAT0002837	hsa-miR-519b-3p	60.6577	64.0045	132.776	1.91715	0.943926	0.0010917
MIMAT0002838	hsa-miR-525-5p	92.8821	93.1934	0	504.211	0.540049	NS
MIMAT0002839	hsa-miR-525-3p	160.743	155.791	4898.49	3.8343	0.0710834	NS
MIMAT0002840	hsa-miR-523-3p	158.847	163.176	3124.98	2225.81	2.57563e-07	NS
MIMAT0002841	hsa-miR-518f-5p	112.596	126.954	2.371	0	1.18934e-05	0.003684
MIMAT0002842	hsa-miR-518f-3p	169.462	167.045	2702.94	1646.83	9.39823e-06	NS
MIMAT0002843	hsa-miR-520b	66.7234	109.019	35.565	0	0.110714	0.009469
MIMAT0002844	hsa-miR-518b	199.033	181.112	317.714	425.607	0.288044	NS
MIMAT0002845|MIMAT0005455|MIMAT0005456	hsa-miR-526a/hsa-miR-520c-5p/hsa-miR-518d-5p	200.549	188.145	2.371	0	4.74636e-06	NS
MIMAT0002846	hsa-miR-520c-3p	74.6848	31.2989	11.855	3464.29	0.0138216	NS
MIMAT0002847	hsa-miR-518c-5p	114.112	80.5332	2.371	0	2.58416e-05	NS
MIMAT0002848	hsa-miR-518c-3p	216.472	194.124	284.52	0	0.817057	NS
MIMAT0002849	hsa-miR-524-5p	108.046	79.4782	0	132.283	0.785585	NS
MIMAT0002850	hsa-miR-524-3p	130.793	94.6001	1337.25	904.895	0.000247312	NS
MIMAT0002851	hsa-miR-517-5p	267.652	266.92	28.452	1.91715	0.00306024	NS
MIMAT0002852|MIMAT0002857	hsa-miR-517a-3p/hsa-miR-517b-3p	160.364	133.988	184.938	3527.56	0.0161308	NS
MIMAT0002853	hsa-miR-519d-3p	330.584	448.383	7492.37	239.644	0.0383453	NS
MIMAT0002854	hsa-miR-521	529.617	524.345	1590.94	486.956	0.358904	NS
MIMAT0002855	hsa-miR-520d-5p	268.41	122.031	756.35	1182.88	0.0229999	NS
MIMAT0002856	hsa-miR-520d-3p	130.793	156.495	218.132	24.923	0.851668	NS
MIMAT0002858	hsa-miR-520g-3p	186.901	176.54	16.597	1.91715	0.000160564	NS
MIMAT0002859	hsa-miR-516b-5p	91.7447	65.7629	16.597	4664.43	0.0141131	NS
MIMAT0002860|MIMAT0006778	hsa-miR-516b-3p/hsa-miR-516a-3p	30.7079	30.5956	237.1	0	0.321181	NS
MIMAT0002861	hsa-miR-518e-3p	229.741	170.21	99.5821	4710.44	0.0340852	NS
MIMAT0002862|MIMAT0005457	hsa-miR-527/hsa-miR-518a-5p	132.689	194.124	6242.85	3.8343	0.0547812	NS
MIMAT0002863	hsa-miR-518a-3p	293.052	247.226	564.299	139.952	0.749731	NS
MIMAT0002864	hsa-miR-518d-3p	218.747	164.583	2904.48	4512.97	1.77787e-07	NS
MIMAT0002866	hsa-miR-517c-3p	83.7834	66.8179	3383.42	237.727	0.00167339	0.0085949
MIMAT0002867	hsa-miR-520h	275.992	309.824	11.855	159.123	0.228308	NS
MIMAT0002868	hsa-miR-522-3p	137.996	203.971	3957.2	44.0945	0.051503	NS
MIMAT0002869	hsa-miR-519a-3p	61.795	54.5094	26.081	1.91715	0.0364296	NS
MIMAT0002870	hsa-miR-499a-5p	350.298	347.102	4172.97	277.987	0.0644082	0.0027385
MIMAT0002871	hsa-miR-500a-3p	102.739	101.282	0	5.75145	2.66226e-06	NS
MIMAT0002872	hsa-miR-501-5p	199.412	167.397	9.48401	120.78	0.277719	NS
MIMAT0002873	hsa-miR-502-5p	35.6364	33.409	11.855	0	0.00389314	NS
MIMAT0002874	hsa-miR-503-5p	93.6403	47.8276	9.48401	554.056	0.266891	NS
MIMAT0002875	hsa-miR-504-5p	40.9439	93.8968	85.3561	19.1715	0.705857	NS
MIMAT0002876	hsa-miR-505-3p	117.524	135.043	528.734	7.6686	0.551279	NS
MIMAT0002877	hsa-miR-513a-5p	147.853	228.588	4.74201	2070.52	0.244611	NS
MIMAT0002878	hsa-miR-506-3p	46.6306	43.6075	0	0	7.22815e-06	NS
MIMAT0002879	hsa-miR-507	204.341	253.908	1474.76	385.347	0.0789123	NS
MIMAT0002880	hsa-miR-508-3p	15.9226	46.7726	4.74201	0	0.00267027	NS
MIMAT0002881	hsa-miR-509-3p	68.2399	39.0357	0	0	6.36102e-06	NS
MIMAT0002882	hsa-miR-510-5p	150.128	226.478	3079.93	1.91715	0.178997	NS
MIMAT0002883	hsa-miR-514a-3p	77.3385	82.9949	0	1.91715	3.71167e-05	NS
MIMAT0002888	hsa-miR-532-5p	84.9207	54.861	2.371	0	8.04227e-05	NS
MIMAT0002890	hsa-miR-299-5p	171.737	177.595	9130.73	2797.12	4.12274e-07	NS
MIMAT0002891	hsa-miR-18a-3p	97.4314	93.5451	0	0	4.42388e-07	NS
MIMAT0003150	hsa-miR-455-5p	83.0252	49.2343	2.371	0	0.000107299	0.0017809
MIMAT0003161	hsa-miR-493-3p	82.6461	116.756	0	0	5.37495e-07	NS
MIMAT0003163	hsa-miR-539-5p	402.615	410.051	379.36	1859.64	0.219129	NS
MIMAT0003164	hsa-miR-544a	81.1296	89.325	284.52	379.596	0.0267883	NS
MIMAT0003165	hsa-miR-545-3p	393.138	399.149	3267.24	730.434	0.038117	NS
MIMAT0003180	hsa-miR-487b-3p	50.4217	116.052	0	1.91715	8.20555e-05	NS
MIMAT0003214	hsa-miR-551a	82.6461	120.624	0	47.9288	0.173393	NS
MIMAT0003215	hsa-miR-552-3p	43.2186	65.4112	9.48401	2082.03	0.0352296	NS
MIMAT0003216	hsa-miR-553	267.652	333.386	3582.59	920.232	0.00752922	NS
MIMAT0003217	hsa-miR-554	221.78	223.664	11.855	582.814	0.814861	NS
MIMAT0003218	hsa-miR-92b-3p	181.973	150.516	3070.45	2509.55	1.43808e-07	NS
MIMAT0003219	hsa-miR-555	242.252	157.901	452.862	17714.5	0.000785529	0.0024033
MIMAT0003220	hsa-miR-556-5p	150.128	133.988	135.147	0	0.588811	NS
MIMAT0003221	hsa-miR-557	164.913	102.689	9.48401	5465.8	0.0371064	0.0026725
MIMAT0003222	hsa-miR-558	186.901	244.765	486.056	3.8343	0.925516	NS
MIMAT0003223	hsa-miR-559	355.985	295.406	22254.2	3111.54	1.94126e-05	NS
MIMAT0003225	hsa-miR-561-3p	383.66	358.707	2107.82	743.854	0.054973	NS
MIMAT0003226	hsa-miR-562	67.8608	56.9711	1180.76	1541.39	1.80653e-07	NS
MIMAT0003227	hsa-miR-563	202.824	125.547	1387.04	3.8343	0.325816	NS
MIMAT0003228	hsa-miR-564	65.207	115.701	4.74201	1.91715	7.11699e-06	NS
MIMAT0003230	hsa-miR-566	128.139	96.0068	8222.64	1892.23	6.76884e-07	NS
MIMAT0003231	hsa-miR-567	347.644	395.984	2.371	2321.67	0.454806	NS
MIMAT0003232	hsa-miR-568	614.538	629.847	5054.98	306.744	0.148696	NS
MIMAT0003233	hsa-miR-551b-3p	189.934	262.7	967.369	1.91715	0.612852	NS
MIMAT0003234	hsa-miR-569	326.035	406.183	11.855	191.715	0.231934	NS
MIMAT0003235	hsa-miR-570-3p	202.066	174.782	2795.41	3.8343	0.17984	NS
MIMAT0003236	hsa-miR-571	64.4488	23.2104	2.371	0	0.000763775	NS
MIMAT0003237	hsa-miR-572	61.4159	68.928	1017.16	281.821	0.00437073	NS
MIMAT0003238	hsa-miR-573	198.654	233.863	9.48401	72.8517	0.0565791	NS
MIMAT0003239	hsa-miR-574-3p	118.662	134.339	716.043	1.91715	0.476773	NS
MIMAT0003240	hsa-miR-575	123.59	160.715	0	1.91715	8.54936e-06	0.001469
MIMAT0003241	hsa-miR-576-5p	123.969	106.205	1112	1213.56	7.56647e-05	NS
MIMAT0003242	hsa-miR-577	159.606	172.32	1230.55	3.8343	0.366586	NS
MIMAT0003243	hsa-miR-578	98.5687	74.9064	7.11301	2248.82	0.0734761	NS
MIMAT0003244	hsa-miR-579-3p	150.507	262.7	4.74201	53.6802	0.0354363	NS
MIMAT0003245	hsa-miR-580-3p	282.437	220.148	422.039	333.584	0.522169	NS
MIMAT0003246	hsa-miR-581	353.331	317.913	1311.16	2398.36	0.00449308	0.009096
MIMAT0003247	hsa-miR-582-5p	330.205	413.216	113.808	107.36	0.0529556	NS
MIMAT0003248	hsa-miR-583	221.021	252.853	16.597	10212.7	0.0328061	NS
MIMAT0003249	hsa-miR-584-5p	178.561	224.719	18.968	0	0.0038719	NS
MIMAT0003250	hsa-miR-585-3p	95.5358	36.2224	0	0	7.24248e-06	NS
MIMAT0003251	hsa-miR-548a-3p	356.364	412.513	14.226	5.75145	2.11729e-06	NS
MIMAT0003252	hsa-miR-586	162.259	159.66	7.11301	3368.43	0.103662	NS
MIMAT0003253	hsa-miR-587	249.076	259.535	4.74201	101.609	0.14137	NS
MIMAT0003254	hsa-miR-548b-3p	183.489	217.686	417.297	2143.37	0.0270901	NS
MIMAT0003255	hsa-miR-588	141.029	173.375	14.226	30.6744	0.000777207	NS
MIMAT0003256	hsa-miR-589-3p	79.2341	104.799	635.429	0	0.466354	NS
MIMAT0003257	hsa-miR-550a-3p	41.323	96.0068	9251.65	164.875	0.000453578	NS
MIMAT0003258	hsa-miR-590-5p	159.606	148.758	0	1.91715	6.34102e-06	NS
MIMAT0003259	hsa-miR-591	144.062	167.748	2084.11	3.8343	0.200662	0.0004917
MIMAT0003260	hsa-miR-592	264.619	175.133	11.855	1.91715	2.10953e-05	NS
MIMAT0003261	hsa-miR-593-5p	39.8066	100.93	0	1.91715	0.000155525	NS
MIMAT0003263	hsa-miR-595	140.271	54.5094	1652.59	0	0.241194	NS
MIMAT0003264	hsa-miR-596	37.1528	31.6506	2489.55	0	0.0483048	NS
MIMAT0003265	hsa-miR-597-5p	25.4004	20.0454	0	0	0.000145406	NS
MIMAT0003266	hsa-miR-598-3p	201.308	206.081	7.11301	3280.24	0.147447	NS
MIMAT0003267	hsa-miR-599	52.3172	91.0834	66.3881	682.506	0.101526	NS
MIMAT0003268	hsa-miR-600	96.6732	125.899	0	0	3.54115e-07	NS
MIMAT0003269	hsa-miR-601	181.215	111.129	3321.77	3.8343	0.106765	NS
MIMAT0003270	hsa-miR-602	200.549	143.834	483.685	0	0.839371	NS
MIMAT0003271	hsa-miR-603	180.836	212.762	7.11301	1633.41	0.310886	NS
MIMAT0003272	hsa-miR-604	42.4604	27.4305	111.437	0	0.691263	NS
MIMAT0003273	hsa-miR-605-5p	181.594	204.674	7.11301	13.4201	3.29427e-06	NS
MIMAT0003274	hsa-miR-606	348.403	254.611	3475.89	1.91715	0.262169	NS
MIMAT0003276	hsa-miR-608	51.9381	42.2008	0	1.91715	0.000249029	NS
MIMAT0003277	hsa-miR-609	67.4817	60.4878	2.371	0	8.15297e-05	NS
MIMAT0003278	hsa-miR-610	78.0968	58.7294	18.968	0	0.0126558	NS
MIMAT0003279	hsa-miR-611	84.5416	96.7102	116.179	32.5916	0.752622	NS
MIMAT0003280	hsa-miR-612	182.731	138.559	14.226	9.58575	6.73547e-06	NS
MIMAT0003281	hsa-miR-613	126.623	205.729	4.74201	0	4.13594e-06	NS
MIMAT0003282	hsa-miR-614	200.549	224.719	23.71	799.452	0.578701	NS
MIMAT0003283	hsa-miR-615-3p	16.3018	28.8372	0	0	0.00020306	0.0034032
MIMAT0003284	hsa-miR-616-5p	194.105	183.573	2.371	3.8343	2.18926e-07	NS
MIMAT0003285	hsa-miR-548c-3p	372.666	425.173	1059.84	2921.74	0.0181816	NS
MIMAT0003286	hsa-miR-617	52.3172	44.6625	2686.35	3.8343	0.0268845	NS
MIMAT0003287	hsa-miR-618	176.286	180.76	5334.76	1365.01	7.92491e-05	NS
MIMAT0003288	hsa-miR-619-3p	110.7	132.229	431.523	9.58575	0.617724	0.0077114
MIMAT0003289	hsa-miR-620	249.455	316.154	46886.6	21086.7	3.84854e-14	NS
MIMAT0003290	hsa-miR-621	71.6519	132.229	7.11301	220.472	0.917476	NS
MIMAT0003291	hsa-miR-622	89.4701	107.612	0	1.91715	2.06246e-05	NS
MIMAT0003292	hsa-miR-623	45.8724	48.8826	893.868	0	0.200039	NS
MIMAT0003293	hsa-miR-624-5p	636.147	749.768	1344.36	414.104	0.748135	NS
MIMAT0003294	hsa-miR-625-5p	10.236	8.79183	37.936	101.609	7.68164e-05	NS
MIMAT0003295	hsa-miR-626	120.936	187.09	2.371	463.95	0.764117	NS
MIMAT0003296	hsa-miR-627-5p	660.031	614.373	329.569	431.359	0.399099	NS
MIMAT0003297	hsa-miR-628-3p	94.0194	58.7294	554.815	0	0.440135	NS
MIMAT0003298	hsa-miR-629-3p	46.6306	17.5837	0	0	9.35303e-05	NS
MIMAT0003299	hsa-miR-630	132.31	177.595	68.7591	0	0.229147	NS
MIMAT0003300	hsa-miR-631	32.9826	21.1004	0	0	8.59702e-05	NS
MIMAT0003301	hsa-miR-33b-5p	317.315	304.901	4.74201	4304	0.193911	NS
MIMAT0003302	hsa-miR-632	158.089	72.093	0	1.91715	3.17322e-05	NS
MIMAT0003303	hsa-miR-633	258.553	213.466	1785.37	3.8343	0.366291	NS
MIMAT0003304	hsa-miR-634	32.6035	70.6863	4.74201	1564.39	0.0643444	NS
MIMAT0003305	hsa-miR-635	118.282	107.964	1832.79	1.91715	0.176541	NS
MIMAT0003306	hsa-miR-636	96.2941	83.6983	1384.67	1.91715	0.18364	NS
MIMAT0003307	hsa-miR-637	67.1026	25.6722	0	13.4201	0.0120905	NS
MIMAT0003308	hsa-miR-638	35.2573	35.1673	0	0	2.07895e-05	NS
MIMAT0003309	hsa-miR-639	126.244	259.183	9.48401	0	0.000129853	NS
MIMAT0003310	hsa-miR-640	14.0271	36.9257	2.371	0	0.00384856	NS
MIMAT0003311	hsa-miR-641	222.538	228.588	33.194	596.234	0.760221	NS
MIMAT0003312	hsa-miR-642a-5p	98.5687	120.624	1749.8	0	0.250145	NS
MIMAT0003313	hsa-miR-643	134.205	194.124	2.371	180.212	0.627855	0.0014663
MIMAT0003314	hsa-miR-644a	45.4933	49.9376	4.74201	1409.11	0.0627792	NS
MIMAT0003315	hsa-miR-645	94.3985	114.646	5301.56	270.318	0.00166351	NS
MIMAT0003316	hsa-miR-646	20.8511	26.0238	0	1.91715	0.00289082	NS
MIMAT0003317	hsa-miR-647	78.4759	92.1384	28.452	8665.52	0.00424632	NS
MIMAT0003318	hsa-miR-648	98.9478	84.4016	2.371	695.926	0.351192	0.0097006
MIMAT0003319	hsa-miR-649	230.12	197.992	11.855	1.91715	1.37582e-05	NS
MIMAT0003320	hsa-miR-650	165.292	182.167	7.11301	5.75145	2.98277e-07	NS
MIMAT0003321	hsa-miR-651-5p	301.393	212.762	9.48401	5.75145	9.83002e-07	0.0012505
MIMAT0003322	hsa-miR-652-3p	130.035	164.231	11.855	4520.64	0.0525266	0.0073499
MIMAT0003323	hsa-miR-548d-3p	227.466	208.542	2141.02	6608.42	1.34758e-05	NS
MIMAT0003324	hsa-miR-661	24.6422	22.8588	2.371	0	0.00269379	NS
MIMAT0003325	hsa-miR-662	155.814	117.811	0	0	2.37598e-07	NS
MIMAT0003326	hsa-miR-663a	37.911	33.409	0	0	2.03008e-05	NS
MIMAT0003327	hsa-miR-449b-5p	36.0155	57.3228	7.11301	0	0.000217813	NS
MIMAT0003328	hsa-miR-653-5p	334.375	252.501	2114.93	1953.58	0.000405205	NS
MIMAT0003329	hsa-miR-411-5p	122.074	125.899	52.1621	3.8343	0.0784022	0.0055801
MIMAT0003330	hsa-miR-654-5p	93.2612	99.1719	4.74201	0	4.68689e-06	NS
MIMAT0003331	hsa-miR-655-3p	61.0368	114.646	0	126.532	0.796813	NS
MIMAT0003332	hsa-miR-656-3p	107.288	69.6313	1984.53	1.91715	0.120459	NS
MIMAT0003333	hsa-miR-549a	70.1354	134.691	282.149	1671.76	0.0135247	NS
MIMAT0003335	hsa-miR-657	21.9884	27.7822	0	0	9.9429e-05	NS
MIMAT0003336	hsa-miR-658	105.772	169.507	4.74201	1.91715	1.24681e-06	NS
MIMAT0003337	hsa-miR-659-3p	109.942	121.327	11.855	0	0.000172938	NS
MIMAT0003338	hsa-miR-660-5p	182.731	120.624	0	138.035	0.566872	NS
MIMAT0003339	hsa-miR-421	302.53	425.525	144.631	0	0.293658	0.001843
MIMAT0003340	hsa-miR-542-5p	373.045	188.497	5773.39	2039.85	0.000245022	NS
MIMAT0003385	hsa-miR-363-5p	43.2186	48.5309	0	0	6.86463e-06	NS
MIMAT0003386	hsa-miR-376a-5p	529.617	486.013	2669.75	789.866	0.0912604	NS
MIMAT0003389	hsa-miR-542-3p	401.478	392.116	206.277	3.8343	0.284534	NS
MIMAT0003393	hsa-miR-425-5p	310.491	323.891	168.341	0	0.390436	NS
MIMAT0003879	hsa-miR-758-3p	143.683	143.131	0	1.91715	7.26913e-06	NS
MIMAT0003880	hsa-miR-671-5p	55.7292	61.5428	0	0	2.49866e-06	NS
MIMAT0003881	hsa-miR-668-3p	49.2844	41.4975	4.74201	387.264	0.227934	NS
MIMAT0003882	hsa-miR-767-5p	80.7505	74.2031	0	0	8.84544e-07	NS
MIMAT0003883	hsa-miR-767-3p	224.054	209.246	277.407	1240.4	0.133341	NS
MIMAT0003884	hsa-miR-454-5p	87.1954	96.0068	56.9041	0	0.288479	NS
MIMAT0003885	hsa-miR-454-3p	55.3501	86.5116	0	0	1.8879e-06	NS
MIMAT0003886	hsa-miR-769-5p	32.9826	43.9592	0	887.641	0.157382	NS
MIMAT0003887	hsa-miR-769-3p	57.2457	38.6841	3587.33	0	0.0464469	NS
MIMAT0003888	hsa-miR-766-3p	4.92844	0.351673	0	0	0.369902	NS
MIMAT0003945	hsa-miR-765	194.863	157.55	21.339	138.035	0.346932	NS
MIMAT0003948	hsa-miR-770-5p	130.035	128.712	2617.59	0	0.200832	NS
MIMAT0004185	hsa-miR-802	187.66	255.667	75.8721	23.0058	0.0385631	NS
MIMAT0004284	hsa-miR-675-5p	61.4159	52.751	9.48401	295.241	0.354236	NS
MIMAT0004450	hsa-miR-297	467.822	283.097	633.058	207.052	0.887632	NS
MIMAT0004481	hsa-let-7a-3p	127.002	146.999	14.226	0	0.000726681	NS
MIMAT0004482	hsa-let-7b-3p	164.913	193.42	0	1.91715	5.13305e-06	NS
MIMAT0004484	hsa-let-7d-3p	192.967	223.313	23.71	180.212	0.429093	NS
MIMAT0004485	hsa-let-7e-3p	194.484	198.695	2586.76	126.532	0.0731105	NS
MIMAT0004486	hsa-let-7f-1-3p	320.727	378.049	3210.34	672.92	0.0315871	NS
MIMAT0004487	hsa-let-7f-2-3p	55.7292	50.641	3606.3	0	0.0522513	NS
MIMAT0004488	hsa-miR-15a-3p	163.776	154.385	7001.57	293.324	0.00333914	NS
MIMAT0004489	hsa-miR-16-1-3p	232.774	111.832	106.695	151.455	0.662498	NS
MIMAT0004490	hsa-miR-19a-5p	282.816	275.009	694.704	9.58575	0.856819	NS
MIMAT0004491	hsa-miR-19b-1-5p	94.0194	150.516	7.11301	226.224	0.966907	NS
MIMAT0004492	hsa-miR-19b-2-5p	206.615	158.253	16.597	61.3488	0.0297456	NS
MIMAT0004493	hsa-miR-20a-3p	125.865	123.437	3203.22	7.6686	0.0751559	NS
MIMAT0004494	hsa-miR-21-3p	179.698	273.602	11.855	529.134	0.885108	NS
MIMAT0004495	hsa-miR-22-5p	194.105	148.406	1384.67	498.459	0.020935	NS
MIMAT0004496	hsa-miR-23a-5p	31.8453	71.3897	9.48401	0	0.00111385	NS
MIMAT0004497	hsa-miR-24-2-5p	40.9439	21.8037	2.371	0	0.00146682	NS
MIMAT0004498	hsa-miR-25-5p	78.855	68.2246	0	0	1.10339e-06	NS
MIMAT0004499	hsa-miR-26a-1-3p	53.0755	82.6432	0	1.91715	8.72619e-05	NS
MIMAT0004500	hsa-miR-26b-3p	146.716	222.609	6560.56	431.359	0.00343441	NS
MIMAT0004501	hsa-miR-27a-5p	110.7	82.6432	0	0	5.38241e-07	NS
MIMAT0004502	hsa-miR-28-3p	318.453	272.547	1308.79	1.91715	0.60069	NS
MIMAT0004503	hsa-miR-29a-5p	147.095	194.475	2.371	0	6.5304e-06	NS
MIMAT0004504	hsa-miR-31-3p	178.182	145.944	1792.48	515.713	0.0106792	NS
MIMAT0004505	hsa-miR-32-3p	158.468	118.514	4.74201	0	2.9493e-06	0.0021516
MIMAT0004506	hsa-miR-33a-3p	446.971	548.962	334.311	1990	0.324648	NS
MIMAT0004507	hsa-miR-92a-1-5p	43.2186	46.4209	0	155.289	0.654947	NS
MIMAT0004508	hsa-miR-92a-2-5p	53.8337	59.7845	92.4691	216.638	0.0942401	NS
MIMAT0004509	hsa-miR-93-3p	18.5764	21.4521	0	0	0.000232104	0.0053274
MIMAT0004510	hsa-miR-96-3p	125.106	152.978	2707.69	13.4201	0.0964336	NS
MIMAT0004511	hsa-miR-99a-3p	190.693	165.99	445.749	36.4259	0.767924	NS
MIMAT0004512	hsa-miR-100-3p	323.76	377.697	80.6141	195.549	0.198278	NS
MIMAT0004513	hsa-miR-101-5p	42.4604	24.9688	0	1.91715	0.0010371	NS
MIMAT0004514	hsa-miR-29b-1-5p	229.741	177.243	3530.42	5.75145	0.140386	NS
MIMAT0004515	hsa-miR-29b-2-5p	67.4817	130.119	2.371	1.91715	8.53105e-06	NS
MIMAT0004516	hsa-miR-105-3p	190.313	210.301	1263.74	2164.46	0.000336543	NS
MIMAT0004517	hsa-miR-106a-3p	257.795	291.186	4353.16	1990	8.29625e-05	NS
MIMAT0004518	hsa-miR-16-2-3p	217.23	228.588	588.009	93.9404	0.641523	NS
MIMAT0004543	hsa-miR-192-3p	101.222	104.447	18.968	8525.57	0.00831686	NS
MIMAT0004548	hsa-miR-129-1-3p	346.507	471.946	604.606	1134.95	0.251247	NS
MIMAT0004549	hsa-miR-148a-5p	234.669	139.614	1598.06	1771.45	0.000233421	NS
MIMAT0004550	hsa-miR-30c-2-3p	64.0697	77.3681	4.74201	465.868	0.345741	NS
MIMAT0004551	hsa-miR-30d-3p	211.923	291.889	4.74201	500.376	0.99816	NS
MIMAT0004552	hsa-miR-139-3p	123.211	109.722	0	103.526	0.517608	NS
MIMAT0004553	hsa-miR-7-1-3p	174.77	192.717	7.11301	402.602	0.929345	NS
MIMAT0004554	hsa-miR-7-2-3p	371.528	380.159	879.642	1342.01	0.0696733	NS
MIMAT0004555	hsa-miR-10a-3p	307.459	286.614	2653.15	858.883	0.0124952	NS
MIMAT0004556	hsa-miR-10b-3p	212.302	275.009	2212.15	3.8343	0.307738	0.0069593
MIMAT0004557	hsa-miR-34a-3p	341.199	406.183	1889.69	1.91715	0.545485	NS
MIMAT0004558	hsa-miR-181a-2-3p	241.114	202.212	192.051	387.264	0.69784	NS
MIMAT0004559	hsa-miR-181c-3p	158.847	153.33	9.48401	0	3.40869e-05	NS
MIMAT0004560	hsa-miR-183-3p	224.813	228.939	7.11301	9.58575	6.07536e-07	NS
MIMAT0004561	hsa-miR-187-5p	43.5977	75.6098	0	437.11	0.41017	0.002763
MIMAT0004562	hsa-miR-196a-3p	246.043	225.423	2427.91	1953.58	3.55637e-05	NS
MIMAT0004564	hsa-miR-214-5p	9.47776	1.75837	0	1.91715	0.191782	NS
MIMAT0004565	hsa-miR-218-1-3p	165.292	78.4232	0	1.91715	2.57255e-05	0.0042061
MIMAT0004566	hsa-miR-218-2-3p	648.658	598.548	1213.95	1180.96	0.233731	NS
MIMAT0004567	hsa-miR-219a-1-3p	77.3385	85.1049	2.371	0	3.65573e-05	0.0020285
MIMAT0004568	hsa-miR-221-5p	274.476	250.04	1038.5	417.939	0.153811	NS
MIMAT0004569	hsa-miR-222-5p	228.225	298.219	4.74201	0	3.37507e-06	NS
MIMAT0004570	hsa-miR-223-5p	190.693	363.982	147.002	3.8343	0.270818	NS
MIMAT0004571	hsa-miR-200b-5p	39.8066	31.6506	2.371	1.91715	0.000322597	NS
MIMAT0004584	hsa-let-7g-3p	40.1857	10.9019	0	0	0.00035361	NS
MIMAT0004585	hsa-let-7i-3p	132.31	62.9495	21.339	2524.89	0.0541181	NS
MIMAT0004586	hsa-miR-15b-3p	234.669	177.243	1126.23	3834.3	0.000617964	NS
MIMAT0004587	hsa-miR-23b-5p	117.145	100.579	0	485.039	0.622266	NS
MIMAT0004588	hsa-miR-27b-5p	225.192	198.695	595.122	1618.07	0.0209388	NS
MIMAT0004589	hsa-miR-30b-3p	111.458	40.4424	1038.5	0	0.284721	NS
MIMAT0004590	hsa-miR-122-3p	132.31	166.341	14.226	1.91715	6.21895e-05	NS
MIMAT0004591	hsa-miR-124-5p	81.5088	109.722	2.371	3.8343	1.96642e-06	NS
MIMAT0004592	hsa-miR-125b-1-3p	204.341	184.277	1266.12	793.7	0.00732692	0.0009975
MIMAT0004593	hsa-miR-130a-5p	357.88	366.092	11.855	2216.23	0.409517	NS
MIMAT0004594	hsa-miR-132-5p	48.9053	197.289	0	19.1715	0.0128758	0.0049532
MIMAT0004595	hsa-miR-135a-3p	149.749	98.4685	2.371	1.91715	2.08422e-06	NS
MIMAT0004596	hsa-miR-138-2-3p	124.348	68.928	832.222	0	0.405281	NS
MIMAT0004597	hsa-miR-140-3p	198.275	193.772	2527.49	0	0.301729	NS
MIMAT0004598	hsa-miR-141-5p	94.7776	81.9399	2.371	1.91715	4.15049e-06	0.0033626
MIMAT0004599	hsa-miR-143-5p	86.0581	66.8179	384.102	0	0.558206	0.001195
MIMAT0004600	hsa-miR-144-5p	172.874	209.597	2.371	212.804	0.646731	NS
MIMAT0004601	hsa-miR-145-3p	261.586	199.75	1617.02	2753.03	0.000153063	NS
MIMAT0004602	hsa-miR-125a-3p	70.8937	82.6432	2.371	0	4.51314e-05	NS
MIMAT0004603	hsa-miR-125b-2-3p	134.205	130.119	56.9041	452.448	0.482358	NS
MIMAT0004604	hsa-miR-127-5p	152.782	197.64	0	3.8343	1.55222e-06	NS
MIMAT0004605	hsa-miR-129-2-3p	293.052	243.006	116.179	7.6686	0.15231	0.0093102
MIMAT0004606	hsa-miR-136-3p	233.153	251.798	104.324	23.0058	0.0934647	NS
MIMAT0004607	hsa-miR-138-1-3p	132.689	136.801	4896.12	1508.8	6.94909e-06	NS
MIMAT0004608	hsa-miR-146a-3p	90.2283	108.667	360.392	5594.25	0.000723314	NS
MIMAT0004609	hsa-miR-149-3p	64.8279	113.59	11.855	237.727	0.739141	0.0042422
MIMAT0004610	hsa-miR-150-3p	84.9207	116.756	4.74201	0	5.96053e-06	NS
MIMAT0004611	hsa-miR-185-3p	75.8221	113.59	0	1.91715	2.91996e-05	NS
MIMAT0004612	hsa-miR-186-3p	402.236	400.908	3155.8	1290.24	0.00842281	NS
MIMAT0004613	hsa-miR-188-3p	83.4043	56.2677	78.2431	2521.05	0.011675	NS
MIMAT0004614	hsa-miR-193a-5p	138.754	129.064	7.11301	2618.83	0.111673	0.0036957
MIMAT0004615	hsa-miR-195-3p	150.507	212.762	7.11301	5.75145	5.65712e-07	NS
MIMAT0004657	hsa-miR-200c-5p	16.3018	12.3086	0	0	0.000908441	0.0019941
MIMAT0004658	hsa-miR-155-3p	151.644	173.375	7423.61	115.029	0.00897497	NS
MIMAT0004671	hsa-miR-194-3p	31.0871	27.7822	0	0	4.60247e-05	NS
MIMAT0004672	hsa-miR-106b-3p	117.524	190.959	407.812	0	0.86503	0.0033804
MIMAT0004673	hsa-miR-29c-5p	148.99	152.626	0	3.8343	1.37836e-06	NS
MIMAT0004674	hsa-miR-30c-1-3p	74.3057	112.887	208.648	243.478	0.141616	NS
MIMAT0004675	hsa-miR-219a-2-3p	148.232	123.086	11.855	0	0.000188828	NS
MIMAT0004676	hsa-miR-34b-3p	209.269	218.389	9363.09	747.689	0.000983846	NS
MIMAT0004677	hsa-miR-34c-3p	368.874	354.838	348.537	11.5029	0.550496	NS
MIMAT0004678	hsa-miR-99b-3p	133.447	233.863	21.339	0	0.00793257	NS
MIMAT0004679	hsa-miR-296-3p	131.172	118.866	9.48401	3.8343	1.5502e-06	NS
MIMAT0004680	hsa-miR-130b-5p	82.6461	75.2581	4.74201	3.8343	2.73283e-06	0.0011547
MIMAT0004681	hsa-miR-26a-2-3p	153.54	177.947	6404.08	116.946	0.0119108	0.0015797
MIMAT0004682	hsa-miR-361-3p	51.9381	69.983	0	1.91715	0.000107284	NS
MIMAT0004683	hsa-miR-362-3p	234.669	186.739	2.371	1.91715	4.83452e-07	NS
MIMAT0004685	hsa-miR-302d-5p	228.983	298.571	9574.11	241.561	0.0101883	0.0003647
MIMAT0004686	hsa-miR-367-5p	307.838	197.64	20134.6	6564.32	1.58375e-08	NS
MIMAT0004687	hsa-miR-371a-5p	123.59	67.1696	4.74201	0	1.54466e-05	NS
MIMAT0004688	hsa-miR-374a-3p	137.238	117.107	187.309	0	0.830611	NS
MIMAT0004689	hsa-miR-377-5p	150.507	224.719	2292.76	396.85	0.0233618	NS
MIMAT0004690	hsa-miR-379-3p	106.53	125.547	4.74201	544.471	0.51455	NS
MIMAT0004692	hsa-miR-340-5p	568.287	592.218	2.371	230.058	0.222676	NS
MIMAT0004693	hsa-miR-330-5p	7.96132	22.8588	0	0	0.00141738	NS
MIMAT0004694	hsa-miR-342-5p	199.033	315.803	557.186	649.914	0.187903	NS
MIMAT0004695	hsa-miR-337-5p	163.397	251.095	37.936	70.9346	0.0351377	NS
MIMAT0004696	hsa-miR-323a-5p	2.27466	0	0	0	0.75021	NS
MIMAT0004697	hsa-miR-151a-5p	89.091	94.9518	9.48401	1458.95	0.130822	NS
MIMAT0004698	hsa-miR-135b-3p	209.269	227.533	0	1.91715	3.96483e-06	NS
MIMAT0004699	hsa-miR-148b-5p	98.9478	66.8179	0	0	1.01853e-06	NS
MIMAT0004700	hsa-miR-331-5p	208.89	204.674	6162.24	5968.09	2.27821e-11	NS
MIMAT0004701	hsa-miR-338-5p	252.108	300.329	2793.04	224.307	0.0865744	NS
MIMAT0004702	hsa-miR-339-3p	30.3288	86.5116	7.11301	0	0.000513992	NS
MIMAT0004703	hsa-miR-335-3p	28.0542	34.8157	0	0	3.67016e-05	0.001859
MIMAT0004748	hsa-miR-423-5p	102.739	68.5763	718.414	0	0.405796	NS
MIMAT0004749	hsa-miR-424-3p	65.207	127.657	5673.81	0	0.0651339	NS
MIMAT0004751	hsa-miR-18b-3p	268.789	109.37	16627.8	5.75145	0.0169261	NS
MIMAT0004752	hsa-miR-20b-3p	149.749	101.634	59.2751	0	0.219853	NS
MIMAT0004757	hsa-miR-431-3p	65.5861	99.5236	2.371	0	4.61708e-05	NS
MIMAT0004761	hsa-miR-483-5p	167.567	137.153	2034.32	7766.38	2.43651e-06	NS
MIMAT0004762	hsa-miR-486-3p	94.0194	97.0618	23.71	1.91715	0.00559895	NS
MIMAT0004763	hsa-miR-488-3p	416.263	334.09	2975.61	9.58575	0.324923	NS
MIMAT0004764	hsa-miR-490-5p	23.884	35.8707	0	0	5.42838e-05	NS
MIMAT0004765	hsa-miR-491-3p	96.6732	63.3012	4.74201	0	1.60104e-05	0.0024479
MIMAT0004766	hsa-miR-146b-3p	210.027	167.748	4.74201	1844.3	0.276129	NS
MIMAT0004767	hsa-miR-193b-5p	43.9768	53.4543	14.226	971.995	0.0761069	NS
MIMAT0004768	hsa-miR-497-3p	90.9865	143.483	0	1.91715	1.73555e-05	NS
MIMAT0004770	hsa-miR-516a-5p	151.644	173.375	1491.36	1.91715	0.320899	NS
MIMAT0004772	hsa-miR-499a-3p	116.387	128.361	0	1.91715	1.07693e-05	NS
MIMAT0004773	hsa-miR-500a-5p	177.424	183.573	253.697	3.8343	0.782191	NS
MIMAT0004774	hsa-miR-501-3p	126.244	150.868	2.371	2059.02	0.190337	NS
MIMAT0004775	hsa-miR-502-3p	93.6403	118.514	1678.67	3.8343	0.161666	NS
MIMAT0004776	hsa-miR-505-5p	478.437	523.29	5974.93	1863.47	0.00317401	NS
MIMAT0004777	hsa-miR-513a-3p	118.662	106.909	7.11301	0	5.35963e-06	0.0008105
MIMAT0004778	hsa-miR-508-5p	95.1567	152.275	400.699	0	0.76631	NS
MIMAT0004779	hsa-miR-509-5p	145.199	94.6001	4.74201	1.91715	1.558e-06	NS
MIMAT0004780	hsa-miR-532-3p	46.6306	38.3324	0	0	1.00225e-05	NS
MIMAT0004784	hsa-miR-455-3p	101.981	63.3012	2954.27	0	0.112622	NS
MIMAT0004785	hsa-miR-545-5p	553.88	466.671	45.0491	4054.77	0.26674	NS
MIMAT0004792	hsa-miR-92b-5p	51.559	35.519	2.371	0	0.000375963	NS
MIMAT0004793	hsa-miR-556-3p	114.112	143.131	2.371	3.8343	5.73514e-07	NS
MIMAT0004794	hsa-miR-551b-5p	116.387	98.1169	0	582.814	0.548101	NS
MIMAT0004795	hsa-miR-574-5p	156.952	111.48	0	7.6686	8.4145e-06	NS
MIMAT0004796	hsa-miR-576-3p	143.683	179.002	158.857	222.389	0.783103	NS
MIMAT0004797	hsa-miR-582-3p	265.377	264.81	379.36	1443.61	0.118323	NS
MIMAT0004798	hsa-miR-548b-5p	227.087	247.226	2283.28	1.91715	0.310299	NS
MIMAT0004799	hsa-miR-589-5p	201.687	80.8849	4.74201	3.8343	6.13922e-06	NS
MIMAT0004800	hsa-miR-550a-5p	64.0697	89.325	0	0	1.18945e-06	NS
MIMAT0004801	hsa-miR-590-3p	485.261	554.237	192.051	1403.35	0.638856	NS
MIMAT0004802	hsa-miR-593-3p	153.54	160.715	227.616	0	0.830648	NS
MIMAT0004803	hsa-miR-548a-5p	272.96	246.875	1349.1	525.299	0.0710142	NS
MIMAT0004804	hsa-miR-615-5p	15.9226	42.9041	2.371	0	0.00254384	NS
MIMAT0004805	hsa-miR-616-3p	80.7505	98.4685	0	0	5.97586e-07	NS
MIMAT0004806|MIMAT0022738|MIMAT0022740	hsa-miR-548c-5p/hsa-miR-548o-5p/hsa-miR-548am-5p	257.795	263.755	123.292	3.8343	0.211645	NS
MIMAT0004807	hsa-miR-624-3p	162.638	117.107	327.198	16550.8	0.000448337	NS
MIMAT0004808	hsa-miR-625-3p	178.182	194.827	1500.84	82.4375	0.183957	NS
MIMAT0004809	hsa-miR-628-5p	116.008	92.4901	222.874	0	0.963879	NS
MIMAT0004810	hsa-miR-629-5p	43.2186	84.0499	2.371	0	0.000146972	NS
MIMAT0004811	hsa-miR-33b-3p	165.292	170.562	621.203	0	0.719326	NS
MIMAT0004812	hsa-miR-548d-5p	376.836	373.125	3381.05	874.221	0.0203928	NS
MIMAT0004813	hsa-miR-411-3p	117.145	162.825	10954	768.777	0.000151323	NS
MIMAT0004814	hsa-miR-654-3p	255.141	247.226	244.213	310.578	0.873303	NS
MIMAT0004819	hsa-miR-671-3p	6.44488	28.8372	0	0	0.0015295	NS
MIMAT0004901	hsa-miR-298	64.8279	73.8514	2.371	1.91715	1.16711e-05	NS
MIMAT0004902	hsa-miR-891a-5p	128.898	35.1673	0	2407.94	0.141764	NS
MIMAT0004903	hsa-miR-300	128.518	122.734	7.11301	1.91715	9.60663e-07	0.0012802
MIMAT0004907	hsa-miR-892a	341.958	325.298	1363.33	440.945	0.181918	NS
MIMAT0004909	hsa-miR-450b-5p	399.962	419.898	286.891	3.8343	0.420995	NS
MIMAT0004910	hsa-miR-450b-3p	233.153	268.327	194.422	1.91715	0.466337	NS
MIMAT0004911	hsa-miR-874-3p	74.3057	173.375	4.74201	5.75145	9.56136e-06	NS
MIMAT0004912	hsa-miR-890	268.789	290.482	7.11301	13.4201	2.39316e-06	NS
MIMAT0004913	hsa-miR-891b	55.3501	55.2127	75.8721	7.6686	0.699364	0.0089711
MIMAT0004916	hsa-miR-888-5p	331.722	405.831	14.226	164.875	0.16328	NS
MIMAT0004917	hsa-miR-888-3p	601.269	616.132	4483.57	18055.7	7.8516e-05	NS
MIMAT0004918	hsa-miR-892b	80.7505	112.535	2.371	0	2.58362e-05	NS
MIMAT0004919	hsa-miR-541-5p	94.7776	52.0477	11.855	7.6686	0.000236894	0.002729
MIMAT0004920	hsa-miR-541-3p	89.4701	100.93	4.74201	460.116	0.486111	NS
MIMAT0004921	hsa-miR-889-3p	285.47	252.15	23.71	1418.69	0.431417	NS
MIMAT0004922	hsa-miR-875-5p	163.776	179.705	386.473	3.8343	0.922099	NS
MIMAT0004923	hsa-miR-875-3p	292.673	202.916	2.371	1554.81	0.450105	NS
MIMAT0004924	hsa-miR-876-5p	210.027	281.339	14.226	3.8343	1.47908e-05	0.0047601
MIMAT0004925	hsa-miR-876-3p	193.346	164.935	3535.17	2685.93	1.15366e-07	NS
MIMAT0004926	hsa-miR-708-5p	188.418	196.937	1047.98	331.667	0.0976658	0.0082277
MIMAT0004927	hsa-miR-708-3p	169.083	139.614	4.74201	709.346	0.540604	NS
MIMAT0004928	hsa-miR-147b	293.052	305.604	5903.8	115.029	0.0496676	NS
MIMAT0004929	hsa-miR-190b	609.61	550.017	68.7591	9077.71	0.107599	NS
MIMAT0004945	hsa-miR-744-5p	83.0252	99.1719	206.277	1.91715	0.912067	NS
MIMAT0004946	hsa-miR-744-3p	58.7621	100.579	0	0	1.52972e-06	NS
MIMAT0004947	hsa-miR-885-5p	33.3617	84.4016	2.371	0	0.000271157	NS
MIMAT0004948	hsa-miR-885-3p	147.095	84.4016	2214.52	820.54	0.000427057	NS
MIMAT0004949	hsa-miR-877-5p	217.23	146.648	2968.5	412.187	0.0130263	0.0049952
MIMAT0004950	hsa-miR-877-3p	59.1412	91.0834	149.373	0	0.995441	NS
MIMAT0004951	hsa-miR-887-3p	71.6519	37.629	7.11301	0	0.000189339	0.0049911
MIMAT0004952	hsa-miR-665	89.8492	97.0618	502.653	429.442	0.00964245	NS
MIMAT0004953	hsa-miR-873-5p	119.799	123.437	28.452	3.8343	0.00466892	NS
MIMAT0004954	hsa-miR-543	220.263	130.822	889.126	0	0.598545	NS
MIMAT0004955	hsa-miR-374b-5p	313.524	310.879	7229.19	653.748	0.00699663	NS
MIMAT0004956	hsa-miR-374b-3p	246.043	300.681	11.855	113.112	0.120981	NS
MIMAT0004957	hsa-miR-760	175.907	136.449	2413.68	1.91715	0.188846	NS
MIMAT0004958	hsa-miR-301b-3p	257.416	165.286	4097.09	0	0.210564	NS
MIMAT0004959	hsa-miR-216b-5p	250.971	240.193	4236.98	1798.29	8.12224e-05	NS
MIMAT0004960	hsa-miR-208b-3p	299.876	230.346	5880.09	13.4201	0.0889727	NS
MIMAT0004970	hsa-miR-920	156.573	138.559	1038.5	47.9288	0.24755	0.0011932
MIMAT0004971	hsa-miR-921	337.029	310.176	1275.6	7937	0.00142796	NS
MIMAT0004972	hsa-miR-922	112.596	145.241	0	0	2.53897e-07	NS
MIMAT0004974	hsa-miR-924	73.9265	35.8707	0	155.289	0.783578	NS
MIMAT0004975	hsa-miR-509-3-5p	169.462	111.129	11.855	0	0.000260839	NS
MIMAT0004976	hsa-miR-933	68.9981	43.2558	2.371	3.8343	4.07994e-05	NS
MIMAT0004977	hsa-miR-934	61.795	56.6194	2.371	1.91715	2.36329e-05	NS
MIMAT0004978	hsa-miR-935	67.1026	90.7317	0	0	1.03126e-06	NS
MIMAT0004979	hsa-miR-936	269.927	271.843	2145.76	82.4375	0.207247	NS
MIMAT0004980	hsa-miR-937-3p	109.563	52.3993	7.11301	0	6.87794e-05	NS
MIMAT0004981	hsa-miR-938	129.277	86.8633	0	1.91715	1.98764e-05	NS
MIMAT0004982	hsa-miR-939-5p	36.7737	8.08849	0	0	0.000728765	NS
MIMAT0004984	hsa-miR-941	246.422	228.588	0	1.91715	3.69338e-06	NS
MIMAT0004985	hsa-miR-942-5p	121.694	109.722	4.74201	3774.87	0.0606036	NS
MIMAT0004986	hsa-miR-943	197.137	227.181	4.74201	1.91715	3.1073e-07	NS
MIMAT0004987	hsa-miR-944	159.985	257.425	3580.21	46.0116	0.0841774	NS
MIMAT0005458	hsa-miR-1224-5p	210.027	155.791	56.9041	84.3546	0.0998298	NS
MIMAT0005459	hsa-miR-1224-3p	100.843	146.999	3255.39	0	0.155607	0.0032041
MIMAT0005572	hsa-miR-1225-5p	92.8821	79.4782	73.5011	3.8343	0.358162	NS
MIMAT0005573	hsa-miR-1225-3p	68.9981	16.8803	469.459	0	0.303347	NS
MIMAT0005576	hsa-miR-1226-5p	33.3617	61.5428	0	0	1.11482e-05	NS
MIMAT0005577	hsa-miR-1226-3p	14.0271	18.9904	0	34.5087	0.940937	NS
MIMAT0005580	hsa-miR-1227-3p	15.1644	34.464	0	0	0.000194858	NS
MIMAT0005582	hsa-miR-1228-5p	169.083	122.734	94.8401	28.7573	0.201265	NS
MIMAT0005583	hsa-miR-1228-3p	29.9497	54.1577	0	0	1.73578e-05	NS
MIMAT0005584	hsa-miR-1229-3p	21.2302	37.629	0	0	7.09108e-05	NS
MIMAT0005586	hsa-miR-1231	35.6364	44.6625	7.11301	0	0.000269014	0.000988
MIMAT0005588	hsa-miR-1233-3p	115.629	77.3681	0	0	6.52814e-07	NS
MIMAT0005589	hsa-miR-1234-3p	11.7524	10.9019	0	0	0.00206833	0.0022315
MIMAT0005591	hsa-miR-1236-3p	101.602	85.1049	30.823	0	0.0622522	0.0099146
MIMAT0005592	hsa-miR-1237-3p	69.7563	67.5213	419.668	0	0.482094	NS
MIMAT0005593	hsa-miR-1238-3p	124.727	77.3681	2095.97	0	0.197375	NS
MIMAT0005788	hsa-miR-513b-5p	192.209	135.043	1711.86	5.75145	0.249009	0.0089227
MIMAT0005789	hsa-miR-513c-5p	34.1199	24.9688	334.311	3303.25	1.6165e-05	NS
MIMAT0005791	hsa-miR-1264	149.749	115.701	175.454	0	0.771213	NS
MIMAT0005792	hsa-miR-320b	247.559	331.628	452.862	1.91715	0.864624	0.00841
MIMAT0005793	hsa-miR-320c	285.849	474.759	14346.9	7.6686	0.0562303	NS
MIMAT0005794	hsa-miR-1296-5p	17.8182	40.4424	4.74201	36.4259	0.618993	NS
MIMAT0005795	hsa-miR-1323	199.412	181.815	2.371	0	4.89412e-06	NS
MIMAT0005796	hsa-miR-1271-5p	42.4604	44.3108	1242.41	3293.66	5.00147e-09	NS
MIMAT0005797	hsa-miR-1301-3p	77.7176	41.8491	2.371	1.91715	5.63231e-05	NS
MIMAT0005798	hsa-miR-1185-5p	176.286	215.576	765.834	3.8343	0.631586	NS
MIMAT0005799	hsa-miR-1283	122.074	114.997	1477.13	435.193	0.00702234	0.0051451
MIMAT0005800	hsa-miR-1298-5p	379.11	456.12	30.823	1363.09	0.671757	NS
MIMAT0005823	hsa-miR-1178-3p	126.623	99.8752	0	44.0945	0.122091	NS
MIMAT0005824	hsa-miR-1179	156.194	136.098	497.911	1.91715	0.704301	NS
MIMAT0005825	hsa-miR-1180-3p	83.0252	112.887	7.11301	0	9.84775e-06	NS
MIMAT0005826	hsa-miR-1181	25.4004	27.7822	0	0	7.03166e-05	NS
MIMAT0005827	hsa-miR-1182	47.7679	28.8372	248.955	138.035	0.00738757	NS
MIMAT0005828	hsa-miR-1183	241.114	251.095	229.987	103.526	0.572274	NS
MIMAT0005829	hsa-miR-1184	114.112	96.0068	4.74201	0	4.07719e-06	NS
MIMAT0005863	hsa-miR-1200	83.7834	80.5332	4.74201	0	7.84222e-06	NS
MIMAT0005865	hsa-miR-1202	146.337	183.925	578.525	0	0.741806	NS
MIMAT0005866	hsa-miR-1203	66.3443	37.2774	2.371	0	0.000255739	NS
MIMAT0005867	hsa-miR-663b	62.1741	93.1934	0	0	1.28545e-06	NS
MIMAT0005868	hsa-miR-1204	50.0426	60.1361	0	998.835	0.207049	0.0035992
MIMAT0005869	hsa-miR-1205	81.8879	136.098	3416.62	88.1889	0.017539	NS
MIMAT0005870	hsa-miR-1206	475.784	436.075	7.11301	9.58575	1.18434e-07	NS
MIMAT0005871	hsa-miR-1207-5p	147.853	117.107	8658.9	935.569	8.09649e-05	0.0014984
MIMAT0005872	hsa-miR-1207-3p	134.963	198.344	981.595	4497.63	0.000401114	NS
MIMAT0005873	hsa-miR-1208	116.008	71.7414	5384.55	0	0.0661638	NS
MIMAT0005874	hsa-miR-548e-3p	846.175	770.868	9.48401	1675.59	0.975563	NS
MIMAT0005875	hsa-miR-548j-5p	277.888	355.542	211.019	216.638	0.530577	NS
MIMAT0005876	hsa-miR-1285-3p	536.062	627.034	14.226	9.58575	1.2659e-07	NS
MIMAT0005877	hsa-miR-1286	53.0755	19.6937	0	0	6.01724e-05	0.0029451
MIMAT0005878	hsa-miR-1287-5p	24.6422	34.464	0	0	5.27092e-05	NS
MIMAT0005879	hsa-miR-1289	197.137	124.492	2.371	354.673	0.937386	NS
MIMAT0005880	hsa-miR-1290	87.1954	125.899	4.74201	523.382	0.490127	NS
MIMAT0005881	hsa-miR-1291	124.727	104.799	14.226	1.91715	7.99508e-05	NS
MIMAT0005882	hsa-miR-548k	79.6132	139.263	11.855	1.91715	6.26639e-05	NS
MIMAT0005883	hsa-miR-1293	45.4933	54.5094	4.74201	0	7.09148e-05	NS
MIMAT0005884	hsa-miR-1294	202.445	191.31	9.48401	0	4.96614e-05	NS
MIMAT0005886	hsa-miR-1297	161.88	144.889	14.226	1938.24	0.169024	NS
MIMAT0005887	hsa-miR-1299	208.132	131.526	8839.1	226.224	0.00403337	NS
MIMAT0005889	hsa-miR-548l	283.575	234.566	1617.02	145.703	0.22055	NS
MIMAT0005890	hsa-miR-1302	117.145	103.744	2.371	274.153	0.856997	0.0006286
MIMAT0005891	hsa-miR-1303	142.546	145.241	2273.79	1.91715	0.183398	NS
MIMAT0005892	hsa-miR-1304-5p	86.4372	84.0499	796.657	0	0.374918	NS
MIMAT0005893	hsa-miR-1305	138.375	183.222	3724.85	1134.95	0.000165242	0.0069085
MIMAT0005894	hsa-miR-1243	122.832	139.263	4.74201	101.609	0.352366	NS
MIMAT0005895	hsa-miR-548f-3p	534.167	628.792	708.93	1869.22	0.245715	NS
MIMAT0005896	hsa-miR-1244	509.524	455.065	2107.82	13.4201	0.557061	NS
MIMAT0005897	hsa-miR-1245a	201.687	196.234	0	989.25	0.602053	NS
MIMAT0005898	hsa-miR-1246	218.747	248.985	3447.44	341.253	0.0266487	0.0094208
MIMAT0005899	hsa-miR-1247-5p	60.6577	75.6098	0	0	1.55852e-06	NS
MIMAT0005900	hsa-miR-1248	66.3443	117.459	2.371	442.862	0.514389	NS
MIMAT0005901	hsa-miR-1249-3p	89.091	116.404	0	707.429	0.467173	NS
MIMAT0005902	hsa-miR-1250-5p	49.6635	57.6744	891.497	492.708	0.000154445	NS
MIMAT0005903	hsa-miR-1251-5p	181.594	158.956	109.066	0	0.404779	NS
MIMAT0005904	hsa-miR-1253	90.6074	81.2365	1140.45	1.91715	0.212587	NS
MIMAT0005905	hsa-miR-1254	54.5919	11.2535	0	555.974	0.204243	NS
MIMAT0005906	hsa-miR-1255a	233.153	211.004	11.855	132.283	0.240968	NS
MIMAT0005907	hsa-miR-1256	124.727	102.337	222.874	3.8343	0.997929	NS
MIMAT0005908	hsa-miR-1257	247.559	301.736	7.11301	2003.42	0.359618	3.47e-05
MIMAT0005909	hsa-miR-1258	111.838	144.186	4.74201	0	3.06581e-06	NS
MIMAT0005911	hsa-miR-1260a	36.7737	61.8945	0	973.912	0.190605	NS
MIMAT0005912	hsa-miR-548g-3p	376.457	337.606	346.166	7.6686	0.566196	NS
MIMAT0005913	hsa-miR-1261	355.227	267.272	7217.33	1.91715	0.126064	NS
MIMAT0005914	hsa-miR-1262	394.654	376.29	1123.86	4050.94	0.00895508	NS
MIMAT0005915	hsa-miR-1263	144.82	81.9399	0	885.724	0.434061	NS
MIMAT0005916	hsa-miR-548n	419.675	433.613	3492.49	1200.14	0.0127755	NS
MIMAT0005917	hsa-miR-548m	342.716	284.152	218.132	3.8343	0.402403	NS
MIMAT0005918	hsa-miR-1265	148.99	163.528	820.367	5.75145	0.477802	NS
MIMAT0005919	hsa-miR-548o-3p	344.611	256.722	7.11301	584.731	0.990552	NS
MIMAT0005920	hsa-miR-1266-5p	214.956	146.648	3070.45	59.4317	0.0737099	NS
MIMAT0005921	hsa-miR-1267	62.9323	72.093	336.682	3.8343	0.448551	NS
MIMAT0005922|MIMAT0018925	hsa-miR-1268a/hsa-miR-1268b	90.9865	79.1265	0	1.91715	3.15519e-05	NS
MIMAT0005923	hsa-miR-1269a	81.8879	84.7533	2.371	0	3.31561e-05	NS
MIMAT0005924	hsa-miR-1270	143.304	165.638	1624.14	1.91715	0.281232	NS
MIMAT0005925	hsa-miR-1272	194.105	216.982	106.695	393.016	0.806212	NS
MIMAT0005926	hsa-miR-1273a	240.735	169.155	3750.93	0	0.221561	NS
MIMAT0005928	hsa-miR-548h-5p	282.058	264.107	2.371	0	3.60283e-06	NS
MIMAT0005929	hsa-miR-1275	24.2631	13.0119	0	0	0.000450261	0.0076389
MIMAT0005930	hsa-miR-1276	200.17	126.954	4.74201	0	3.83823e-06	NS
MIMAT0005931	hsa-miR-302e	100.085	83.3466	11.855	3.8343	1.58271e-05	NS
MIMAT0005932	hsa-miR-302f	134.963	219.796	1443.94	0	0.435202	0.0075267
MIMAT0005933	hsa-miR-1277-3p	375.698	381.917	113.808	0	0.207512	NS
MIMAT0005934	hsa-miR-548p	402.994	373.829	28.452	1102.36	0.753881	NS
MIMAT0005935	hsa-miR-548i	343.474	353.432	13289.5	3.8343	0.0628576	NS
MIMAT0005936	hsa-miR-1278	285.091	326.353	353.279	3303.25	0.0543185	NS
MIMAT0005937	hsa-miR-1279	517.865	463.857	2463.47	7.6686	0.51271	NS
MIMAT0005939	hsa-miR-1281	95.9149	62.2462	7.11301	5.75145	1.43611e-05	NS
MIMAT0005940	hsa-miR-1282	35.6364	74.2031	113.808	53.6802	0.465674	NS
MIMAT0005941	hsa-miR-1284	119.041	103.392	4.74201	34.5087	0.0149233	NS
MIMAT0005942	hsa-miR-1288-3p	92.503	84.0499	972.111	0	0.334088	NS
MIMAT0005943	hsa-miR-1292-5p	80.3714	55.5644	5344.24	3.8343	0.0162081	NS
MIMAT0005944	hsa-miR-1252-5p	625.911	511.333	1828.04	304.827	0.466311	NS
MIMAT0005945	hsa-miR-1255b-5p	216.093	188.849	803.77	23.0058	0.55065	NS
MIMAT0005948	hsa-miR-664a-5p	227.087	205.026	2468.21	3.8343	0.241524	NS
MIMAT0005949	hsa-miR-664a-3p	477.3	540.522	13455.4	2889.15	0.000314673	NS
MIMAT0005950	hsa-miR-1306-3p	106.909	107.612	943.659	1.91715	0.322619	NS
MIMAT0005951	hsa-miR-1307-3p	56.4875	53.4543	7.11301	0	4.44241e-05	NS
MIMAT0005952	hsa-miR-1321	153.919	161.066	400.699	653.748	0.0653566	NS
MIMAT0005953	hsa-miR-1322	185.385	211.356	1695.27	1161.79	0.000776865	NS
MIMAT0005955	hsa-miR-1197	45.8724	61.8945	2012.98	24.923	0.0228481	NS
MIMAT0005956	hsa-miR-1324	105.014	66.1146	2.371	184.046	0.93888	NS
MIMAT0006764	hsa-miR-320d	137.238	85.1049	14.226	450.53	0.522282	NS
MIMAT0006765	hsa-miR-1825	42.4604	72.4447	0	0	4.69892e-06	NS
MIMAT0006767	hsa-miR-1827	214.956	175.485	5313.42	1228.89	0.000239976	NS
MIMAT0006789	hsa-miR-1468-5p	187.66	105.502	2.371	0	1.32926e-05	NS
MIMAT0006790	hsa-miR-675-3p	60.6577	97.4135	45.0491	1104.28	0.0850202	NS
MIMAT0007347	hsa-miR-1469	54.2128	47.8276	85.3561	44.0945	0.614767	0.006911
MIMAT0007348	hsa-miR-1470	12.1315	13.0119	0	0	0.00138438	NS
MIMAT0007349	hsa-miR-1471	113.354	155.791	35.565	1.91715	0.0246575	NS
MIMAT0007399	hsa-miR-1537-3p	465.927	387.544	30.823	734.269	0.923586	NS
MIMAT0007400	hsa-miR-1538	80.7505	74.9064	2.371	44.0945	0.134922	NS
MIMAT0007401	hsa-miR-1539	112.975	196.937	23.71	126.532	0.370072	NS
MIMAT0007402	hsa-miR-103b	225.571	215.576	9142.59	1.91715	0.0606891	NS
MIMAT0007881	hsa-miR-1908-5p	23.884	36.2224	647.284	53.6802	0.0160038	NS
MIMAT0007882	hsa-miR-1909-5p	3.03288	0	0	0	0.685263	NS
MIMAT0007883	hsa-miR-1909-3p	28.4333	8.44016	0	0	0.000953949	NS
MIMAT0007884	hsa-miR-1910-5p	23.884	56.9711	0	1.91715	0.000801868	NS
MIMAT0007885	hsa-miR-1911-5p	206.994	161.77	33.194	1.91715	0.0108916	NS
MIMAT0007886	hsa-miR-1911-3p	19.3346	18.9904	0	0	0.000269793	NS
MIMAT0007887	hsa-miR-1912	348.023	261.293	670.994	674.837	0.196581	NS
MIMAT0007888	hsa-miR-1913	92.503	53.1027	9.48401	1.91715	7.13797e-05	NS
MIMAT0007889	hsa-miR-1914-5p	38.2902	23.2104	0	0	5.42717e-05	NS
MIMAT0007890	hsa-miR-1914-3p	37.5319	75.9614	0	0	6.79608e-06	NS
MIMAT0007891	hsa-miR-1915-5p	5.30755	20.7487	0	0	0.00338842	NS
MIMAT0007892	hsa-miR-1915-3p	191.072	85.4566	4.74201	0	1.29853e-05	NS
MIMAT0009196	hsa-miR-103a-2-5p	92.8821	66.4663	0	2028.35	0.156162	NS
MIMAT0009197	hsa-miR-205-3p	199.412	114.646	0	0	3.4803e-07	NS
MIMAT0009198	hsa-miR-224-3p	160.743	244.061	23.71	1729.27	0.252134	NS
MIMAT0009199	hsa-miR-365a-5p	40.1857	48.5309	0	1.91715	0.000304691	NS
MIMAT0009201	hsa-miR-196b-3p	58.7621	49.5859	1026.64	1031.43	9.21613e-07	NS
MIMAT0009203	hsa-miR-449b-3p	105.772	82.6432	9.48401	0	3.96822e-05	0.000829
MIMAT0009206	hsa-miR-2113	129.277	88.6217	149.373	753.44	0.106372	NS
MIMAT0009447	hsa-miR-1972	160.364	104.447	7.11301	241.561	0.956027	NS
MIMAT0009448	hsa-miR-1973	46.2515	51.3443	2.371	910.646	0.128495	NS
MIMAT0009451	hsa-miR-1976	222.917	180.408	28.452	1.91715	0.00461936	NS
MIMAT0009977	hsa-miR-2052	391.621	349.212	1406	7.6686	0.639921	NS
MIMAT0009978	hsa-miR-2053	187.66	234.214	1299.31	2252.65	0.000425647	NS
MIMAT0009979	hsa-miR-2054	440.905	540.522	1671.56	9.58575	0.693097	NS
MIMAT0010133	hsa-miR-2110	27.6751	23.2104	0	0	8.78389e-05	NS
MIMAT0010195	hsa-let-7a-2-3p	319.211	289.075	104.324	3.8343	0.12243	NS
MIMAT0010214	hsa-miR-151b	129.656	158.253	16.597	199.384	0.763348	NS
MIMAT0010251	hsa-miR-449c-5p	94.0194	60.1361	4.74201	0	1.93916e-05	NS
MIMAT0010313	hsa-miR-762	13.2689	12.3086	2.371	337.418	0.0340556	NS
MIMAT0010357	hsa-miR-670-5p	215.335	141.373	2.371	1.91715	8.8876e-07	NS
MIMAT0010364	hsa-miR-761	196	223.664	353.279	3.8343	0.900346	NS
MIMAT0010367	hsa-miR-764	75.0639	56.9711	7.11301	0	2.90231e-05	NS
MIMAT0010497	hsa-miR-759	419.296	461.747	1318.28	2154.88	0.018377	NS
MIMAT0011156	hsa-miR-2114-5p	186.522	279.229	9.48401	11.5029	3.12832e-06	NS
MIMAT0011157	hsa-miR-2114-3p	150.886	122.734	580.896	1.91715	0.59876	NS
MIMAT0011158	hsa-miR-2115-5p	51.9381	67.1696	11.855	4330.84	0.0108136	NS
MIMAT0011159	hsa-miR-2115-3p	274.476	343.585	2.371	11.5029	7.01225e-06	NS
MIMAT0011160	hsa-miR-2116-5p	203.961	149.813	26.081	9093.04	0.019272	NS
MIMAT0011161	hsa-miR-2116-3p	20.0929	41.4975	0	0	7.36693e-05	NS
MIMAT0011162	hsa-miR-2117	138.754	170.562	2.371	1.91715	7.48379e-07	NS
MIMAT0011163	hsa-miR-548q	367.737	352.377	8438.4	3454.71	9.81904e-06	NS
MIMAT0011775	hsa-miR-2276-3p	132.689	180.408	4.74201	1309.41	0.319128	NS
MIMAT0011777	hsa-miR-2277-3p	33.7408	60.4878	2.371	0	0.000354016	NS
MIMAT0011778	hsa-miR-2278	198.275	123.086	11.855	1186.72	0.323779	NS
MIMAT0012734	hsa-miR-711	39.0484	46.7726	4481.2	2108.87	3.38394e-12	NS
MIMAT0012735	hsa-miR-718	115.25	82.6432	0	341.253	0.722706	NS
MIMAT0013515	hsa-miR-2681-5p	37.911	43.9592	0	0	1.13386e-05	NS
MIMAT0013516	hsa-miR-2681-3p	408.681	354.838	11.855	824.375	0.943232	NS
MIMAT0013517	hsa-miR-2682-5p	192.209	168.803	7.11301	761.109	0.571644	NS
MIMAT0013518	hsa-miR-2682-3p	39.8066	22.8588	0	0	5.40423e-05	NS
MIMAT0013771	hsa-miR-449c-3p	74.3057	72.7964	0	0	1.0429e-06	NS
MIMAT0013802	hsa-miR-2861	84.1625	39.7391	0	1.91715	0.000176305	NS
MIMAT0013863	hsa-miR-2909	92.503	73.1481	379.36	1.91715	0.53263	NS
MIMAT0014977	hsa-miR-3115	447.729	439.943	1569.6	1.91715	0.707617	NS
MIMAT0014978	hsa-miR-3116	47.3888	88.6217	1057.47	15.3372	0.11148	NS
MIMAT0014979	hsa-miR-3117-3p	178.182	88.9734	4742.01	463.95	0.00196673	NS
MIMAT0014980	hsa-miR-3118	238.84	204.322	1654.96	268.401	0.0985566	NS
MIMAT0014981	hsa-miR-3119	63.6906	80.5332	11.855	3.8343	5.25186e-05	NS
MIMAT0014982	hsa-miR-3120-3p	172.495	196.585	893.868	153.372	0.246728	NS
MIMAT0014983	hsa-miR-3121-3p	253.625	229.643	2.371	937.487	0.652411	NS
MIMAT0014984	hsa-miR-3122	77.7176	115.701	4154	2170.21	1.72268e-08	NS
MIMAT0014985	hsa-miR-3123	336.271	293.296	3682.17	799.452	0.0124674	NS
MIMAT0014986	hsa-miR-3124-5p	167.567	227.884	12424.1	0	0.065697	NS
MIMAT0014987	hsa-miR-548s	132.31	129.416	716.043	460.116	0.0204104	NS
MIMAT0014988	hsa-miR-3125	65.207	121.327	2.371	11.5029	9.661e-05	NS
MIMAT0014989	hsa-miR-3126-5p	131.551	116.404	2.371	1.91715	1.20058e-06	NS
MIMAT0014990	hsa-miR-3127-5p	16.6809	5.97845	0	0	0.00389701	NS
MIMAT0014991	hsa-miR-3128	58.383	90.0284	1104.89	642.245	0.000279693	0.0010208
MIMAT0014992	hsa-miR-3129-5p	166.429	201.157	2.371	1.91715	5.34716e-07	NS
MIMAT0014994	hsa-miR-3130-3p	67.4817	62.5979	2.371	113.112	0.907698	NS
MIMAT0014995	hsa-miR-3130-5p	21.6093	10.1985	4.74201	348.921	0.040681	NS
MIMAT0014996	hsa-miR-3131	91.7447	42.5525	2.371	3.8343	4.41074e-05	NS
MIMAT0014997	hsa-miR-3132	90.9865	38.3324	14.226	13437.3	0.00185502	NS
MIMAT0014998	hsa-miR-3133	193.725	185.332	2.371	3.8343	2.17046e-07	NS
MIMAT0014999	hsa-miR-378b	36.0155	50.641	4.74201	400.684	0.207485	NS
MIMAT0015000	hsa-miR-3134	214.956	173.375	1749.8	7.6686	0.282874	NS
MIMAT0015001	hsa-miR-3135a	101.981	32.3539	303.488	0	0.593804	NS
MIMAT0015002	hsa-miR-466	351.435	279.932	749.237	0	0.921803	NS
MIMAT0015003	hsa-miR-3136-5p	52.6964	43.6075	4.74201	870.386	0.113074	NS
MIMAT0015004	hsa-miR-544b	398.066	420.601	14697.8	178.295	0.0179732	NS
MIMAT0015005	hsa-miR-3137	83.4043	41.1458	0	0	4.94563e-06	NS
MIMAT0015006	hsa-miR-3138	39.8066	22.5071	2600.99	613.488	1.55352e-06	NS
MIMAT0015007	hsa-miR-3139	169.462	198.344	18327.9	2611.16	2.14683e-06	NS
MIMAT0015008	hsa-miR-3140-3p	106.909	120.272	4.74201	0	3.16106e-06	NS
MIMAT0015009	hsa-miR-548t-5p	297.981	350.267	331.94	2960.08	0.0792802	NS
MIMAT0015010	hsa-miR-3141	186.901	144.186	595.122	149.538	0.327505	NS
MIMAT0015011	hsa-miR-3142	116.766	115.349	144.631	26.8401	0.686714	NS
MIMAT0015012	hsa-miR-3143	220.263	193.42	9.48401	5.75145	6.29673e-07	NS
MIMAT0015013	hsa-miR-548u	219.884	233.863	1640.73	540.636	0.033183	NS
MIMAT0015014	hsa-miR-3144-5p	201.687	169.155	26.081	30.6744	0.000532613	NS
MIMAT0015015	hsa-miR-3144-3p	384.797	398.798	1823.3	4468.88	0.00119422	0.0059656
MIMAT0015016	hsa-miR-3145-3p	397.308	445.57	3027.77	276.07	0.15445	NS
MIMAT0015017	hsa-miR-1273c	63.3114	103.744	7.11301	3.8343	1.12493e-05	0.0040407
MIMAT0015018	hsa-miR-3146	241.114	174.782	1083.55	28.7573	0.415232	NS
MIMAT0015019	hsa-miR-3147	56.1083	138.208	0	2170.21	0.182143	NS
MIMAT0015020	hsa-miR-548v	472.372	553.182	49.7911	12728	0.062029	NS
MIMAT0015021	hsa-miR-3148	155.435	193.069	7.11301	1.91715	8.28757e-07	NS
MIMAT0015022	hsa-miR-3149	321.107	341.826	386.473	1660.25	0.16212	NS
MIMAT0015023	hsa-miR-3150a-3p	237.323	348.508	16.597	9.58575	8.90555e-06	NS
MIMAT0015024	hsa-miR-3151-5p	95.5358	81.5882	8829.61	149.538	0.00097665	NS
MIMAT0015025	hsa-miR-3152-3p	182.731	239.49	9.48401	3.8343	1.2648e-06	NS
MIMAT0015026	hsa-miR-3153	74.6848	57.6744	4.74201	9.58575	4.1717e-05	NS
MIMAT0015027	hsa-miR-3074-3p	146.337	156.143	2145.76	63.266	0.0880596	NS
MIMAT0015028	hsa-miR-3154	181.973	196.234	4.74201	1194.38	0.419247	NS
MIMAT0015029	hsa-miR-3155a	221.021	174.782	4.74201	649.914	0.711705	NS
MIMAT0015031	hsa-miR-3157-5p	86.4372	103.04	4.74201	159.123	0.889601	NS
MIMAT0015032	hsa-miR-3158-3p	67.4817	125.547	459.975	0	0.596934	0.0079127
MIMAT0015033	hsa-miR-3159	54.5919	52.0477	0	1.91715	0.000149699	NS
MIMAT0015034	hsa-miR-3160-3p	115.25	154.033	0	226.224	0.905857	NS
MIMAT0015035	hsa-miR-3161	59.5203	98.4685	0	0	1.46681e-06	NS
MIMAT0015036	hsa-miR-3162-5p	136.48	175.837	11.855	161.041	0.540281	NS
MIMAT0015037	hsa-miR-3163	371.149	339.716	170.712	2195.14	0.230771	NS
MIMAT0015038	hsa-miR-3164	144.82	162.121	4.74201	0	2.0568e-06	NS
MIMAT0015039	hsa-miR-3165	151.265	146.296	3694.02	1050.6	0.000145542	NS
MIMAT0015040	hsa-miR-3166	332.101	388.247	6133.78	2486.54	0.000112528	NS
MIMAT0015041	hsa-miR-1260b	49.6635	55.2127	0	1.91715	0.00016109	NS
MIMAT0015042	hsa-miR-3167	256.279	178.65	7.11301	0	1.39513e-05	NS
MIMAT0015043	hsa-miR-3168	100.085	78.7748	11.855	3.8343	2.03172e-05	NS
MIMAT0015044	hsa-miR-3169	138.375	145.593	2.371	0	7.80589e-06	0.0031891
MIMAT0015045	hsa-miR-3170	84.9207	79.1265	16.597	0	0.00342856	0.0068499
MIMAT0015046	hsa-miR-3171	435.598	360.113	4739.63	237.727	0.0795445	NS
MIMAT0015048	hsa-miR-3173-3p	148.232	101.985	1088.29	1775.28	0.000101796	0.00362
MIMAT0015049	hsa-miR-1193	47.3888	39.3874	4.74201	356.59	0.230005	NS
MIMAT0015051	hsa-miR-3174	128.518	135.043	4.74201	0	2.29542e-06	NS
MIMAT0015052	hsa-miR-3175	170.979	225.423	265.552	103.526	0.919786	0.0061856
MIMAT0015053	hsa-miR-3176	55.3501	55.9161	791.915	536.802	0.00011558	0.0082118
MIMAT0015054	hsa-miR-3177-3p	13.648	13.7153	0	7.6686	0.068438	NS
MIMAT0015055	hsa-miR-3178	61.4159	77.7198	203.906	0	0.782186	NS
MIMAT0015056	hsa-miR-3179	169.841	158.605	1771.14	3059.77	3.96534e-06	NS
MIMAT0015057	hsa-miR-3180-5p	14.4062	27.7822	0	0	0.000291563	0.0046834
MIMAT0015058	hsa-miR-3180-3p	171.358	148.054	4.74201	1.91715	3.85088e-07	NS
MIMAT0015060	hsa-miR-548w	344.991	256.37	1420.23	833.96	0.0364878	NS
MIMAT0015061	hsa-miR-3181	17.8182	27.7822	0	0	0.000169915	NS
MIMAT0015062	hsa-miR-3182	90.2283	125.196	4.74201	3.8343	1.16963e-06	NS
MIMAT0015063	hsa-miR-3183	42.4604	48.1792	0	1.91715	0.000274447	0.0036644
MIMAT0015064	hsa-miR-3184-5p	34.1199	38.3324	11.855	1.91715	0.00212143	NS
MIMAT0015065	hsa-miR-3185	57.6248	37.2774	2.371	0	0.00029517	NS
MIMAT0015066	hsa-miR-3065-5p	188.797	189.552	4796.54	0	0.161789	NS
MIMAT0015067	hsa-miR-3186-5p	365.842	368.554	132.776	2438.62	0.235655	0.0006805
MIMAT0015068	hsa-miR-3186-3p	168.704	182.87	1714.24	1.91715	0.303907	NS
MIMAT0015069	hsa-miR-3187-3p	23.1257	22.8588	0	1.91715	0.00295976	NS
MIMAT0015070	hsa-miR-3188	102.739	102.337	0	0	3.58926e-07	NS
MIMAT0015071	hsa-miR-3189-3p	102.739	180.057	642.542	417.939	0.0563951	NS
MIMAT0015072	hsa-miR-320e	138.375	192.014	14.226	0	0.000825383	NS
MIMAT0015073	hsa-miR-3190-5p	25.7795	49.9376	4.74201	0	0.00058156	NS
MIMAT0015075	hsa-miR-3191-3p	109.563	82.9949	1344.36	1.91715	0.205061	NS
MIMAT0015076	hsa-miR-3192-5p	94.3985	45.3659	2.371	1073.6	0.175117	NS
MIMAT0015077	hsa-miR-3193	252.108	259.183	704.188	3774.87	0.00780276	NS
MIMAT0015078	hsa-miR-3194-5p	111.458	71.038	2.371	370.01	0.58695	NS
MIMAT0015079	hsa-miR-3195	29.9497	44.6625	0	3.8343	0.000361384	NS
MIMAT0015080	hsa-miR-3196	9.47776	26.7272	2.371	2632.25	0.00639141	NS
MIMAT0015081	hsa-miR-548x-3p	406.786	363.982	1439.2	1432.11	0.0166108	NS
MIMAT0015082	hsa-miR-3197	11.7524	18.6387	0	243.478	0.117247	NS
MIMAT0015083	hsa-miR-3198	95.9149	92.8418	2.371	5.75145	1.39084e-06	NS
MIMAT0015084	hsa-miR-3199	134.205	138.208	4.74201	1.91715	4.67293e-07	NS
MIMAT0015085	hsa-miR-3200-3p	103.876	86.5116	0	0	4.89333e-07	NS
MIMAT0015086	hsa-miR-3201	262.724	370.312	1114.37	3272.58	0.00585683	NS
MIMAT0015087	hsa-miR-514b-5p	143.304	117.107	692.333	80.5203	0.26281	NS
MIMAT0015088	hsa-miR-514b-3p	79.9923	97.4135	0	768.777	0.391449	NS
MIMAT0015089	hsa-miR-3202	137.238	170.913	4.74201	126.532	0.412622	NS
MIMAT0015090	hsa-miR-1273d	109.942	86.8633	113.808	0	0.666353	NS
MIMAT0015377	hsa-miR-3126-3p	47.0097	29.1889	0	1.91715	0.000649135	NS
MIMAT0015378	hsa-miR-3065-3p	101.222	61.8945	4.74201	0	1.79256e-05	NS
MIMAT0016844	hsa-miR-4295	128.518	146.296	14.226	2687.84	0.0939487	NS
MIMAT0016845	hsa-miR-4296	44.3559	52.751	0	0	5.60964e-06	NS
MIMAT0016847	hsa-miR-378c	75.443	121.327	7.11301	0	1.66796e-05	NS
MIMAT0016848	hsa-miR-4293	75.443	58.3778	0	0	1.73797e-06	NS
MIMAT0016849	hsa-miR-4294	43.2186	51.696	6453.87	141.869	0.000264814	NS
MIMAT0016850	hsa-miR-4301	165.671	138.208	7.11301	3.8343	4.52045e-07	NS
MIMAT0016851	hsa-miR-4299	98.1896	76.6648	2.371	3.8343	2.54711e-06	0.0090245
MIMAT0016852	hsa-miR-4298	157.71	97.7652	7.11301	1.91715	2.92131e-06	0.006412
MIMAT0016853	hsa-miR-4300	36.0155	68.928	2928.19	0	0.0679859	NS
MIMAT0016854	hsa-miR-4304	71.2728	118.866	0	0	8.49935e-07	NS
MIMAT0016855	hsa-miR-4302	73.5474	61.8945	0	145.703	0.952375	NS
MIMAT0016856	hsa-miR-4303	114.112	130.119	7.11301	0	5.24691e-06	NS
MIMAT0016857	hsa-miR-4305	109.563	162.825	9.48401	1880.72	0.164452	NS
MIMAT0016858	hsa-miR-4306	62.9323	62.2462	21.339	212.804	0.461151	NS
MIMAT0016859	hsa-miR-4309	119.799	85.1049	746.866	1.91715	0.378685	NS
MIMAT0016860	hsa-miR-4307	176.286	202.564	11.855	0	0.000232401	0.0007693
MIMAT0016861	hsa-miR-4308	132.689	145.593	2.371	1.91715	8.45938e-07	NS
MIMAT0016863	hsa-miR-4311	447.35	531.027	14.226	63.266	0.00286067	NS
MIMAT0016864	hsa-miR-4312	33.3617	36.2224	0	0	2.21672e-05	NS
MIMAT0016865	hsa-miR-4313	24.6422	86.5116	0	0	2.24594e-05	NS
MIMAT0016866	hsa-miR-4315	19.3346	21.8037	0	0	0.000206174	NS
MIMAT0016867	hsa-miR-4316	64.4488	28.8372	9.48401	0	0.00160206	NS
MIMAT0016868	hsa-miR-4314	170.221	215.927	1173.65	3.8343	0.442321	NS
MIMAT0016869	hsa-miR-4318	67.1026	63.3012	4.74201	120.78	0.970502	NS
MIMAT0016870	hsa-miR-4319	25.4004	5.62677	0	1.91715	0.0215106	NS
MIMAT0016871	hsa-miR-4320	59.5203	82.9949	6636.44	0	0.0364444	NS
MIMAT0016872	hsa-miR-4317	97.8105	75.2581	0	0	7.21618e-07	NS
MIMAT0016873	hsa-miR-4322	10.236	33.7606	0	42.1773	0.973632	NS
MIMAT0016874	hsa-miR-4321	131.172	136.449	120.921	266.484	0.575684	NS
MIMAT0016875	hsa-miR-4323	205.099	190.607	144.631	113.112	0.461582	NS
MIMAT0016876	hsa-miR-4324	78.4759	164.231	0	1.91715	2.56253e-05	NS
MIMAT0016877	hsa-miR-4256	62.5532	52.751	2584.39	1.91715	0.0466515	NS
MIMAT0016878	hsa-miR-4257	36.3946	67.5213	4.74201	3.8343	0.000120232	NS
MIMAT0016879	hsa-miR-4258	132.689	148.406	2681.6	3.8343	0.131338	0.0025769
MIMAT0016880	hsa-miR-4259	6.06577	18.6387	0	0	0.00316923	NS
MIMAT0016881	hsa-miR-4260	95.5358	83.6983	1249.52	937.487	3.46942e-05	NS
MIMAT0016882	hsa-miR-4253	70.8937	75.6098	0	0	1.06894e-06	NS
MIMAT0016883	hsa-miR-4251	134.584	103.04	0	1.91715	1.31759e-05	NS
MIMAT0016884	hsa-miR-4254	151.265	226.829	967.369	540.636	0.0419618	NS
MIMAT0016885	hsa-miR-4255	252.488	274.657	194.422	2091.61	0.133985	NS
MIMAT0016886	hsa-miR-4252	109.942	142.428	90.0981	3.8343	0.306954	NS
MIMAT0016887	hsa-miR-4325	83.7834	105.854	0	0	5.24665e-07	NS
MIMAT0016888	hsa-miR-4326	327.172	410.754	4398.21	1675.59	0.0015043	NS
MIMAT0016889	hsa-miR-4327	38.6693	107.612	637.8	0	0.391986	0.0079891
MIMAT0016891	hsa-miR-4265	18.5764	43.6075	0	7.6686	0.00530944	NS
MIMAT0016894	hsa-miR-4262	103.876	143.834	2.371	11.5029	1.52429e-05	NS
MIMAT0016895	hsa-miR-2355-5p	386.314	487.771	16.597	207.052	0.188612	NS
MIMAT0016896	hsa-miR-4268	100.843	105.15	372.247	782.197	0.0136592	NS
MIMAT0016897	hsa-miR-4269	145.578	148.758	80.6141	237.727	0.910693	NS
MIMAT0016898	hsa-miR-4263	246.801	292.592	915.207	1487.71	0.0147775	NS
MIMAT0016899	hsa-miR-4264	198.654	265.513	692.333	3276.41	0.00748107	NS
MIMAT0016900	hsa-miR-4270	182.352	105.15	469.459	0	0.768481	NS
MIMAT0016901	hsa-miR-4271	218.747	260.942	924.691	0	0.709559	NS
MIMAT0016902	hsa-miR-4272	433.702	372.422	2572.54	3763.37	0.00017324	NS
MIMAT0016903	hsa-miR-4273	31.4662	68.2246	0	0	1.24492e-05	0.009874
MIMAT0016904	hsa-miR-4276	101.222	84.7533	1323.02	3040.6	1.1563e-06	NS
MIMAT0016905	hsa-miR-4275	178.94	132.933	2705.31	3.8343	0.148746	NS
MIMAT0016906	hsa-miR-4274	69.7563	63.6529	0	0	1.52329e-06	NS
MIMAT0016907	hsa-miR-4281	86.8163	73.1481	208.648	0	0.849986	NS
MIMAT0016908	hsa-miR-4277	178.94	176.892	282.149	1.91715	0.864246	NS
MIMAT0016910	hsa-miR-4278	117.145	75.9614	0	979.664	0.353455	0.0082171
MIMAT0016911	hsa-miR-4280	403.753	495.156	2195.55	3.8343	0.543966	NS
MIMAT0016912	hsa-miR-4282	351.435	316.154	953.143	1338.17	0.0361503	0.0041088
MIMAT0016913	hsa-miR-4285	65.9652	64.3562	2.371	0	7.50265e-05	NS
MIMAT0016914	hsa-miR-4283	75.8221	71.7414	917.578	0	0.29845	NS
MIMAT0016915	hsa-miR-4284	17.4391	8.44016	2.371	172.544	0.0689387	NS
MIMAT0016916	hsa-miR-4286	116.766	122.031	4950.65	0	0.095418	NS
MIMAT0016917	hsa-miR-4287	77.7176	127.657	879.642	709.346	0.0017603	NS
MIMAT0016918	hsa-miR-4288	119.041	83.3466	1970.3	0	0.208975	NS
MIMAT0016919	hsa-miR-4292	103.876	119.921	516.879	672.92	0.00813842	NS
MIMAT0016920	hsa-miR-4289	132.31	117.107	0	1.91715	1.03862e-05	NS
MIMAT0016921	hsa-miR-4290	119.42	61.5428	1856.5	76.686	0.0385425	NS
MIMAT0016923	hsa-miR-4329	112.217	91.0834	2088.85	0	0.198134	NS
MIMAT0016924	hsa-miR-4330	83.4043	88.9734	0	0	6.12891e-07	NS
MIMAT0016925	hsa-miR-500b-5p	112.975	158.605	407.812	1.91715	0.765514	NS
MIMAT0016926	hsa-miR-4328	57.6248	96.7102	0	0	1.62908e-06	NS
MIMAT0017352	hsa-miR-2277-5p	15.1644	13.0119	0	36.4259	0.744188	NS
MIMAT0017392	hsa-miR-3200-5p	27.296	49.5859	0	36.4259	0.404376	NS
MIMAT0017950	hsa-miR-2355-3p	108.426	102.689	2518.01	1.91715	0.111784	0.0088457
MIMAT0017981	hsa-miR-3605-5p	227.845	268.678	981.595	155.289	0.364068	NS
MIMAT0017982	hsa-miR-3605-3p	105.014	76.6648	924.691	1.91715	0.277161	NS
MIMAT0017983	hsa-miR-3606-5p	210.785	157.901	2.371	7.6686	1.02156e-06	NS
MIMAT0017984	hsa-miR-3607-5p	196	164.935	0	1.91715	5.12596e-06	NS
MIMAT0017985	hsa-miR-3607-3p	191.072	130.119	2.371	0	8.2463e-06	NS
MIMAT0017986	hsa-miR-3609	360.155	450.845	16.597	1.91715	6.40433e-05	NS
MIMAT0017987	hsa-miR-3610	80.3714	126.602	348.537	323.998	0.0648894	NS
MIMAT0017988	hsa-miR-3611	182.352	258.48	246.584	0	0.711546	NS
MIMAT0017989	hsa-miR-3612	154.677	161.066	234.729	724.683	0.150622	NS
MIMAT0017990	hsa-miR-3613-5p	263.482	303.846	360.392	61.3488	0.739895	NS
MIMAT0017991	hsa-miR-3613-3p	140.271	110.074	78.2431	0	0.345017	NS
MIMAT0017992	hsa-miR-3614-5p	33.3617	90.7317	310.601	1056.35	0.00588909	NS
MIMAT0017993	hsa-miR-3614-3p	0	2.46171	0	0	0.731685	NS
MIMAT0017994	hsa-miR-3615	307.079	256.722	1462.91	0	0.593691	NS
MIMAT0017995	hsa-miR-3616-5p	219.126	175.485	4.74201	15.3372	1.80191e-05	NS
MIMAT0017996	hsa-miR-3616-3p	62.5532	82.2916	33.194	525.299	0.197262	NS
MIMAT0017997	hsa-miR-3617-5p	293.052	241.951	11.855	1111.95	0.57321	NS
MIMAT0017998	hsa-miR-3618	136.859	257.777	130.405	130.366	0.516379	NS
MIMAT0017999	hsa-miR-3619-5p	45.4933	54.1577	0	0	5.0441e-06	NS
MIMAT0018000	hsa-miR-23c	413.61	323.539	7.11301	3.8343	1.95538e-07	NS
MIMAT0018001	hsa-miR-3620-3p	100.085	142.076	4.74201	0	4.17489e-06	NS
MIMAT0018002	hsa-miR-3621	36.0155	49.5859	2.371	74.7689	0.911422	NS
MIMAT0018003	hsa-miR-3622a-5p	83.0252	98.1169	4.74201	1.91715	2.1044e-06	0.0060667
MIMAT0018004	hsa-miR-3622a-3p	147.853	133.988	2.371	0	8.05524e-06	NS
MIMAT0018005	hsa-miR-3622b-5p	103.497	106.205	0	0	3.38457e-07	NS
MIMAT0018006	hsa-miR-3622b-3p	77.7176	103.744	0	0	6.46103e-07	NS
MIMAT0018065	hsa-miR-3646	369.633	365.037	4720.67	5.75145	0.207406	0.0049716
MIMAT0018068	hsa-miR-3648	86.0581	110.074	8590.14	0	0.0410247	NS
MIMAT0018069	hsa-miR-3649	127.76	80.5332	780.06	3.8343	0.347081	NS
MIMAT0018070	hsa-miR-3650	106.909	88.6217	0	226.224	0.917629	NS
MIMAT0018071	hsa-miR-3651	105.014	97.7652	0	116.946	0.662053	NS
MIMAT0018072	hsa-miR-3652	18.9555	19.342	0	0	0.00027052	NS
MIMAT0018073	hsa-miR-3653-3p	235.048	282.042	11.855	3496.88	0.169228	NS
MIMAT0018074	hsa-miR-3654	13.648	12.3086	0	1.91715	0.0172494	NS
MIMAT0018075	hsa-miR-3655	153.919	135.043	983.966	0	0.488473	NS
MIMAT0018076	hsa-miR-3656	120.178	49.5859	0	0	2.80329e-06	NS
MIMAT0018077	hsa-miR-3657	153.161	181.112	11.855	0	0.000210267	NS
MIMAT0018078	hsa-miR-3658	502.7	602.416	237.1	1815.54	0.496785	NS
MIMAT0018079	hsa-miR-1273e	60.2786	76.3131	54.5331	0	0.38104	NS
MIMAT0018080	hsa-miR-3659	117.524	78.0715	2608.1	1.91715	0.0976235	NS
MIMAT0018081	hsa-miR-3660	242.631	241.951	4.74201	36.4259	0.00431503	NS
MIMAT0018082	hsa-miR-3661	40.5648	23.2104	0	0	5.05785e-05	NS
MIMAT0018083	hsa-miR-3662	462.515	506.058	3248.27	1635.33	0.00744039	NS
MIMAT0018084	hsa-miR-3663-5p	111.838	124.492	0	661.417	0.542546	NS
MIMAT0018085	hsa-miR-3663-3p	30.7079	5.97845	0	0	0.00159999	0.0030743
MIMAT0018086	hsa-miR-3664-5p	215.714	294.351	3006.43	1386.1	0.000777705	NS
MIMAT0018087	hsa-miR-3665	188.418	192.717	476.572	0	0.893935	NS
MIMAT0018088	hsa-miR-3666	83.0252	18.6387	2.371	686.34	0.19547	NS
MIMAT0018089	hsa-miR-3667-5p	274.855	339.365	14.226	1205.89	0.597985	NS
MIMAT0018090	hsa-miR-3667-3p	50.8008	67.5213	0	0	2.84739e-06	NS
MIMAT0018091	hsa-miR-3668	188.039	251.446	5128.48	772.612	0.0024483	NS
MIMAT0018093	hsa-miR-3670	72.031	94.9518	2.371	153.372	0.950718	NS
MIMAT0018094	hsa-miR-3671	409.439	338.31	7.11301	663.334	0.934355	NS
MIMAT0018095	hsa-miR-3672	238.081	201.157	2.371	147.621	0.37195	NS
MIMAT0018097	hsa-miR-3674	330.584	377.345	3803.09	2730.02	3.99611e-05	0.0037468
MIMAT0018098	hsa-miR-3675-5p	177.045	190.255	521.621	1512.63	0.0197731	0.0017813
MIMAT0018099	hsa-miR-3675-3p	87.9536	137.153	0	1.91715	1.89909e-05	NS
MIMAT0018101	hsa-miR-3677-3p	54.5919	56.2677	7.11301	0	4.22886e-05	NS
MIMAT0018102	hsa-miR-3678-5p	76.5803	122.031	2.371	302.91	0.735166	0.0081189
MIMAT0018103	hsa-miR-3678-3p	202.445	181.815	11.855	1.91715	1.26077e-05	NS
MIMAT0018104	hsa-miR-3679-5p	146.716	105.502	73.5011	24.923	0.128419	NS
MIMAT0018105	hsa-miR-3679-3p	79.2341	82.2916	9.48401	63.266	0.255276	NS
MIMAT0018106	hsa-miR-3680-5p	268.031	368.905	2323.58	544.471	0.0588265	NS
MIMAT0018107	hsa-miR-3680-3p	167.188	168.452	606.977	70.9346	0.467492	NS
MIMAT0018108	hsa-miR-3681-5p	131.551	160.011	37.936	12233.3	0.00659252	NS
MIMAT0018109	hsa-miR-3681-3p	316.936	395.281	19226.5	3395.27	2.07967e-05	NS
MIMAT0018110	hsa-miR-3682-3p	111.079	191.662	7.11301	65.1831	0.0933267	NS
MIMAT0018111	hsa-miR-3683	329.068	360.817	436.265	736.186	0.41387	NS
MIMAT0018112	hsa-miR-3684	132.31	229.994	189.68	70.9346	0.648977	NS
MIMAT0018113	hsa-miR-3685	265.377	176.892	10536.7	0	0.0888815	NS
MIMAT0018114	hsa-miR-3686	424.225	438.537	948.401	1593.15	0.0726633	NS
MIMAT0018115	hsa-miR-3687	116.766	165.286	770.576	1.91715	0.495981	NS
MIMAT0018116	hsa-miR-3688-3p	231.257	221.554	14.226	2172.13	0.242926	NS
MIMAT0018117|MIMAT0018180|MIMAT0019009	hsa-miR-3689a-5p/hsa-miR-3689e	137.996	223.664	4.74201	3.8343	5.47274e-07	NS
MIMAT0018118	hsa-miR-3689a-3p	121.694	141.724	211.019	0	0.879555	0.0076482
MIMAT0018119	hsa-miR-3690	55.7292	86.16	2.371	699.76	0.265606	NS
MIMAT0018120	hsa-miR-3691-5p	188.039	200.805	2.371	5.75145	2.90147e-07	NS
MIMAT0018121	hsa-miR-3692-5p	33.7408	42.5525	208.648	0	0.452333	NS
MIMAT0018122	hsa-miR-3692-3p	164.155	83.3466	900.981	3.8343	0.366687	NS
MIMAT0018164	hsa-miR-3713	77.3385	70.6863	2297.5	1175.21	5.19564e-07	0.0081146
MIMAT0018165	hsa-miR-3714	167.946	116.404	346.166	0	0.902219	NS
MIMAT0018178	hsa-miR-3180	118.282	126.251	3445.07	3.8343	0.0785465	NS
MIMAT0018179	hsa-miR-3907	324.519	186.035	14.226	3.8343	2.62646e-05	NS
MIMAT0018181|MIMAT0019007	hsa-miR-3689b-3p/hsa-miR-3689c	230.499	177.947	16.597	11.5029	1.03536e-05	NS
MIMAT0018182	hsa-miR-3908	153.54	144.186	573.783	0	0.69877	NS
MIMAT0018183	hsa-miR-3909	44.735	86.16	2373.37	82.4375	0.0113138	NS
MIMAT0018184	hsa-miR-3910	262.344	208.894	9486.38	4077.78	9.62016e-08	NS
MIMAT0018185	hsa-miR-3911	20.472	26.3755	2.371	0	0.0029619	NS
MIMAT0018186	hsa-miR-3912-3p	221.78	230.346	4.74201	101.609	0.167758	NS
MIMAT0018187	hsa-miR-3913-5p	77.3385	88.27	758.721	2147.21	6.13687e-05	NS
MIMAT0018188	hsa-miR-3914	396.55	360.465	8981.36	4886.82	4.42259e-07	NS
MIMAT0018189	hsa-miR-3915	162.638	173.023	305.859	895.309	0.093442	NS
MIMAT0018190	hsa-miR-3916	215.714	161.77	7.11301	93.9404	0.166309	NS
MIMAT0018191	hsa-miR-3917	53.0755	96.7102	0	1.91715	7.84488e-05	NS
MIMAT0018192	hsa-miR-3918	93.6403	94.6001	9.48401	295.241	0.657992	NS
MIMAT0018193	hsa-miR-3919	246.801	262.348	2522.75	9.58575	0.251107	NS
MIMAT0018194	hsa-miR-3150b-3p	137.617	147.703	438.636	0	0.793696	NS
MIMAT0018195	hsa-miR-3920	383.66	346.047	1432.09	36.4259	0.558059	NS
MIMAT0018196	hsa-miR-3921	4.54933	3.16506	2.371	0	0.296453	NS
MIMAT0018197	hsa-miR-3922-3p	143.683	243.358	16.597	362.341	0.985445	0.0043945
MIMAT0018198	hsa-miR-3923	195.621	237.379	11.855	46.0116	0.00636331	0.0018857
MIMAT0018199	hsa-miR-3924	211.544	237.379	2600.99	2193.22	8.77427e-06	NS
MIMAT0018200	hsa-miR-3925-5p	106.151	101.985	0	0	3.46355e-07	NS
MIMAT0018201	hsa-miR-3926	212.302	154.736	393.586	0	0.966254	NS
MIMAT0018202	hsa-miR-3927-3p	236.944	335.496	2880.77	4905.99	8.7364e-06	0.0070469
MIMAT0018203	hsa-miR-676-5p	116.766	121.679	4.74201	0	2.71355e-06	NS
MIMAT0018204	hsa-miR-676-3p	129.277	164.935	1043.24	3.8343	0.378611	NS
MIMAT0018205	hsa-miR-3928-3p	130.035	215.927	4.74201	559.808	0.715407	NS
MIMAT0018206	hsa-miR-3929	334.375	256.018	11.855	3.8343	3.46295e-06	NS
MIMAT0018349	hsa-miR-3934-5p	186.522	202.212	23.71	1234.64	0.345103	NS
MIMAT0018350	hsa-miR-3935	191.451	247.578	490.798	347.004	0.318751	NS
MIMAT0018351	hsa-miR-3936	197.896	119.569	2873.66	6062.03	1.94523e-07	NS
MIMAT0018352	hsa-miR-3937	79.2341	72.4447	0	1.91715	4.48336e-05	NS
MIMAT0018353	hsa-miR-3938	158.847	217.686	478.943	1.91715	0.863245	NS
MIMAT0018354	hsa-miR-548y	389.726	352.025	14079	419.856	0.00736937	NS
MIMAT0018355	hsa-miR-3939	116.387	117.107	953.143	55.5974	0.179584	NS
MIMAT0018356	hsa-miR-3940-3p	2.65377	2.11004	0	0	0.36087	NS
MIMAT0018357	hsa-miR-3941	228.225	253.556	7.11301	1604.65	0.389937	NS
MIMAT0018358	hsa-miR-3942-5p	479.575	487.771	61.6461	2369.6	0.428188	NS
MIMAT0018359	hsa-miR-3943	95.9149	67.873	462.346	5.75145	0.404961	NS
MIMAT0018360	hsa-miR-3944-3p	49.2844	21.1004	2.371	0	0.00125616	NS
MIMAT0018361	hsa-miR-3945	47.3888	52.0477	9.48401	0	0.000190654	0.0052409
MIMAT0018443	hsa-miR-374c-5p	152.782	141.021	2740.88	93.9404	0.0449843	NS
MIMAT0018444	hsa-miR-642b-3p	268.41	346.75	5017.04	11524	1.57544e-07	NS
MIMAT0018445	hsa-miR-550b-3p	6.82399	0.351673	0	0	0.232866	NS
MIMAT0018446|MIMAT0022723	hsa-miR-548z/hsa-miR-548h-3p	385.555	311.231	2285.65	15.3372	0.372321	NS
MIMAT0018447|MIMAT0022730	hsa-miR-548aa/hsa-miR-548t-3p	471.613	426.228	33.194	7.6686	0.000234629	NS
MIMAT0018926	hsa-miR-378d	168.325	99.1719	1491.36	1.91715	0.265355	NS
MIMAT0018927	hsa-miR-378e	111.458	138.559	9868.11	5849.23	2.88414e-13	NS
MIMAT0018928	hsa-miR-548ab	294.948	337.958	28.452	28.7573	0.000118095	NS
MIMAT0018929	hsa-miR-4417	13.648	26.3755	0	21.0887	0.418137	0.0008073
MIMAT0018930	hsa-miR-4418	168.325	143.483	66.3881	0	0.213563	NS
MIMAT0018931	hsa-miR-4419a	90.9865	117.107	11.855	0	0.00021065	NS
MIMAT0018932	hsa-miR-378f	95.9149	86.5116	7.11301	575.145	0.364065	0.0048226
MIMAT0018933	hsa-miR-4420	552.743	558.106	9820.69	15101.4	9.18458e-09	NS
MIMAT0018934	hsa-miR-4421	265.377	215.576	9187.64	1842.38	7.27037e-05	NS
MIMAT0018935	hsa-miR-4422	173.633	161.418	73.5011	195.549	0.751945	NS
MIMAT0018936	hsa-miR-4423-3p	80.3714	100.579	493.169	0	0.542457	0.0039987
MIMAT0018937	hsa-miR-378g	46.2515	31.2989	0	0	1.80517e-05	NS
MIMAT0018938	hsa-miR-548ac	328.689	371.719	1617.02	1.91715	0.5839	NS
MIMAT0018939	hsa-miR-4424	197.896	208.191	559.557	2089.69	0.0148371	NS
MIMAT0018940	hsa-miR-4425	107.667	200.454	11.855	1997.67	0.173571	NS
MIMAT0018941	hsa-miR-4426	236.565	211.356	3755.67	3.8343	0.157348	NS
MIMAT0018942	hsa-miR-4427	294.19	356.948	5545.78	0	0.23955	NS
MIMAT0018943	hsa-miR-4428	106.909	211.707	182.567	3.8343	0.644601	NS
MIMAT0018944	hsa-miR-4429	78.0968	74.9064	0	0	9.10644e-07	NS
MIMAT0018945	hsa-miR-4430	65.207	90.0284	0	0	1.12525e-06	NS
MIMAT0018946	hsa-miR-548ad-3p	682.02	622.462	964.998	3161.38	0.105271	NS
MIMAT0018947	hsa-miR-4431	172.495	252.853	14.226	9056.62	0.0344425	NS
MIMAT0018948	hsa-miR-4432	105.014	96.7102	0	1.91715	1.8225e-05	NS
MIMAT0018949	hsa-miR-4433a-3p	5.68666	5.2751	0	0	0.0320909	NS
MIMAT0018950	hsa-miR-4434	268.41	287.317	2010.61	1133.04	0.00426125	NS
MIMAT0018951	hsa-miR-4435	64.0697	83.6983	4.74201	1186.72	0.145364	NS
MIMAT0018952	hsa-miR-4436a	60.6577	66.8179	787.173	0	0.29333	0.0054982
MIMAT0018953	hsa-miR-4437	163.018	192.014	1149.94	935.569	0.00290837	NS
MIMAT0018954	hsa-miR-548ae-3p	417.401	317.209	6038.94	1012.26	0.00658859	NS
MIMAT0018956	hsa-miR-4438	37.5319	91.4351	61.6461	0	0.502827	NS
MIMAT0018957	hsa-miR-4439	295.327	215.576	2105.45	3239.98	4.40778e-05	NS
MIMAT0018958	hsa-miR-4440	36.0155	16.177	308.23	0	0.223889	NS
MIMAT0018959	hsa-miR-4441	188.039	165.638	2.371	15.3372	6.18387e-05	NS
MIMAT0018960	hsa-miR-4442	85.679	28.4855	0	0	1.5095e-05	NS
MIMAT0018961	hsa-miR-4443	10.6151	14.7703	4.74201	0	0.0309973	NS
MIMAT0018962	hsa-miR-4444	102.36	111.129	652.026	1.91715	0.439788	NS
MIMAT0018963	hsa-miR-4445-5p	167.188	148.054	1403.63	0	0.405107	NS
MIMAT0018964	hsa-miR-4445-3p	407.165	353.432	9.48401	3.8343	4.65198e-07	NS
MIMAT0018965	hsa-miR-4446-3p	160.364	233.863	3630.01	0	0.22031	NS
MIMAT0018966	hsa-miR-4447	59.8995	86.8633	685.22	492.708	0.0015632	NS
MIMAT0018967	hsa-miR-4448	215.335	169.155	1332.5	3000.34	0.000173682	NS
MIMAT0018968	hsa-miR-4449	123.211	141.021	1019.53	1.91715	0.370127	NS
MIMAT0018969	hsa-miR-548ag	123.211	172.32	2.371	44.0945	0.041994	NS
MIMAT0018971	hsa-miR-4450	198.654	132.581	400.699	218.555	0.363659	NS
MIMAT0018972	hsa-miR-548ah-5p	141.029	236.324	47.4201	506.128	0.705414	0.0038151
MIMAT0018973	hsa-miR-4451	132.689	136.449	2.371	0	8.73506e-06	NS
MIMAT0018974	hsa-miR-4452	264.24	227.884	841.706	584.731	0.0898425	NS
MIMAT0018975	hsa-miR-4453	64.8279	82.2916	2.371	237.727	0.678345	NS
MIMAT0018976	hsa-miR-4454	119.041	124.141	7.11301	0	4.86697e-06	NS
MIMAT0018977	hsa-miR-4455	68.9981	112.887	2.371	1157.96	0.218379	NS
MIMAT0018978	hsa-miR-4456	235.048	195.53	846.448	1915.23	0.00534718	NS
MIMAT0018979	hsa-miR-4457	316.557	188.145	0	268.401	0.689662	NS
MIMAT0018980	hsa-miR-4458	127.381	84.4016	5519.69	1.91715	0.0401005	0.0068126
MIMAT0018981	hsa-miR-4459	117.903	96.7102	0	1.91715	1.62945e-05	NS
MIMAT0018982	hsa-miR-4460	42.4604	66.1146	5064.46	832.043	2.67894e-06	NS
MIMAT0018983	hsa-miR-4461	218.747	157.198	4.74201	1.91715	4.77392e-07	NS
MIMAT0018984	hsa-miR-378h	195.242	161.77	9.48401	1468.54	0.300213	NS
MIMAT0018985	hsa-miR-3135b	70.1354	104.799	2650.78	3577.4	3.33948e-10	NS
MIMAT0018986	hsa-miR-4462	160.743	78.4232	2423.16	147.621	0.0268041	NS
MIMAT0018987	hsa-miR-4463	72.4101	74.9064	4.74201	0	1.18272e-05	NS
MIMAT0018988	hsa-miR-4464	196.758	266.92	3302.81	0	0.277349	NS
MIMAT0018989|MIMAT0022707	hsa-miR-548ai/hsa-miR-570-5p	232.774	150.165	678.107	763.026	0.0381013	NS
MIMAT0018990	hsa-miR-548aj-3p	422.708	371.719	2008.24	251.147	0.25644	NS
MIMAT0018992	hsa-miR-4465	148.99	142.076	9.48401	5.75145	8.08941e-07	NS
MIMAT0018993	hsa-miR-4466	126.623	118.162	4.74201	0	2.61501e-06	NS
MIMAT0018994	hsa-miR-4467	111.838	81.2365	438.636	3.8343	0.524124	NS
MIMAT0018995	hsa-miR-4468	129.277	180.76	2.371	113.112	0.372402	NS
MIMAT0018996	hsa-miR-4469	29.1915	35.1673	0	5.75145	0.000667476	NS
MIMAT0018997	hsa-miR-4470	115.629	63.6529	1794.85	1301.75	7.31964e-06	NS
MIMAT0018998	hsa-miR-4471	191.83	125.196	6017.61	1100.44	0.000158651	NS
MIMAT0018999	hsa-miR-4472	69.7563	76.6648	0	391.099	0.52577	NS
MIMAT0019000	hsa-miR-4473	43.9768	96.0068	929.433	0	0.285819	NS
MIMAT0019001	hsa-miR-4474-3p	160.743	133.636	438.636	1573.98	0.0141632	NS
MIMAT0019002	hsa-miR-4475	171.737	222.258	1903.92	766.86	0.00572791	NS
MIMAT0019003	hsa-miR-4476	91.3656	62.2462	455.233	12718.4	4.46221e-05	NS
MIMAT0019004	hsa-miR-4477a	398.066	533.488	14.226	4223.48	0.273467	NS
MIMAT0019005	hsa-miR-4477b	323.381	264.81	7321.66	1545.22	0.000514317	NS
MIMAT0019006	hsa-miR-4478	127.381	90.38	14.226	5770.62	0.020136	NS
MIMAT0019008	hsa-miR-3689d	148.611	186.387	4.74201	379.596	0.913442	NS
MIMAT0019010	hsa-miR-3689f	330.205	332.683	991.079	26.8401	0.720378	NS
MIMAT0019011	hsa-miR-4479	6.06577	21.1004	0	3.8343	0.043796	NS
MIMAT0019012	hsa-miR-3155b	178.94	153.33	0	7.6686	6.41516e-06	NS
MIMAT0019013	hsa-miR-548ak	305.184	141.373	2430.28	0	0.350612	NS
MIMAT0019014	hsa-miR-4480	147.095	95.6551	2.371	293.324	0.876977	NS
MIMAT0019015	hsa-miR-4481	18.1973	20.7487	71.1301	0	0.740076	NS
MIMAT0019016	hsa-miR-4482-5p	153.161	87.9183	730.269	354.673	0.0399378	NS
MIMAT0019017	hsa-miR-4483	29.9497	27.0788	0	0	5.24953e-05	NS
MIMAT0019018	hsa-miR-4484	88.7118	150.516	9303.82	1.91715	0.0241078	NS
MIMAT0019019	hsa-miR-4485-3p	63.3114	56.9711	187.309	1.91715	0.691345	NS
MIMAT0019020	hsa-miR-4486	60.6577	47.1242	2.371	0	0.000160607	NS
MIMAT0019021	hsa-miR-4487	84.1625	155.791	165.97	1.91715	0.7623	NS
MIMAT0019022	hsa-miR-4488	9.09865	5.2751	2.371	76.686	0.0453073	NS
MIMAT0019023	hsa-miR-4489	136.48	131.526	1211.58	21.0887	0.225957	NS
MIMAT0019024	hsa-miR-548al	473.888	379.104	11.855	504.211	0.681178	NS
MIMAT0019025	hsa-miR-4490	288.503	268.327	1240.03	1619.99	0.00393819	NS
MIMAT0019026	hsa-miR-4491	407.544	330.573	3509.08	72.8517	0.181528	0.0071561
MIMAT0019027	hsa-miR-4492	6.44488	13.7153	16.597	0	0.770847	NS
MIMAT0019028	hsa-miR-4493	51.1799	98.1169	2.371	153.372	0.967479	0.0088508
MIMAT0019029	hsa-miR-4494	275.234	311.583	4.74201	5.75145	1.59092e-07	NS
MIMAT0019030	hsa-miR-4495	165.292	205.377	898.61	477.37	0.052561	NS
MIMAT0019031	hsa-miR-4496	218.747	234.566	21.339	1.91715	0.000785552	NS
MIMAT0019032	hsa-miR-4497	43.9768	57.3228	308.23	0	0.451258	NS
MIMAT0019033	hsa-miR-4498	31.0871	19.6937	0	0	0.000112288	NS
MIMAT0019034	hsa-miR-4419b	167.188	190.607	99.5821	5.75145	0.213348	NS
MIMAT0019035	hsa-miR-4499	238.46	207.487	1287.45	0	0.552605	NS
MIMAT0019036	hsa-miR-4500	170.221	181.112	7.11301	5180.14	0.0661954	NS
MIMAT0019037	hsa-miR-4501	30.7079	99.1719	0	1.91715	0.000280735	NS
MIMAT0019038	hsa-miR-4502	282.437	253.205	1268.49	439.027	0.116642	NS
MIMAT0019039	hsa-miR-4503	323.76	427.986	538.218	1595.07	0.154798	NS
MIMAT0019040	hsa-miR-4504	272.201	313.693	3034.88	21.0887	0.211689	NS
MIMAT0019041	hsa-miR-4505	15.5435	6.68179	2.371	0	0.0343791	NS
MIMAT0019042	hsa-miR-4506	234.669	305.252	488.427	61.3488	0.985555	NS
MIMAT0019043	hsa-miR-2392	72.031	143.131	2.371	3.8343	4.90474e-06	NS
MIMAT0019044	hsa-miR-4507	59.5203	75.9614	2.371	0	7.28292e-05	NS
MIMAT0019045	hsa-miR-4508	22.7466	48.8826	0	0	4.34127e-05	NS
MIMAT0019046	hsa-miR-4509	147.853	175.485	26.081	5.75145	0.000789299	NS
MIMAT0019047	hsa-miR-4510	139.892	189.904	0	0	1.99481e-07	NS
MIMAT0019048	hsa-miR-4511	352.194	289.427	11.855	1990	0.402616	0.0070283
MIMAT0019049	hsa-miR-4512	202.824	157.55	10091	1.91715	0.0401669	NS
MIMAT0019050	hsa-miR-4513	64.8279	33.0573	0	0	1.10878e-05	NS
MIMAT0019051	hsa-miR-4514	142.546	81.5882	2989.83	0	0.154031	NS
MIMAT0019052	hsa-miR-4515	60.6577	53.1027	374.618	0	0.440766	NS
MIMAT0019053	hsa-miR-4516	79.9923	92.4901	9.48401	423.69	0.433202	NS
MIMAT0019054	hsa-miR-4517	225.571	232.808	18.968	2003.42	0.257322	0.0012819
MIMAT0019055	hsa-miR-4518	133.826	118.866	770.576	734.269	0.00339323	NS
MIMAT0019056	hsa-miR-4519	78.0968	55.9161	2.371	0	8.22026e-05	NS
MIMAT0019057	hsa-miR-4520-3p	238.46	221.203	3758.04	1.91715	0.179496	NS
MIMAT0019058	hsa-miR-4521	237.323	297.516	4.74201	2248.82	0.325638	NS
MIMAT0019059	hsa-miR-1269b	182.352	132.229	4.74201	1637.25	0.256058	NS
MIMAT0019060	hsa-miR-4522	34.8782	29.1889	4.74201	1.91715	0.000566269	NS
MIMAT0019061	hsa-miR-4523	166.05	223.664	2152.87	2613.08	5.49396e-06	NS
MIMAT0019062	hsa-miR-4524a-5p	40.9439	74.2031	395.957	239.644	0.0119404	NS
MIMAT0019063	hsa-miR-4524a-3p	40.9439	39.3874	682.849	0	0.207625	NS
MIMAT0019064	hsa-miR-4525	8.34043	7.38514	251.326	0	0.0406397	0.007541
MIMAT0019065	hsa-miR-4526	20.8511	39.3874	905.723	0	0.123914	NS
MIMAT0019066	hsa-miR-4527	89.091	111.129	1368.07	874.221	0.00011559	NS
MIMAT0019067	hsa-miR-4528	372.286	388.951	21.339	2973.5	0.29804	NS
MIMAT0019068	hsa-miR-4529-3p	72.7892	33.7606	5472.27	488.873	3.95771e-05	NS
MIMAT0019069	hsa-miR-4530	100.464	71.7414	0	118.863	0.765998	NS
MIMAT0019070	hsa-miR-4531	177.424	252.853	687.591	774.529	0.0506622	NS
MIMAT0019071	hsa-miR-4532	84.5416	53.1027	680.478	84.3546	0.0751977	NS
MIMAT0019072	hsa-miR-4533	41.323	70.6863	983.966	2386.85	1.4289e-06	NS
MIMAT0019073	hsa-miR-4534	107.288	136.449	0	0	2.78422e-07	NS
MIMAT0019074	hsa-miR-378i	97.0523	26.0238	2.371	3.8343	0.000310884	NS
MIMAT0019075	hsa-miR-4535	13.648	8.44016	0	0	0.00270188	NS
MIMAT0019076	hsa-miR-548am-3p	275.234	227.181	2.371	9.58575	2.65276e-06	NS
MIMAT0019077	hsa-miR-1587	47.0097	69.6313	0	0	3.50011e-06	NS
MIMAT0019078	hsa-miR-4536-5p	163.018	199.047	983.966	1.91715	0.505818	NS
MIMAT0019079	hsa-miR-548an	178.561	165.638	2.371	3.8343	2.44837e-07	NS
MIMAT0019080	hsa-miR-4537	52.3172	54.861	1609.91	0	0.133847	NS
MIMAT0019081	hsa-miR-4538	79.2341	61.5428	4.74201	0	1.78608e-05	0.0076918
MIMAT0019082	hsa-miR-4539	129.277	211.004	2591.51	0	0.26242	NS
MIMAT0019083	hsa-miR-4540	9.09865	13.0119	4.74201	49.8459	0.17605	NS
MIMAT0019197	hsa-miR-3117-5p	89.4701	96.7102	0	3.8343	4.46336e-06	NS
MIMAT0019198	hsa-miR-3120-5p	97.0523	75.6098	2.371	1.91715	5.28604e-06	NS
MIMAT0019199	hsa-miR-3121-5p	137.617	144.186	4.74201	2595.82	0.131645	0.001964
MIMAT0019200	hsa-miR-3124-3p	43.9768	32.3539	2.371	3.8343	0.000235376	NS
MIMAT0019201	hsa-miR-3127-3p	80.7505	45.7175	0	0	3.56004e-06	NS
MIMAT0019202	hsa-miR-3129-3p	98.5687	134.691	4.74201	67.1003	0.175191	NS
MIMAT0019203	hsa-miR-3136-3p	164.534	136.449	557.186	1.91715	0.665596	NS
MIMAT0019204	hsa-miR-3140-5p	266.894	265.162	855.932	1.91715	0.748623	NS
MIMAT0019205	hsa-miR-3145-5p	262.724	205.729	263.181	5.75145	0.643858	NS
MIMAT0019206	hsa-miR-3150a-5p	69.7563	106.557	4.74201	0	1.15384e-05	NS
MIMAT0019207	hsa-miR-3152-5p	129.656	84.0499	922.32	1.91715	0.329512	NS
MIMAT0019208	hsa-miR-3074-5p	218.368	155.791	2.371	1.91715	6.7847e-07	NS
MIMAT0019210	hsa-miR-3157-3p	12.5106	1.05502	222.874	0	0.054718	NS
MIMAT0019211	hsa-miR-3158-5p	151.265	188.849	2.371	1096.61	0.432417	NS
MIMAT0019212	hsa-miR-3160-5p	64.4488	114.997	5645.36	519.548	0.000231033	NS
MIMAT0019213	hsa-miR-3162-3p	70.5145	49.5859	2.371	358.507	0.390601	0.004185
MIMAT0019214	hsa-miR-3173-5p	80.3714	33.7606	0	0	9.29436e-06	NS
MIMAT0019215	hsa-miR-3177-5p	35.2573	45.3659	0	0	1.31093e-05	NS
MIMAT0019216	hsa-miR-3187-5p	50.4217	115.349	0	0	2.60542e-06	NS
MIMAT0019217	hsa-miR-3189-5p	60.6577	39.0357	0	1.91715	0.000246437	NS
MIMAT0019218	hsa-miR-3194-3p	56.8666	84.7533	2.371	1.91715	1.63774e-05	NS
MIMAT0019219	hsa-miR-3619-3p	45.1141	14.7703	26.081	1.91715	0.303082	NS
MIMAT0019220	hsa-miR-3664-3p	227.466	379.456	7.11301	0	2.43331e-05	NS
MIMAT0019221	hsa-miR-3677-5p	28.0542	28.4855	0	1.91715	0.00146225	NS
MIMAT0019222	hsa-miR-3682-5p	32.6035	28.4855	0	0	3.96574e-05	NS
MIMAT0019223	hsa-miR-3688-5p	151.644	194.827	56.9041	0	0.145087	NS
MIMAT0019224	hsa-miR-3691-3p	124.348	118.162	253.697	0	0.9765	NS
MIMAT0019225	hsa-miR-3913-3p	84.5416	75.6098	2.371	53.6802	0.220195	NS
MIMAT0019226	hsa-miR-3150b-5p	60.6577	62.9495	0	0	1.99617e-06	0.0051646
MIMAT0019227	hsa-miR-3922-5p	83.4043	54.861	26.081	4865.73	0.00777163	NS
MIMAT0019228	hsa-miR-3925-3p	80.7505	58.0261	2.371	0	7.29428e-05	0.0031263
MIMAT0019229	hsa-miR-3940-5p	33.7408	13.7153	7.11301	0	0.0117787	NS
MIMAT0019230	hsa-miR-3942-3p	174.77	204.322	623.574	139.952	0.40917	NS
MIMAT0019231	hsa-miR-3944-5p	175.149	202.212	16.597	0	0.00190582	NS
MIMAT0019232	hsa-miR-4423-5p	58.0039	142.779	756.35	586.648	0.00955111	0.000293
MIMAT0019233	hsa-miR-4446-5p	47.7679	47.8276	500.282	0	0.307957	NS
MIMAT0019234	hsa-miR-4474-5p	297.602	170.562	0	7.6686	2.44948e-05	NS
MIMAT0019235	hsa-miR-4520-5p	91.7447	92.1384	1033.76	3.8343	0.229318	NS
MIMAT0019236	hsa-miR-4529-5p	249.455	219.796	0	1.91715	3.80965e-06	NS
MIMAT0019337	hsa-miR-3960	137.238	72.7964	1984.53	230.058	0.0153621	NS
MIMAT0019357	hsa-miR-3972	216.472	247.578	11.855	0	0.000286672	NS
MIMAT0019358	hsa-miR-3973	241.872	326.001	1166.53	7.6686	0.59691	NS
MIMAT0019359	hsa-miR-3974	55.7292	49.5859	3561.25	0	0.0524357	0.0078189
MIMAT0019360	hsa-miR-3975	247.18	150.516	154.115	1917.15	0.106824	NS
MIMAT0019361	hsa-miR-3976	294.948	339.716	14.226	1878.81	0.413048	4.96e-05
MIMAT0019362	hsa-miR-3977	125.865	164.583	9.48401	2068.61	0.158611	NS
MIMAT0019363	hsa-miR-3978	117.145	121.679	756.35	1.91715	0.432728	NS
MIMAT0019688	hsa-miR-4632-3p	45.4933	87.215	4.74201	0	5.74636e-05	NS
MIMAT0019689	hsa-miR-4633-5p	95.1567	60.4878	2.371	0	5.82419e-05	NS
MIMAT0019690	hsa-miR-4633-3p	144.062	96.7102	7.11301	1320.92	0.222848	NS
MIMAT0019691	hsa-miR-4634	64.0697	37.9807	0	115.029	0.916959	NS
MIMAT0019692	hsa-miR-4635	97.8105	93.8968	14.226	138.035	0.785804	NS
MIMAT0019693	hsa-miR-4636	234.669	151.571	6828.49	780.28	0.00106711	NS
MIMAT0019694	hsa-miR-4637	635.389	486.716	9695.03	1175.21	0.0105659	NS
MIMAT0019695	hsa-miR-4638-5p	28.4333	54.1577	0	0	2.03065e-05	NS
MIMAT0019696	hsa-miR-4638-3p	36.3946	64.7079	0	0	8.18375e-06	NS
MIMAT0019697	hsa-miR-4639-5p	203.582	253.205	2.371	7.6686	9.07815e-07	NS
MIMAT0019698	hsa-miR-4639-3p	39.8066	41.8491	0	1.91715	0.0003936	NS
MIMAT0019699	hsa-miR-4640-5p	94.0194	107.964	29260.5	3.8343	0.00250396	NS
MIMAT0019700	hsa-miR-4640-3p	75.8221	123.086	2352.03	78.6032	0.0301095	NS
MIMAT0019701	hsa-miR-4641	83.4043	91.0834	4.74201	111.195	0.665509	NS
MIMAT0019702	hsa-miR-4642	269.927	398.798	16.597	5.75145	1.33859e-05	NS
MIMAT0019703	hsa-miR-4643	569.045	479.682	1470.02	101.609	0.695908	NS
MIMAT0019704	hsa-miR-4644	202.824	299.626	211.019	3.8343	0.487441	NS
MIMAT0019705	hsa-miR-4645-5p	382.902	323.891	1403.63	302.91	0.289159	NS
MIMAT0019706	hsa-miR-4645-3p	32.2244	24.6171	2.371	0	0.00155965	0.0090202
MIMAT0019707	hsa-miR-4646-5p	32.9826	73.4997	0	0	1.03298e-05	NS
MIMAT0019708	hsa-miR-4646-3p	9.47776	8.08849	0	0	0.00554266	NS
MIMAT0019709	hsa-miR-4647	181.973	112.887	9.48401	3.8343	3.63105e-06	NS
MIMAT0019710	hsa-miR-4648	48.147	35.1673	2.371	0	0.000419055	NS
MIMAT0019711	hsa-miR-4649-5p	90.2283	62.2462	0	0	1.2941e-06	NS
MIMAT0019712	hsa-miR-4649-3p	28.8124	35.1673	0	0	3.36765e-05	NS
MIMAT0019713	hsa-miR-4650-5p	86.8163	107.964	0	0	4.75848e-07	NS
MIMAT0019714	hsa-miR-4650-3p	87.5745	104.447	3914.53	12248.7	1.34978e-10	NS
MIMAT0019715	hsa-miR-4651	48.9053	36.574	279.778	0	0.408824	NS
MIMAT0019716	hsa-miR-4652-5p	315.799	339.716	90.0981	3.8343	0.0773176	NS
MIMAT0019717	hsa-miR-4652-3p	214.197	199.399	9078.57	3.8343	0.047474	NS
MIMAT0019718	hsa-miR-4653-5p	50.4217	62.2462	244.213	826.292	0.00473504	0.0081476
MIMAT0019719	hsa-miR-4653-3p	188.797	198.344	571.412	3565.9	0.00534741	NS
MIMAT0019720	hsa-miR-4654	33.3617	26.7272	0	0	4.47835e-05	NS
MIMAT0019721	hsa-miR-4655-5p	80.7505	67.873	2.371	0	5.08804e-05	0.0074631
MIMAT0019722	hsa-miR-4655-3p	108.426	131.877	4.74201	7.6686	1.00817e-06	NS
MIMAT0019723	hsa-miR-4656	12.8898	7.03347	0	0	0.00430081	NS
MIMAT0019724	hsa-miR-4657	188.039	205.026	4.74201	224.307	0.648357	0.0055586
MIMAT0019725	hsa-miR-4658	222.538	191.662	11.855	7.6686	1.50429e-06	NS
MIMAT0019726	hsa-miR-4659a-5p	208.132	189.552	4.74201	1.91715	2.98007e-07	NS
MIMAT0019727	hsa-miR-4659a-3p	125.865	69.6313	4.74201	1.91715	5.67412e-06	NS
MIMAT0019728	hsa-miR-4660	114.112	223.664	2.371	235.81	0.784466	NS
MIMAT0019729	hsa-miR-4661-5p	34.8782	76.6648	2444.5	1.91715	0.0499319	0.0047086
MIMAT0019730	hsa-miR-4661-3p	276.751	225.774	2.371	766.86	0.770147	NS
MIMAT0019731	hsa-miR-4662a-5p	97.4314	122.031	4.74201	521.465	0.505287	NS
MIMAT0019732	hsa-miR-4662a-3p	321.865	272.195	9.48401	3.8343	8.40572e-07	NS
MIMAT0019733	hsa-miR-4659b-5p	90.9865	71.038	9.48401	3.8343	1.12417e-05	NS
MIMAT0019734	hsa-miR-4659b-3p	100.464	82.6432	0	0	5.57617e-07	NS
MIMAT0019735	hsa-miR-4663	61.795	65.4112	4042.56	0	0.0567485	NS
MIMAT0019736	hsa-miR-4662b	127.002	214.169	360.392	0	0.973319	0.0075507
MIMAT0019737	hsa-miR-4664-5p	53.0755	84.0499	87.7271	0	0.700693	NS
MIMAT0019738	hsa-miR-4664-3p	92.503	109.722	640.171	1529.89	0.000698665	NS
MIMAT0019739	hsa-miR-4665-5p	50.4217	66.8179	35.565	1.91715	0.132615	NS
MIMAT0019740	hsa-miR-4665-3p	42.4604	20.7487	2.371	0	0.00155381	NS
MIMAT0019741	hsa-miR-4666a-5p	294.19	310.528	7.11301	1.91715	6.54627e-07	NS
MIMAT0019742	hsa-miR-4666a-3p	386.314	387.544	689.962	218.555	0.835696	NS
MIMAT0019743	hsa-miR-4667-5p	99.7061	191.31	9.48401	283.738	0.99389	NS
MIMAT0019744	hsa-miR-4667-3p	68.619	75.6098	514.508	0	0.439571	NS
MIMAT0019745	hsa-miR-4668-5p	144.062	171.968	173.083	477.37	0.333337	NS
MIMAT0019746	hsa-miR-4668-3p	218.368	142.779	1503.22	128.449	0.140657	NS
MIMAT0019747	hsa-miR-219b-5p	254.004	211.004	2126.79	0	0.398468	NS
MIMAT0019748	hsa-miR-219b-3p	145.958	122.031	2681.6	0	0.203088	NS
MIMAT0019749	hsa-miR-4669	142.925	145.944	0	0	1.74894e-07	NS
MIMAT0019750	hsa-miR-4670-5p	130.414	88.27	14.226	1.91715	0.000133776	NS
MIMAT0019751	hsa-miR-4670-3p	243.768	174.782	14.226	809.037	0.59205	NS
MIMAT0019752	hsa-miR-4671-5p	155.056	127.306	0	0	2.02515e-07	NS
MIMAT0019753	hsa-miR-4671-3p	12.5106	43.6075	1496.1	381.513	0.000135034	NS
MIMAT0019754	hsa-miR-4672	146.337	231.401	2.371	1.91715	8.94327e-07	NS
MIMAT0019755	hsa-miR-4673	31.4662	23.2104	0	0	7.1164e-05	0.0031941
MIMAT0019756	hsa-miR-4674	44.735	28.1339	0	0	2.57322e-05	NS
MIMAT0019757	hsa-miR-4675	168.325	117.107	3321.77	1190.55	7.34427e-05	NS
MIMAT0019758	hsa-miR-4676-5p	235.048	162.825	94.8401	0	0.297836	NS
MIMAT0019759	hsa-miR-4676-3p	276.372	212.411	90.0981	1305.58	0.320202	NS
MIMAT0019760	hsa-miR-4677-5p	127.76	152.275	14.226	7547.82	0.02118	NS
MIMAT0019761	hsa-miR-4677-3p	192.588	141.021	16.597	3.8343	6.04102e-05	NS
MIMAT0019762	hsa-miR-4678	376.457	308.418	903.352	3.8343	0.843457	NS
MIMAT0019763	hsa-miR-4679	160.364	144.889	9.48401	375.761	0.842494	NS
MIMAT0019764	hsa-miR-4680-5p	186.522	145.593	284.52	1.91715	0.910268	NS
MIMAT0019765	hsa-miR-4680-3p	294.948	246.875	4.74201	555.974	0.979416	NS
MIMAT0019766	hsa-miR-4681	84.1625	65.4112	11.855	103.526	0.742297	NS
MIMAT0019767	hsa-miR-4682	24.6422	28.4855	0	1.91715	0.00184961	NS
MIMAT0019768	hsa-miR-4683	128.518	121.679	0	65.1831	0.247239	NS
MIMAT0019769	hsa-miR-4684-5p	229.741	241.951	4.74201	845.463	0.672471	NS
MIMAT0019770	hsa-miR-4684-3p	58.7621	119.217	0	1.91715	5.52098e-05	NS
MIMAT0019771	hsa-miR-4685-5p	119.799	198.695	9.48401	1.91715	7.57829e-06	NS
MIMAT0019772	hsa-miR-4685-3p	50.4217	30.9473	789.544	0	0.190174	NS
MIMAT0019773	hsa-miR-4686	108.805	146.648	0	59.4317	0.204992	NS
MIMAT0019774	hsa-miR-4687-5p	52.3172	32.0023	7.11301	0	0.000381574	NS
MIMAT0019775	hsa-miR-4687-3p	23.884	15.8253	0	1.91715	0.00539078	NS
MIMAT0019776	hsa-miR-1343-3p	66.3443	41.8491	0	1.91715	0.000190058	NS
MIMAT0019777	hsa-miR-4688	45.8724	61.5428	0	0	4.19463e-06	NS
MIMAT0019778	hsa-miR-4689	252.867	295.054	429.152	1194.38	0.139108	NS
MIMAT0019779	hsa-miR-4690-5p	109.184	66.1146	2.371	1.91715	8.69679e-06	NS
MIMAT0019780	hsa-miR-4690-3p	137.238	72.093	2.371	3.8343	4.59335e-06	NS
MIMAT0019781	hsa-miR-4691-5p	79.9923	28.4855	4.74201	0	0.000316856	NS
MIMAT0019782	hsa-miR-4691-3p	122.453	197.289	11.855	3.8343	9.93183e-06	NS
MIMAT0019783	hsa-miR-4692	95.9149	90.0284	192.051	139.952	0.289312	NS
MIMAT0019784	hsa-miR-4693-5p	223.296	189.2	1811.45	1134.95	0.00104326	NS
MIMAT0019785	hsa-miR-4693-3p	88.3327	88.6217	2.371	38.343	0.0636572	NS
MIMAT0019786	hsa-miR-4694-5p	207.373	201.157	7793.49	3.8343	0.0567846	NS
MIMAT0019787	hsa-miR-4694-3p	103.497	142.428	315.343	264.567	0.166517	NS
MIMAT0019788	hsa-miR-4695-5p	148.232	134.691	11.855	199.384	0.771113	NS
MIMAT0019789	hsa-miR-4695-3p	159.606	96.7102	7.11301	5.75145	2.47678e-06	NS
MIMAT0019790	hsa-miR-4696	96.6732	102.689	1133.34	4957.75	8.82943e-06	NS
MIMAT0019791	hsa-miR-4697-5p	2.27466	1.40669	0	0	0.530755	NS
MIMAT0019792	hsa-miR-4697-3p	91.3656	121.327	10852.1	1.91715	0.01581	NS
MIMAT0019793	hsa-miR-4698	299.876	290.13	9.48401	728.517	0.86276	NS
MIMAT0019794	hsa-miR-4699-5p	232.016	144.889	2596.25	3443.2	1.44488e-06	NS
MIMAT0019795	hsa-miR-4699-3p	332.101	265.865	21.339	590.482	0.983932	0.0095308
MIMAT0019796	hsa-miR-4700-5p	164.155	251.446	445.749	3234.23	0.0148757	NS
MIMAT0019797	hsa-miR-4700-3p	172.874	128.712	2.371	7.6686	1.21821e-06	NS
MIMAT0019798	hsa-miR-4701-5p	50.0426	34.8157	0	0	1.19845e-05	0.0024364
MIMAT0019799	hsa-miR-4701-3p	109.184	112.535	1816.19	1058.27	3.04561e-05	NS
MIMAT0019801	hsa-miR-4703-5p	267.652	244.765	535.847	9.58575	0.960614	NS
MIMAT0019802	hsa-miR-4703-3p	426.499	436.778	1344.36	109.278	0.607459	NS
MIMAT0019803	hsa-miR-4704-5p	134.584	99.1719	4.74201	383.43	0.685743	NS
MIMAT0019804	hsa-miR-4704-3p	56.1083	120.624	2586.76	0	0.141352	NS
MIMAT0019805	hsa-miR-4705	172.116	119.217	372.247	889.558	0.0460508	NS
MIMAT0019806	hsa-miR-4706	41.7022	56.9711	0	586.648	0.278666	NS
MIMAT0019807	hsa-miR-4707-5p	6.82399	13.0119	0	0	0.00446376	NS
MIMAT0019808	hsa-miR-4707-3p	62.1741	26.3755	94.8401	3054.02	0.00227528	NS
MIMAT0019809	hsa-miR-4708-5p	78.4759	118.866	4.74201	1062.1	0.236047	NS
MIMAT0019810	hsa-miR-4708-3p	39.0484	78.0715	2.371	0	0.00019848	NS
MIMAT0019811	hsa-miR-4709-5p	318.453	202.212	4199.05	254.981	0.0367728	NS
MIMAT0019812	hsa-miR-4709-3p	88.3327	90.38	0	0	5.40347e-07	NS
MIMAT0019813	hsa-miR-203b-5p	120.557	187.09	4.74201	113.112	0.348717	NS
MIMAT0019814	hsa-miR-203b-3p	433.702	423.415	4.74201	1232.73	0.795691	NS
MIMAT0019815	hsa-miR-4710	65.5861	93.8968	2093.6	879.972	2.32536e-05	NS
MIMAT0019816	hsa-miR-4711-5p	71.6519	104.095	2.371	0	3.60777e-05	NS
MIMAT0019817	hsa-miR-4711-3p	42.0813	51.3443	2.371	0	0.000257227	NS
MIMAT0019818	hsa-miR-4712-5p	119.041	137.153	5057.35	162.958	0.00674239	NS
MIMAT0019819	hsa-miR-4712-3p	250.213	267.623	116.179	308.661	0.788713	NS
MIMAT0019820	hsa-miR-4713-5p	118.282	121.327	4.74201	134.201	0.593199	NS
MIMAT0019821	hsa-miR-4713-3p	114.87	86.16	0	322.081	0.756544	NS
MIMAT0019822	hsa-miR-4714-5p	259.691	164.935	9.48401	3.8343	2.26196e-06	NS
MIMAT0019823	hsa-miR-4714-3p	62.1741	60.4878	1652.59	0	0.150232	NS
MIMAT0019824	hsa-miR-4715-5p	132.31	123.437	436.265	1616.16	0.00819328	NS
MIMAT0019825	hsa-miR-4715-3p	172.495	171.265	557.186	0	0.775786	NS
MIMAT0019826	hsa-miR-4716-5p	117.903	133.988	26.081	3.8343	0.00247755	0.0033555
MIMAT0019827	hsa-miR-4716-3p	270.306	421.656	3027.77	82.4375	0.194377	NS
MIMAT0019828	hsa-miR-3529-5p	87.9536	106.909	791.915	0	0.420137	0.0046023
MIMAT0019829	hsa-miR-4717-5p	197.896	204.322	23.71	1.91715	0.00164868	NS
MIMAT0019830	hsa-miR-4717-3p	189.934	151.571	4.74201	0	2.30113e-06	NS
MIMAT0019831	hsa-miR-4718	53.8337	135.394	2.371	611.571	0.411994	NS
MIMAT0019832	hsa-miR-4719	326.414	407.589	14.226	1284.49	0.661722	NS
MIMAT0019833	hsa-miR-4720-5p	167.946	106.557	1424.97	51.7631	0.148009	NS
MIMAT0019834	hsa-miR-4720-3p	181.973	143.131	2.371	596.234	0.667458	NS
MIMAT0019835	hsa-miR-4721	42.0813	62.2462	0	76.686	0.777662	NS
MIMAT0019836	hsa-miR-4722-5p	21.6093	25.6722	2.371	0	0.00279059	NS
MIMAT0019837	hsa-miR-4722-3p	143.304	161.418	9.48401	65.1831	0.074133	NS
MIMAT0019838	hsa-miR-4723-5p	2.65377	3.86841	14.226	0	0.380615	NS
MIMAT0019839	hsa-miR-4723-3p	109.942	154.385	4.74201	0	3.50265e-06	NS
MIMAT0019840	hsa-miR-451b	290.02	277.47	1531.67	11.5029	0.45762	NS
MIMAT0019841	hsa-miR-4724-5p	176.286	169.507	981.595	0	0.555129	NS
MIMAT0019842	hsa-miR-4724-3p	85.2999	96.7102	135.147	184.046	0.299103	NS
MIMAT0019843	hsa-miR-4725-5p	62.9323	50.2893	0	0	3.15697e-06	NS
MIMAT0019844	hsa-miR-4725-3p	65.5861	69.983	1662.07	0	0.165522	NS
MIMAT0019845	hsa-miR-4726-5p	72.4101	96.3585	2.371	0	3.70426e-05	NS
MIMAT0019846	hsa-miR-4726-3p	49.2844	30.2439	2.371	590.482	0.150405	NS
MIMAT0019847	hsa-miR-4727-5p	91.3656	105.854	35.565	0	0.0897735	NS
MIMAT0019848	hsa-miR-4727-3p	44.735	49.9376	4.74201	0	8.63586e-05	NS
MIMAT0019849	hsa-miR-4728-5p	70.8937	76.6648	7.11301	2070.52	0.0641062	NS
MIMAT0019850	hsa-miR-4728-3p	70.8937	113.239	3909.78	0	0.0928562	0.0021305
MIMAT0019851	hsa-miR-4729	116.008	114.997	3034.88	2273.74	6.65837e-09	NS
MIMAT0019852	hsa-miR-4730	40.5648	59.0811	94.8401	38.343	0.590196	NS
MIMAT0019853	hsa-miR-4731-5p	99.7061	84.4016	6316.35	1.91715	0.0265564	NS
MIMAT0019854	hsa-miR-4731-3p	130.793	116.404	0	0	2.37799e-07	NS
MIMAT0019855	hsa-miR-4732-5p	41.7022	48.5309	393.586	0	0.341849	NS
MIMAT0019856	hsa-miR-4732-3p	30.3288	40.0908	0	0	2.38649e-05	NS
MIMAT0019857	hsa-miR-4733-5p	27.6751	9.49518	0	0	0.000776028	NS
MIMAT0019858	hsa-miR-4733-3p	177.045	147.703	1287.45	3.8343	0.344099	NS
MIMAT0019859	hsa-miR-4734	125.865	148.406	9.48401	3.8343	1.41538e-06	NS
MIMAT0019860	hsa-miR-4735-5p	553.88	516.256	5835.04	67.1003	0.16871	0.0049733
MIMAT0019861	hsa-miR-4735-3p	1074.02	738.866	208.648	437.11	0.132799	NS
MIMAT0019862	hsa-miR-4736	194.863	156.846	7.11301	1391.85	0.323768	NS
MIMAT0019863	hsa-miR-4737	130.035	155.791	11.855	0	0.000191921	NS
MIMAT0019864	hsa-miR-3064-5p	37.911	30.2439	360.392	0	0.269273	NS
MIMAT0019865	hsa-miR-3064-3p	95.5358	126.602	18.968	0	0.00578303	NS
MIMAT0019866	hsa-miR-4738-5p	167.567	158.956	49.7911	0	0.11542	NS
MIMAT0019867	hsa-miR-4738-3p	165.292	125.547	1989.27	862.718	0.000755887	NS
MIMAT0019868	hsa-miR-4739	50.0426	19.342	0	933.652	0.139101	NS
MIMAT0019869	hsa-miR-4740-5p	80.3714	77.7198	0	1.91715	3.85835e-05	NS
MIMAT0019870	hsa-miR-4740-3p	62.5532	78.4232	4.74201	1.91715	7.52685e-06	NS
MIMAT0019871	hsa-miR-4741	24.2631	36.574	16.597	0	0.0601743	NS
MIMAT0019872	hsa-miR-4742-5p	274.855	293.296	201.535	904.895	0.428957	NS
MIMAT0019873	hsa-miR-4742-3p	203.203	240.896	3034.88	1.91715	0.217648	NS
MIMAT0019874	hsa-miR-4743-5p	29.1915	40.7941	2.371	126.532	0.533206	NS
MIMAT0019875	hsa-miR-4744	153.54	113.942	1761.66	722.766	0.00144876	NS
MIMAT0019876	hsa-miR-3591-5p	286.987	386.841	94.8401	3.8343	0.0849611	NS
MIMAT0019877	hsa-miR-3591-3p	160.364	175.133	1671.56	1.91715	0.297191	NS
MIMAT0019878	hsa-miR-4745-5p	18.9555	12.6602	1586.2	0	0.0310561	NS
MIMAT0019879	hsa-miR-4745-3p	14.4062	12.6602	0	15.3372	0.430613	NS
MIMAT0019880	hsa-miR-4746-5p	15.9226	22.1554	2306.99	0	0.0242534	NS
MIMAT0019881	hsa-miR-4746-3p	18.1973	40.4424	2577.28	776.446	3.84236e-07	NS
MIMAT0019882	hsa-miR-4747-5p	540.991	529.972	68.7591	162.958	0.0348502	NS
MIMAT0019883	hsa-miR-4747-3p	18.9555	18.287	0	0	0.000302939	NS
MIMAT0019884	hsa-miR-4748	64.8279	121.327	0	699.76	0.437271	0.0062331
MIMAT0019885	hsa-miR-4749-5p	53.8337	26.0238	2.371	0	0.000727782	NS
MIMAT0019886	hsa-miR-4749-3p	61.795	43.9592	9.48401	0	0.000241918	NS
MIMAT0019887	hsa-miR-4750-5p	56.4875	54.5094	2.371	0	0.000131224	NS
MIMAT0019888	hsa-miR-4751	23.5048	18.9904	2.371	0	0.00402389	NS
MIMAT0019889	hsa-miR-4752	63.6906	50.2893	14.226	0	0.00256303	NS
MIMAT0019890	hsa-miR-4753-5p	61.0368	127.657	2.371	0	5.09241e-05	0.0021897
MIMAT0019891	hsa-miR-4753-3p	97.4314	96.0068	2.371	0	2.08668e-05	NS
MIMAT0019892	hsa-miR-371b-5p	239.977	207.487	0	3420.2	0.255348	0.0099959
MIMAT0019893	hsa-miR-371b-3p	163.018	152.978	4.74201	0	1.96171e-06	NS
MIMAT0019894	hsa-miR-4754	122.453	171.617	246.584	0	0.907627	NS
MIMAT0019895	hsa-miR-4755-5p	68.2399	53.1027	4.74201	0	3.28854e-05	NS
MIMAT0019896	hsa-miR-4755-3p	122.832	137.504	445.749	17720.2	0.000178474	NS
MIMAT0019897	hsa-miR-499b-5p	144.062	145.241	26.081	4156.38	0.0433748	NS
MIMAT0019898	hsa-miR-499b-3p	118.662	144.538	9.48401	1.91715	3.68479e-06	NS
MIMAT0019899	hsa-miR-4756-5p	98.9478	97.4135	720.785	231.975	0.0413858	NS
MIMAT0019900	hsa-miR-4756-3p	86.8163	103.744	0	1.91715	2.27043e-05	NS
MIMAT0019901	hsa-miR-4757-5p	25.7795	38.3324	2.371	2728.11	0.0155728	NS
MIMAT0019902	hsa-miR-4757-3p	194.484	178.65	16.597	72.8517	0.0553966	NS
MIMAT0019903	hsa-miR-4758-5p	23.884	96.7102	331.94	1.91715	0.446281	NS
MIMAT0019904	hsa-miR-4758-3p	31.4662	36.574	0	0	2.51237e-05	0.0010505
MIMAT0019905	hsa-miR-4759	110.321	128.361	2.371	1.91715	1.3939e-06	NS
MIMAT0019906	hsa-miR-4760-5p	466.306	518.366	1403.63	3579.32	0.0133964	NS
MIMAT0019907	hsa-miR-4760-3p	397.687	419.546	1102.52	669.086	0.212727	NS
MIMAT0019908	hsa-miR-4761-5p	258.174	227.884	7.11301	4217.73	0.136597	NS
MIMAT0019909	hsa-miR-4761-3p	60.2786	91.7867	2.371	624.991	0.317183	NS
MIMAT0019910	hsa-miR-4762-5p	246.043	208.542	1088.29	9.58575	0.511384	NS
MIMAT0019911	hsa-miR-4762-3p	90.6074	74.5547	3257.76	124.615	0.00647496	NS
MIMAT0019912	hsa-miR-4763-5p	9.09865	13.3636	0	0	0.00237821	NS
MIMAT0019913	hsa-miR-4763-3p	91.3656	69.983	2.371	1535.64	0.138837	NS
MIMAT0019914	hsa-miR-4764-5p	129.656	150.516	16469	0	0.0312079	NS
MIMAT0019915	hsa-miR-4764-3p	202.445	177.243	6318.72	182.129	0.0114611	NS
MIMAT0019916	hsa-miR-4765	84.9207	86.5116	2.371	1.91715	4.3434e-06	NS
MIMAT0019917	hsa-miR-4766-5p	211.923	169.858	0	1.91715	4.94212e-06	0.0008324
MIMAT0019918	hsa-miR-4766-3p	200.929	176.892	2.371	3.8343	2.33335e-07	NS
MIMAT0019919	hsa-miR-4767	40.1857	58.0261	11.855	139.952	0.59474	0.0035951
MIMAT0019920	hsa-miR-4768-5p	31.4662	23.5621	0	0	6.8398e-05	NS
MIMAT0019921	hsa-miR-4768-3p	32.6035	54.5094	9.48401	0	0.000915933	NS
MIMAT0019922	hsa-miR-4769-5p	83.0252	122.031	16.597	7104.96	0.0120981	NS
MIMAT0019923	hsa-miR-4769-3p	53.4546	76.3131	4.74201	0	3.02504e-05	NS
MIMAT0019924	hsa-miR-4770	251.35	393.874	339.053	193.632	0.782181	NS
MIMAT0019925	hsa-miR-4771	245.284	243.006	1477.13	3299.42	0.000300115	NS
MIMAT0019926	hsa-miR-4772-5p	316.557	450.494	2662.64	3289.83	0.000198285	0.0064223
MIMAT0019927	hsa-miR-4772-3p	138.754	137.856	0	241.561	0.927624	NS
MIMAT0019928	hsa-miR-4773	246.043	210.652	331.94	2306.33	0.0498408	NS
MIMAT0019929	hsa-miR-4774-5p	250.213	218.389	1387.04	4225.4	0.000348164	0.0098337
MIMAT0019930	hsa-miR-4774-3p	122.453	146.648	500.282	989.25	0.0122451	NS
MIMAT0019931	hsa-miR-4775	394.654	355.19	11.855	1.91715	7.83848e-06	NS
MIMAT0019932	hsa-miR-4776-5p	75.8221	44.3108	2.371	563.642	0.266486	NS
MIMAT0019933	hsa-miR-4776-3p	119.42	82.6432	2.371	0	2.3787e-05	NS
MIMAT0019934	hsa-miR-4777-5p	140.65	117.811	317.714	6382.19	0.00181769	NS
MIMAT0019935	hsa-miR-4777-3p	52.3172	87.5667	4.74201	170.626	0.824314	NS
MIMAT0019936	hsa-miR-4778-5p	183.11	185.332	4.74201	1.91715	2.96965e-07	NS
MIMAT0019937	hsa-miR-4778-3p	112.975	65.7629	2.371	2591.99	0.0840413	NS
MIMAT0019938	hsa-miR-4779	291.536	274.305	623.574	9.58575	0.930074	NS
MIMAT0019939	hsa-miR-4780	32.9826	39.0357	0	0	1.98884e-05	NS
MIMAT0019940	hsa-miR-4436b-5p	47.3888	33.7606	7.11301	0	0.000317936	NS
MIMAT0019941	hsa-miR-4436b-3p	50.8008	104.799	4.74201	1242.31	0.151075	NS
MIMAT0019942	hsa-miR-4781-5p	76.9594	65.7629	716.043	0	0.347551	NS
MIMAT0019943	hsa-miR-4781-3p	275.234	369.257	2544.09	0	0.445261	0.0003143
MIMAT0019944	hsa-miR-4782-5p	282.058	257.425	3670.31	3732.69	3.45036e-07	NS
MIMAT0019945	hsa-miR-4782-3p	57.2457	45.3659	1112	191.715	0.00491717	NS
MIMAT0019946	hsa-miR-4783-5p	174.391	73.8514	2.371	1.91715	7.59408e-06	NS
MIMAT0019947	hsa-miR-4783-3p	40.9439	48.1792	0	0	7.97687e-06	NS
MIMAT0019948	hsa-miR-4784	96.2941	122.382	26.081	191.715	0.998256	NS
MIMAT0019949	hsa-miR-4785	11.7524	14.0669	0	0	0.00128076	NS
MIMAT0019950	hsa-miR-1245b-5p	457.965	391.764	4054.41	1756.11	0.00244525	NS
MIMAT0019951	hsa-miR-1245b-3p	154.677	161.77	339.053	201.301	0.407213	NS
MIMAT0019952	hsa-miR-2467-5p	58.383	61.1912	2449.25	0	0.0960214	NS
MIMAT0019953	hsa-miR-2467-3p	85.679	78.0715	2.371	247.312	0.724652	0.0069752
MIMAT0019954	hsa-miR-4786-5p	134.205	176.188	2.371	0	7.61127e-06	NS
MIMAT0019955	hsa-miR-4786-3p	18.5764	44.6625	0	182.129	0.408964	NS
MIMAT0019956	hsa-miR-4787-5p	92.503	62.2462	7.11301	5.75145	1.38138e-05	NS
MIMAT0019957	hsa-miR-4787-3p	25.7795	16.177	0	15.3372	0.152323	0.0081563
MIMAT0019958	hsa-miR-4788	124.348	116.404	11.855	5.75145	3.66e-06	NS
MIMAT0019959	hsa-miR-4789-5p	374.94	277.47	26.081	1669.84	0.446854	NS
MIMAT0019960	hsa-miR-4789-3p	517.486	572.172	343.795	189.798	0.285916	NS
MIMAT0019961	hsa-miR-4790-5p	174.391	171.265	7.11301	1.91715	6.53886e-07	NS
MIMAT0019962	hsa-miR-4790-3p	239.219	204.322	533.476	770.694	0.0888505	NS
MIMAT0019963	hsa-miR-4791	213.06	120.976	16.597	3.8343	0.00011175	NS
MIMAT0019964	hsa-miR-4792	166.05	118.514	0	0	2.46422e-07	NS
MIMAT0019965	hsa-miR-4793-5p	99.7061	188.497	2866.54	1324.75	8.63273e-05	NS
MIMAT0019966	hsa-miR-4793-3p	153.161	165.286	516.879	0	0.773168	NS
MIMAT0019967	hsa-miR-4794	297.223	220.148	9.48401	1.91715	4.09572e-06	NS
MIMAT0019968	hsa-miR-4795-5p	221.78	418.491	7.11301	118.863	0.130521	NS
MIMAT0019969	hsa-miR-4795-3p	345.749	351.322	267.923	3458.54	0.0879614	0.0074919
MIMAT0019970	hsa-miR-4796-5p	209.269	229.291	11.855	201.301	0.489527	NS
MIMAT0019971	hsa-miR-4796-3p	552.743	502.541	2999.32	13.4201	0.441565	NS
MIMAT0019972	hsa-miR-4797-5p	73.5474	64.7079	1635.99	3.8343	0.0945844	NS
MIMAT0019973	hsa-miR-4797-3p	136.859	70.3347	4.74201	0	1.47008e-05	NS
MIMAT0019974	hsa-miR-4798-5p	156.573	165.286	13040.5	381.513	0.000801015	0.0007356
MIMAT0019975	hsa-miR-4798-3p	250.592	307.362	2169.47	5.75145	0.345428	NS
MIMAT0019976	hsa-miR-4799-5p	155.435	125.196	2.371	95.8575	0.319717	NS
MIMAT0019977	hsa-miR-4799-3p	250.971	220.851	2619.96	2703.18	3.64479e-06	NS
MIMAT0019978	hsa-miR-4800-5p	33.3617	15.122	0	3.8343	0.00417309	NS
MIMAT0019979	hsa-miR-4800-3p	62.5532	105.502	0	1284.49	0.252834	NS
MIMAT0019980	hsa-miR-4801	371.149	430.096	9631.01	30.6744	0.0701766	NS
MIMAT0019981	hsa-miR-4802-5p	159.226	179.353	5213.84	30.6744	0.0381209	NS
MIMAT0019982	hsa-miR-4802-3p	336.271	303.494	2202.66	1869.22	0.000564623	NS
MIMAT0019983	hsa-miR-4803	407.923	281.69	379.36	116.946	0.678616	NS
MIMAT0019984	hsa-miR-4804-5p	366.6	477.221	1778.25	7.6686	0.59112	NS
MIMAT0019985	hsa-miR-4804-3p	34.8782	50.9926	0	0	1.16274e-05	NS
MIMAT0020300	hsa-miR-4520-2-3p	127.76	142.076	1619.39	345.087	0.0178784	NS
MIMAT0020541	hsa-miR-5047	47.3888	78.0715	258.439	0	0.616865	NS
MIMAT0020600	hsa-miR-5095	39.0484	26.3755	656.768	260.732	0.000409922	NS
MIMAT0020601	hsa-miR-1273f	366.6	229.291	4.74201	11.5029	3.76476e-06	NS
MIMAT0020602	hsa-miR-1273g-5p	103.497	168.803	929.433	711.263	0.00592903	NS
MIMAT0020603	hsa-miR-5096	240.735	141.724	241.842	17.2544	0.70281	NS
MIMAT0020924	hsa-miR-642a-3p	201.308	168.1	2.371	95.8575	0.228163	NS
MIMAT0020925	hsa-miR-550a-3-5p	68.9981	124.492	7.11301	0	2.60571e-05	NS
MIMAT0020956	hsa-miR-4433a-5p	4.92844	0.351673	4.74201	0	0.912149	0.0012712
MIMAT0020957	hsa-miR-548ah-3p	286.228	193.069	4.74201	289.49	0.696028	NS
MIMAT0020958	hsa-miR-4482-3p	279.025	384.027	11.855	1140.7	0.675022	NS
MIMAT0020959	hsa-miR-4536-3p	102.739	70.3347	1104.89	118.863	0.049261	NS
MIMAT0021017	hsa-miR-4999-5p	490.569	533.84	42.6781	5362.27	0.195361	NS
MIMAT0021018	hsa-miR-4999-3p	356.743	406.886	1142.82	143.786	0.58088	NS
MIMAT0021019	hsa-miR-5000-5p	135.342	102.337	796.657	682.506	0.00348517	NS
MIMAT0021020	hsa-miR-5000-3p	138.754	136.801	4.74201	0	2.14664e-06	NS
MIMAT0021021	hsa-miR-5001-5p	34.4991	54.861	1071.69	540.636	4.74094e-05	NS
MIMAT0021022	hsa-miR-5001-3p	91.7447	28.1339	2.371	134.201	0.90177	NS
MIMAT0021023	hsa-miR-5002-5p	140.271	93.5451	1839.9	5.75145	0.153033	NS
MIMAT0021024	hsa-miR-5002-3p	67.1026	75.6098	2.371	341.253	0.490352	NS
MIMAT0021025	hsa-miR-5003-5p	74.3057	132.581	4.74201	780.28	0.337011	NS
MIMAT0021026	hsa-miR-5003-3p	60.6577	90.0284	2.371	0	5.99001e-05	NS
MIMAT0021027	hsa-miR-5004-5p	208.89	138.559	248.955	4256.07	0.0131451	0.0023202
MIMAT0021028	hsa-miR-5004-3p	137.238	162.825	4.74201	3.8343	2.7082e-07	NS
MIMAT0021029	hsa-miR-548ao-5p	182.731	248.633	11.855	1.91715	1.7155e-05	NS
MIMAT0021030	hsa-miR-548ao-3p	564.875	439.24	18.968	925.984	0.960816	0.0092171
MIMAT0021033	hsa-miR-5006-5p	128.139	97.0618	8637.56	0	0.0487234	NS
MIMAT0021034	hsa-miR-5006-3p	137.996	94.9518	1341.99	0	0.32986	NS
MIMAT0021035	hsa-miR-5007-5p	235.428	183.222	414.925	10607.6	0.00233716	NS
MIMAT0021036	hsa-miR-5007-3p	438.631	433.965	1221.07	876.138	0.134093	NS
MIMAT0021037	hsa-miR-548ap-5p	305.184	186.387	1785.37	920.232	0.010412	NS
MIMAT0021038	hsa-miR-548ap-3p	443.938	410.403	11.855	308.661	0.394334	NS
MIMAT0021039	hsa-miR-5008-5p	62.9323	100.93	0	0	1.22648e-06	NS
MIMAT0021040	hsa-miR-5008-3p	32.6035	50.641	0	0	1.43451e-05	NS
MIMAT0021041	hsa-miR-5009-5p	126.244	168.803	73.5011	69.0174	0.161715	NS
MIMAT0021042	hsa-miR-5009-3p	109.563	125.547	927.062	1.91715	0.359166	NS
MIMAT0021043	hsa-miR-5010-5p	4.92844	5.97845	0	0	0.0330543	NS
MIMAT0021044	hsa-miR-5010-3p	172.874	176.188	4.74201	82.4375	0.151835	NS
MIMAT0021045	hsa-miR-5011-5p	559.946	367.499	23.71	985.415	0.944346	NS
MIMAT0021046	hsa-miR-5011-3p	227.466	311.583	9299.07	2398.36	3.37773e-05	NS
MIMAT0021079	hsa-miR-5087	100.843	148.758	1289.83	0	0.360077	NS
MIMAT0021080	hsa-miR-5088-5p	244.905	148.758	9125.99	0	0.0903989	NS
MIMAT0021081	hsa-miR-5089-5p	134.963	179.353	0	0	2.00406e-07	NS
MIMAT0021082	hsa-miR-5090	70.8937	106.909	2.371	1.91715	6.55193e-06	NS
MIMAT0021083	hsa-miR-5091	90.2283	85.8083	18.968	3255.32	0.0297581	NS
MIMAT0021084	hsa-miR-5092	156.194	110.074	1282.71	9004.86	2.28776e-05	NS
MIMAT0021085	hsa-miR-5093	184.627	196.937	125.663	1.91715	0.353101	0.0038636
MIMAT0021086	hsa-miR-5094	463.652	479.682	12976.5	24121.6	2.34225e-10	NS
MIMAT0021116	hsa-miR-5186	228.604	255.315	5998.64	24.923	0.0627345	NS
MIMAT0021117	hsa-miR-5187-5p	103.497	149.461	267.923	680.588	0.0776606	NS
MIMAT0021118	hsa-miR-5187-3p	172.116	185.684	1069.32	0	0.537401	NS
MIMAT0021119	hsa-miR-5188	81.5088	75.9614	0	0	8.31511e-07	NS
MIMAT0021120	hsa-miR-5189-5p	83.7834	72.093	71.1301	402.602	0.190026	NS
MIMAT0021121	hsa-miR-5190	26.1586	50.2893	0	0	2.80068e-05	NS
MIMAT0021122	hsa-miR-5191	269.548	219.092	64818.5	5.75145	0.00369431	NS
MIMAT0021123	hsa-miR-5192	26.9168	26.3755	2.371	1.91715	0.00120614	NS
MIMAT0021124	hsa-miR-5193	61.4159	119.921	0	38.343	0.123648	NS
MIMAT0021125	hsa-miR-5194	128.898	144.186	5325.27	3.8343	0.0511236	NS
MIMAT0021126	hsa-miR-5195-5p	294.19	249.688	11.855	7.6686	1.2569e-06	NS
MIMAT0021127	hsa-miR-5195-3p	45.1141	20.0454	0	1.91715	0.00151949	0.0047996
MIMAT0021128	hsa-miR-5196-5p	210.406	111.129	2624.7	3.8343	0.162181	NS
MIMAT0021129	hsa-miR-5196-3p	68.619	51.3443	1292.2	1.91715	0.120848	NS
MIMAT0021130	hsa-miR-5197-5p	251.35	148.758	1128.6	1495.38	0.00261897	NS
MIMAT0021131	hsa-miR-5197-3p	127.381	119.569	1474.76	0	0.320333	0.0066584
MIMAT0022255	hsa-miR-4524b-5p	85.679	127.306	2.371	0	2.12995e-05	NS
MIMAT0022256	hsa-miR-4524b-3p	127.76	109.019	497.911	341.253	0.048894	NS
MIMAT0022257	hsa-miR-5571-5p	42.4604	30.9473	9.48401	0	0.00125056	NS
MIMAT0022258	hsa-miR-5571-3p	94.0194	79.8298	0	0	6.35763e-07	NS
MIMAT0022259	hsa-miR-5100	101.602	81.5882	7.11301	0	9.08388e-06	NS
MIMAT0022260	hsa-miR-5572	89.091	79.4782	2.371	0	3.27352e-05	0.001196
MIMAT0022263	hsa-miR-548aq-5p	343.095	313.341	443.378	0	0.815533	NS
MIMAT0022264	hsa-miR-548aq-3p	447.35	350.618	3013.54	902.978	0.0283623	NS
MIMAT0022265	hsa-miR-548ar-5p	389.346	417.085	15463.7	2664.84	0.000131462	NS
MIMAT0022266	hsa-miR-548ar-3p	448.867	797.595	10328.1	151.455	0.079609	NS
MIMAT0022267	hsa-miR-548as-5p	288.882	226.478	1223.44	3353.1	0.00135606	NS
MIMAT0022268	hsa-miR-548as-3p	168.325	220.148	9.48401	1.91715	3.59297e-06	NS
MIMAT0022269	hsa-miR-5579-5p	213.439	240.896	618.832	776.446	0.0678192	NS
MIMAT0022270	hsa-miR-5579-3p	203.582	173.375	4.74201	9.58575	9.00664e-07	NS
MIMAT0022271	hsa-miR-664b-5p	115.629	101.985	2949.53	874.221	9.21816e-05	NS
MIMAT0022272	hsa-miR-664b-3p	172.116	146.648	40.307	78.6032	0.0891842	NS
MIMAT0022273	hsa-miR-5580-5p	60.6577	57.3228	2.371	0	0.000106329	NS
MIMAT0022274	hsa-miR-5580-3p	141.029	210.301	476.572	101.609	0.562921	NS
MIMAT0022275	hsa-miR-5581-5p	91.3656	84.4016	438.636	1940.16	0.00144735	NS
MIMAT0022276	hsa-miR-5581-3p	130.793	199.399	900.981	1.91715	0.502538	NS
MIMAT0022277	hsa-miR-548at-5p	308.217	360.817	2024.84	5.75145	0.439279	NS
MIMAT0022278	hsa-miR-548at-3p	533.788	446.625	5301.56	2938.99	0.000248488	NS
MIMAT0022279	hsa-miR-5582-5p	36.3946	21.1004	0	0	7.56148e-05	NS
MIMAT0022280	hsa-miR-5582-3p	485.261	528.565	33.194	170.626	0.0671981	NS
MIMAT0022281	hsa-miR-5583-5p	166.429	69.6313	7.11301	5.75145	2.03842e-05	NS
MIMAT0022282	hsa-miR-5583-3p	435.219	545.445	5749.68	2758.78	0.000408632	0.0029306
MIMAT0022283	hsa-miR-5584-5p	227.087	202.916	2.371	1382.27	0.438071	NS
MIMAT0022284	hsa-miR-5584-3p	42.0813	51.696	0	0	6.65733e-06	NS
MIMAT0022285	hsa-miR-5585-5p	134.584	89.6767	2.371	0	1.88179e-05	NS
MIMAT0022286	hsa-miR-5585-3p	378.352	452.955	4.74201	15.3372	4.80122e-06	NS
MIMAT0022287	hsa-miR-5586-5p	138.754	103.392	220.503	1.91715	0.944569	NS
MIMAT0022288	hsa-miR-5586-3p	78.4759	78.7748	0	1.91715	3.91776e-05	NS
MIMAT0022289	hsa-miR-5587-5p	0	7.03347	0	0	0.359522	0.0005645
MIMAT0022290	hsa-miR-5587-3p	57.2457	69.6313	9.48401	0	8.66588e-05	NS
MIMAT0022291	hsa-miR-548au-5p	259.691	305.604	753.979	1180.96	0.0471196	NS
MIMAT0022292	hsa-miR-548au-3p	54.2128	62.2462	0	19.1715	0.0144922	NS
MIMAT0022294	hsa-miR-1295b-3p	90.9865	113.59	4.74201	1411.02	0.181221	NS
MIMAT0022295	hsa-miR-5588-5p	40.5648	62.2462	0	0	6.01265e-06	NS
MIMAT0022296	hsa-miR-5588-3p	197.137	219.444	331.94	1365.01	0.0845889	NS
MIMAT0022297	hsa-miR-5589-5p	18.5764	13.7153	0	0	0.00058357	NS
MIMAT0022298	hsa-miR-5589-3p	204.72	257.425	184.938	3.8343	0.451845	NS
MIMAT0022299	hsa-miR-5590-5p	142.546	131.526	2148.13	316.33	0.0143748	NS
MIMAT0022300	hsa-miR-5590-3p	301.014	251.095	903.352	678.671	0.0859678	NS
MIMAT0022301	hsa-miR-5591-5p	26.5377	22.5071	4.74201	0	0.0021083	NS
MIMAT0022302	hsa-miR-5591-3p	43.9768	75.6098	1436.83	749.606	2.97414e-05	NS
MIMAT0022303	hsa-miR-548av-5p	85.2999	94.2485	0	1.91715	2.61077e-05	NS
MIMAT0022304	hsa-miR-548av-3p	430.29	531.027	163.599	5.75145	0.134677	NS
MIMAT0022468	hsa-miR-5680	276.372	183.573	26564.7	653.748	0.000351548	NS
MIMAT0022469	hsa-miR-5681a	93.2612	161.77	237.1	0	0.960837	NS
MIMAT0022470	hsa-miR-5682	102.739	153.33	2.371	276.07	0.946851	NS
MIMAT0022471	hsa-miR-548aw	536.441	426.228	2871.28	13.4201	0.420695	NS
MIMAT0022472	hsa-miR-5683	346.886	270.085	2095.97	51.7631	0.292866	NS
MIMAT0022473	hsa-miR-5684	333.617	183.573	21.339	1338.17	0.448036	NS
MIMAT0022474	hsa-miR-548ax	136.859	177.243	4.74201	124.615	0.394479	NS
MIMAT0022475	hsa-miR-5685	91.3656	47.4759	237.1	0	0.709111	NS
MIMAT0022476	hsa-miR-5692c	109.184	167.045	3366.82	191.715	0.0148976	NS
MIMAT0022478	hsa-miR-5687	106.53	116.404	950.772	9.58575	0.27168	NS
MIMAT0022479	hsa-miR-5688	145.578	180.76	7.11301	61.3488	0.0615808	NS
MIMAT0022480	hsa-miR-5681b	372.286	532.785	3257.76	5.75145	0.37874	NS
MIMAT0022481	hsa-miR-5689	82.267	110.425	2.371	1487.71	0.178611	NS
MIMAT0022482	hsa-miR-5690	125.486	170.913	4.74201	1.91715	6.24575e-07	NS
MIMAT0022483	hsa-miR-5691	67.1026	76.3131	11.855	0	0.000287749	NS
MIMAT0022484	hsa-miR-5692a	93.2612	95.3035	592.751	1184.8	0.000889216	NS
MIMAT0022485	hsa-miR-4666b	223.296	203.267	1059.84	4865.73	0.000725938	NS
MIMAT0022486	hsa-miR-5693	139.892	55.5644	419.668	101.609	0.256401	NS
MIMAT0022487	hsa-miR-5694	42.8395	57.3228	2.371	335.501	0.332064	NS
MIMAT0022488	hsa-miR-5695	276.372	277.47	14.226	4501.47	0.130701	NS
MIMAT0022489	hsa-miR-5696	123.969	214.169	9.48401	0	7.95647e-05	NS
MIMAT0022490	hsa-miR-5697	579.66	712.49	11.855	74.7689	0.00322836	NS
MIMAT0022491	hsa-miR-5698	5.30755	8.44016	0	1.91715	0.0944152	NS
MIMAT0022492	hsa-miR-5699-3p	248.317	252.853	1697.64	5.75145	0.392184	NS
MIMAT0022493	hsa-miR-5700	590.275	626.682	3855.25	2586.24	0.00229249	NS
MIMAT0022494	hsa-miR-5701	117.903	90.7317	0	0	4.16644e-07	NS
MIMAT0022495	hsa-miR-5702	216.093	161.77	5721.23	205.135	0.0120433	NS
MIMAT0022496	hsa-miR-5703	85.2999	117.811	59.2751	417.939	0.345084	0.0044569
MIMAT0022497	hsa-miR-5692b	388.588	381.917	21.339	30.6744	4.83109e-05	NS
MIMAT0022498	hsa-miR-5704	76.5803	48.5309	7.11301	529.134	0.24771	NS
MIMAT0022499	hsa-miR-5705	86.8163	177.947	2.371	0	2.12235e-05	NS
MIMAT0022500	hsa-miR-5706	160.743	125.899	14.226	3585.07	0.0666871	NS
MIMAT0022501	hsa-miR-5707	213.818	181.463	327.198	1324.75	0.0790832	NS
MIMAT0022502	hsa-miR-5708	61.0368	114.646	2.371	7.6686	2.23069e-05	NS
MIMAT0022691	hsa-miR-197-5p	125.865	75.9614	2600.99	0	0.159384	NS
MIMAT0022692	hsa-miR-181b-3p	1047.1	900.635	5918.02	4031.77	0.00256248	NS
MIMAT0022693	hsa-miR-204-3p	26.5377	18.6387	0	998.835	0.0766397	NS
MIMAT0022694	hsa-miR-211-3p	20.8511	68.2246	0	3.8343	0.000768776	NS
MIMAT0022695	hsa-miR-212-5p	10.6151	16.177	206.277	0	0.116868	NS
MIMAT0022696	hsa-miR-301a-5p	53.0755	92.8418	3473.52	1.91715	0.0441381	NS
MIMAT0022697	hsa-miR-382-3p	325.277	301.032	11.855	1173.3	0.628797	NS
MIMAT0022698	hsa-miR-345-3p	42.4604	22.5071	0	0	5.23673e-05	NS
MIMAT0022700	hsa-miR-450a-1-3p	241.872	250.391	806.141	580.897	0.095226	NS
MIMAT0022701	hsa-miR-506-5p	304.805	380.159	9118.88	513.796	0.00950641	NS
MIMAT0022702	hsa-miR-514a-5p	165.671	161.77	863.045	24.923	0.403431	NS
MIMAT0022705	hsa-miR-539-3p	106.151	142.076	2231.11	66908.6	3.78753e-07	NS
MIMAT0022706	hsa-miR-561-5p	128.898	71.038	0	3.8343	1.05532e-05	NS
MIMAT0022708	hsa-miR-584-3p	13.648	7.03347	16.597	0	0.742685	NS
MIMAT0022709	hsa-miR-652-5p	133.447	150.165	4.74201	107.36	0.349715	NS
MIMAT0022710	hsa-miR-659-5p	83.4043	94.2485	0	285.655	0.747007	NS
MIMAT0022711	hsa-miR-660-3p	124.348	79.8298	4.74201	0	7.89291e-06	NS
MIMAT0022712	hsa-miR-1271-3p	27.6751	57.3228	1353.84	0	0.126367	NS
MIMAT0022713	hsa-miR-1185-2-3p	271.822	219.796	28.452	12081.9	0.0224096	NS
MIMAT0022714	hsa-miR-766-5p	180.836	126.602	7.11301	536.802	0.656312	NS
MIMAT0022717	hsa-miR-873-3p	81.5088	109.722	175.454	47.9288	0.825665	NS
MIMAT0022719	hsa-miR-1285-5p	64.8279	69.2796	452.862	0	0.449566	NS
MIMAT0022720	hsa-miR-1304-3p	169.083	185.684	376.989	1.91715	0.962143	NS
MIMAT0022721	hsa-miR-1247-3p	64.8279	41.4975	15641.5	0	0.00831909	NS
MIMAT0022722|MIMAT0022733|MIMAT0022739	hsa-miR-548g-5p/hsa-miR-548x-5p/hsa-miR-548aj-5p	223.296	177.243	2.371	55.5974	0.0556156	NS
MIMAT0022724	hsa-miR-1277-5p	763.908	764.538	1142.82	1692.84	0.273439	NS
MIMAT0022725	hsa-miR-1255b-2-3p	246.422	192.717	7.11301	1.91715	9.12618e-07	NS
MIMAT0022726	hsa-miR-1306-5p	128.518	152.275	14.226	0	0.000734001	NS
MIMAT0022727	hsa-miR-1307-5p	129.277	84.4016	2.371	0	2.20396e-05	NS
MIMAT0022728	hsa-miR-513c-3p	207.373	168.452	9.48401	191.715	0.55406	NS
MIMAT0022731	hsa-miR-3184-3p	104.255	94.2485	4.74201	0	4.39533e-06	NS
MIMAT0022732	hsa-miR-3191-5p	128.518	72.093	0	1.91715	3.19428e-05	NS
MIMAT0022735	hsa-miR-374c-3p	21.2302	23.9138	0	0	0.00014087	NS
MIMAT0022736	hsa-miR-642b-5p	198.654	169.858	9.48401	7.6686	7.24239e-07	NS
MIMAT0022737	hsa-miR-550b-2-5p	244.526	410.754	1479.51	0	0.649065	NS
MIMAT0022741	hsa-miR-3529-3p	169.841	178.65	1851.75	1.91715	0.279466	NS
MIMAT0022742	hsa-miR-1273g-3p	79.2341	105.15	7.11301	3027.18	0.0525405	NS
MIMAT0022833	hsa-miR-365b-5p	84.5416	64.0045	3300.44	0	0.0875561	NS
MIMAT0022838	hsa-miR-1185-1-3p	247.18	186.035	2347.29	394.933	0.0331662	NS
MIMAT0022839	hsa-miR-3190-3p	120.178	112.887	0	509.962	0.632915	NS
MIMAT0022842	hsa-miR-98-3p	80.3714	60.4878	7.11301	3.8343	1.1957e-05	NS
MIMAT0022844	hsa-miR-216a-3p	146.716	84.7533	0	0	5.62908e-07	NS
MIMAT0022861	hsa-miR-376c-5p	298.739	319.671	2.371	329.75	0.646573	NS
MIMAT0022862	hsa-miR-381-5p	221.021	222.961	3812.57	1742.69	4.96074e-05	NS
MIMAT0022923	hsa-miR-376b-5p	232.395	265.162	279.778	72.8517	0.66709	NS
MIMAT0022924	hsa-miR-495-5p	91.3656	52.0477	3558.88	5.75145	0.0296211	NS
MIMAT0022925	hsa-miR-503-3p	18.9555	50.9926	156.486	0	0.530587	NS
MIMAT0022928	hsa-miR-376a-2-5p	301.014	318.968	5891.94	203.218	0.0373125	NS
MIMAT0022929	hsa-miR-758-5p	438.252	454.01	1704.75	1179.05	0.0399913	NS
MIMAT0022938	hsa-miR-937-5p	117.145	92.8418	9.48401	0	3.50196e-05	NS
MIMAT0022939	hsa-miR-939-3p	84.5416	73.8514	0	0	8.45648e-07	NS
MIMAT0022940	hsa-miR-1178-5p	69.3772	131.877	222.874	107.36	0.460698	NS
MIMAT0022941	hsa-miR-1227-5p	100.085	53.806	652.026	0	0.398366	NS
MIMAT0022942	hsa-miR-1229-5p	78.4759	85.4566	21.339	3.8343	0.00176796	NS
MIMAT0022943	hsa-miR-1233-5p	57.6248	101.985	7.11301	24.923	0.00693355	NS
MIMAT0022945	hsa-miR-1236-5p	128.139	62.5979	26.081	1.91715	0.0152377	NS
MIMAT0022946	hsa-miR-1237-5p	1.51644	3.51673	4.74201	3.8343	0.51774	NS
MIMAT0022947	hsa-miR-1238-5p	89.8492	100.579	0	0	4.60817e-07	NS
MIMAT0022948	hsa-miR-1292-3p	46.2515	61.5428	4.74201	1.91715	3.448e-05	NS
MIMAT0022965	hsa-miR-3606-3p	402.994	452.604	168.341	1307.5	0.55849	NS
MIMAT0022966	hsa-miR-3617-3p	104.634	129.767	14.226	1414.86	0.172638	NS
MIMAT0022967	hsa-miR-3620-5p	75.8221	91.4351	1140.45	174.461	0.0255644	NS
MIMAT0022970	hsa-miR-3927-5p	186.522	184.277	303.488	1064.02	0.099123	NS
MIMAT0022975	hsa-miR-3934-3p	260.07	278.174	1211.58	1537.55	0.0040719	NS
MIMAT0022977	hsa-miR-4632-5p	222.159	202.916	689.962	7.6686	0.706594	0.0057589
MIMAT0022978	hsa-miR-4743-3p	50.4217	54.5094	7.11301	3987.67	0.0123925	NS
MIMAT0022979	hsa-miR-4750-3p	43.9768	39.3874	4.74201	147.621	0.523365	NS
MIMAT0022984	hsa-miR-5089-3p	68.2399	56.6194	4.74201	1430.19	0.0921105	NS
MIMAT0023116	hsa-miR-5739	86.0581	74.5547	4142.14	2480.79	8.82725e-11	NS
MIMAT0023252	hsa-miR-5787	70.5145	40.0908	1922.88	3.8343	0.0561146	NS
MIMAT0023693	hsa-miR-6068	42.8395	16.8803	2.371	0	0.0023018	NS
MIMAT0023694	hsa-miR-6069	1.89555	1.75837	0	0	0.533521	NS
MIMAT0023695	hsa-miR-6070	64.0697	83.6983	0	665.251	0.371099	NS
MIMAT0023696	hsa-miR-6071	78.855	94.9518	0	1228.89	0.268952	NS
MIMAT0023697	hsa-miR-6072	220.263	194.475	4.74201	283.738	0.768322	NS
MIMAT0023698	hsa-miR-6073	268.031	247.93	4.74201	9.58575	7.63243e-07	NS
MIMAT0023699	hsa-miR-6074	127.002	169.858	4.74201	0	2.7479e-06	NS
MIMAT0023700	hsa-miR-6075	230.878	185.684	0	5.75145	2.69165e-06	NS
MIMAT0023701	hsa-miR-6076	67.1026	64.0045	7.11301	1.91715	1.16863e-05	0.0068427
MIMAT0023702	hsa-miR-6077	144.062	200.805	0	1.91715	6.43755e-06	NS
MIMAT0023703	hsa-miR-6078	273.339	210.301	1920.51	1813.62	0.000208334	0.0054193
MIMAT0023704	hsa-miR-6079	92.8821	132.581	0	51.7631	0.179917	NS
MIMAT0023705	hsa-miR-6080	181.594	156.143	6508.4	4998.01	2.09715e-11	NS
MIMAT0023706	hsa-miR-6081	63.6906	22.1554	0	0	3.67862e-05	NS
MIMAT0023707	hsa-miR-6082	112.975	121.679	2.371	0	1.23031e-05	NS
MIMAT0023708	hsa-miR-6083	125.865	113.239	0	381.513	0.76682	NS
MIMAT0023709	hsa-miR-6084	79.6132	81.5882	0	256.898	0.744345	0.0083079
MIMAT0023710	hsa-miR-6085	18.1973	31.2989	0	0	0.000136652	NS
MIMAT0023711	hsa-miR-6086	180.457	297.164	14.226	302.91	0.71303	NS
MIMAT0023712	hsa-miR-6087	62.5532	94.6001	2.371	5.75145	8.04049e-06	NS
MIMAT0023713	hsa-miR-6088	165.292	157.198	429.152	396.85	0.127223	NS
MIMAT0023714	hsa-miR-6089	180.077	141.724	3689.28	0	0.178047	NS
MIMAT0023715	hsa-miR-6090	45.8724	98.1169	0	0	3.42411e-06	NS
MIMAT0024597	hsa-miR-6124	161.501	244.413	18.968	0	0.00417219	NS
MIMAT0024598	hsa-miR-6125	112.596	103.744	4.74201	5.75145	7.14514e-07	NS
MIMAT0024599	hsa-miR-6126	18.1973	48.1792	0	0	8.18989e-05	0.0011947
MIMAT0024610	hsa-miR-6127	24.2631	34.1123	0	0	5.5806e-05	0.007715
MIMAT0024611	hsa-miR-6128	114.87	121.327	2.371	0	1.20308e-05	NS
MIMAT0024612	hsa-miR-378j	154.298	103.04	5614.53	3.8343	0.0438545	NS
MIMAT0024613	hsa-miR-6129	68.9981	67.5213	9.48401	1516.47	0.0800108	0.0019637
MIMAT0024614	hsa-miR-6130	172.874	171.968	753.979	0	0.652817	NS
MIMAT0024615	hsa-miR-6131	30.7079	54.5094	2.371	0	0.000492538	NS
MIMAT0024616	hsa-miR-6132	34.8782	85.4566	566.67	28.7573	0.149907	NS
MIMAT0024617	hsa-miR-6133	57.2457	46.0692	2.371	0	0.000181908	NS
MIMAT0024618	hsa-miR-6134	96.6732	42.5525	7.11301	0	0.000143796	NS
MIMAT0024782	hsa-miR-6165	184.248	168.803	4.74201	717.014	0.602389	NS
MIMAT0025450	hsa-miR-6499-5p	45.8724	57.3228	0	13.4201	0.00187227	NS
MIMAT0025451	hsa-miR-6499-3p	324.139	325.298	872.529	193.632	0.556572	NS
MIMAT0025452	hsa-miR-548ay-5p	355.606	311.583	1078.81	2448.2	0.0100905	NS
MIMAT0025453	hsa-miR-548ay-3p	384.797	439.592	2363.89	115.029	0.305903	NS
MIMAT0025454	hsa-miR-6500-5p	86.4372	113.942	6053.17	1115.78	1.15349e-05	NS
MIMAT0025455	hsa-miR-6500-3p	136.48	78.0715	2.371	226.224	0.957497	NS
MIMAT0025456	hsa-miR-548az-5p	410.577	363.63	201.535	360.424	0.634574	NS
MIMAT0025457	hsa-miR-548az-3p	275.992	349.563	132.776	2404.11	0.186456	NS
MIMAT0025458	hsa-miR-6501-5p	103.118	91.7867	4.74201	3.8343	1.01548e-06	NS
MIMAT0025459	hsa-miR-6501-3p	124.348	111.48	1564.86	0	0.293487	0.0014969
MIMAT0025460	hsa-miR-6502-5p	280.542	263.403	35.565	5.75145	0.00230159	NS
MIMAT0025461	hsa-miR-6502-3p	125.865	134.691	0	0	2.08831e-07	NS
MIMAT0025462	hsa-miR-6503-5p	83.4043	93.5451	1128.6	0	0.298489	NS
MIMAT0025463	hsa-miR-6503-3p	117.145	95.6551	0	3.8343	3.36201e-06	0.0060719
MIMAT0025464	hsa-miR-6504-5p	202.066	212.762	0	1.91715	4.10599e-06	NS
MIMAT0025465	hsa-miR-6504-3p	173.633	170.913	66.3881	3241.9	0.0576783	NS
MIMAT0025466	hsa-miR-6505-5p	89.4701	132.581	699.446	0	0.505854	NS
MIMAT0025467	hsa-miR-6505-3p	31.0871	62.9495	33.194	477.37	0.101492	NS
MIMAT0025468	hsa-miR-6506-5p	111.079	92.4901	429.152	0	0.645111	NS
MIMAT0025469	hsa-miR-6506-3p	226.329	170.21	635.429	63.266	0.572217	NS
MIMAT0025470	hsa-miR-6507-5p	392	395.632	3622.89	3.8343	0.308129	NS
MIMAT0025471	hsa-miR-6507-3p	262.724	244.765	2098.34	736.186	0.0150624	NS
MIMAT0025472	hsa-miR-6508-5p	346.507	273.954	5813.7	24.923	0.0974907	NS
MIMAT0025473	hsa-miR-6508-3p	250.592	297.867	0	78.6032	0.157817	NS
MIMAT0025474	hsa-miR-6509-5p	183.489	187.442	0	164.875	0.574408	NS
MIMAT0025475	hsa-miR-6509-3p	215.335	163.528	4.74201	1.91715	4.12285e-07	NS
MIMAT0025476	hsa-miR-6510-5p	40.1857	16.8803	0	0	0.000123426	NS
MIMAT0025477	hsa-miR-6510-3p	95.1567	86.16	11.855	1.91715	2.90282e-05	NS
MIMAT0025478	hsa-miR-6511a-5p	17.4391	79.8298	11.855	1815.54	0.0397144	NS
MIMAT0025479	hsa-miR-6511a-3p	85.679	77.3681	554.815	0	0.462732	NS
MIMAT0025480	hsa-miR-6512-5p	137.238	118.866	2.371	1301.75	0.280599	NS
MIMAT0025481	hsa-miR-6512-3p	97.8105	113.239	0	0	3.5383e-07	NS
MIMAT0025482	hsa-miR-6513-5p	113.354	73.8514	4.74201	2432.86	0.0826021	NS
MIMAT0025483	hsa-miR-6513-3p	122.453	137.504	2349.66	2511.47	3.18504e-08	NS
MIMAT0025484	hsa-miR-6514-5p	294.19	268.678	8502.42	312.496	0.0111325	NS
MIMAT0025485	hsa-miR-6514-3p	15.1644	21.1004	0	0	0.000379527	NS
MIMAT0025486	hsa-miR-6515-5p	72.4101	100.579	7.11301	1.91715	5.77598e-06	NS
MIMAT0025487	hsa-miR-6515-3p	236.186	197.992	516.879	0	0.918082	NS
MIMAT0025841	hsa-miR-6715a-3p	100.085	123.086	0	444.779	0.668013	NS
MIMAT0025842	hsa-miR-6715b-5p	154.677	160.715	2.371	1.91715	6.14508e-07	NS
MIMAT0025843	hsa-miR-6715b-3p	83.4043	72.093	3068.08	0	0.100083	NS
MIMAT0025844	hsa-miR-6716-5p	105.393	112.184	0	3.8343	2.71857e-06	NS
MIMAT0025845	hsa-miR-6716-3p	29.5706	38.6841	0	0	2.69884e-05	NS
MIMAT0025846	hsa-miR-6717-5p	316.936	225.774	4028.33	19.1715	0.137739	NS
MIMAT0025847	hsa-miR-6511b-5p	203.582	135.746	0	93.9404	0.328485	NS
MIMAT0025848	hsa-miR-6511b-3p	114.491	138.559	40.307	962.41	0.227299	NS
MIMAT0025849	hsa-miR-6718-5p	90.6074	49.2343	4.74201	3006.09	0.0395776	NS
MIMAT0025850	hsa-miR-6719-3p	134.963	82.2916	3475.89	0	0.127021	NS
MIMAT0025851	hsa-miR-6720-3p	48.5261	30.9473	0	0	1.76514e-05	NS
MIMAT0025852	hsa-miR-6721-5p	55.3501	56.2677	0	0	2.96656e-06	NS
MIMAT0025853	hsa-miR-6722-5p	39.8066	106.557	4.74201	345.087	0.479543	NS
MIMAT0025854	hsa-miR-6722-3p	31.4662	18.9904	9.48401	1.91715	0.0119306	NS
MIMAT0025855	hsa-miR-6723-5p	90.2283	57.3228	7.11301	1.91715	1.80873e-05	NS
MIMAT0025856	hsa-miR-6724-5p	46.2515	18.287	0	1.91715	0.00176201	0.0009099
MIMAT0025857	hsa-miR-892c-5p	164.155	197.64	531.105	1179.05	0.0253494	NS
MIMAT0025858	hsa-miR-892c-3p	410.577	420.953	1282.71	1892.23	0.0186725	NS
MIMAT0026472	hsa-let-7c-3p	216.093	149.461	2.371	24.923	0.00212099	NS
MIMAT0026473	hsa-miR-95-5p	415.884	423.063	329.569	7.6686	0.454848	NS
[truncated: 545 more rows]

## Sheet: Table S1C
Table S1C. Normalized counts of miRNAs in the 'invasion’ assay (INV)
MIMAT_ID	miRNA_ID	Control_Rep2	Control_Rep3	Inv_Rep2	Inv_Rep3	p-value_DESeq2	p-value_BRB
MIMAT0000062	hsa-let-7a-5p	260.225	274.944	2038.63	272.587	0.0757013	NS
MIMAT0000063	hsa-let-7b-5p	224.874	278.12	662.466	77.5247	0.655972	NS
MIMAT0000064	hsa-let-7c-5p	103.599	156.074	1167.71	3723.69	2.36614e-05	NS
MIMAT0000065	hsa-let-7d-5p	176.757	170.139	1943.23	2108.17	1.399e-05	0.000335
MIMAT0000066	hsa-let-7e-5p	240.585	302.62	604.169	57.5183	0.825085	NS
MIMAT0000067	hsa-let-7f-5p	377.081	372.036	3856.43	297.595	0.0544432	NS
MIMAT0000068	hsa-miR-15a-5p	221.437	175.583	10.5995	41375.7	0.0027781	NS
MIMAT0000069	hsa-miR-16-5p	242.549	263.601	397.479	115.037	0.984821	NS
MIMAT0000070|MIMAT0000103	hsa-miR-17-5p/hsa-miR-106a-5p	724.702	587.091	12.366	165.053	0.0301388	NS
MIMAT0000071	hsa-miR-17-3p	424.216	414.684	321.517	22712.2	0.00404686	NS
MIMAT0000072	hsa-miR-18a-5p	451.22	362.055	10.5995	55.0175	0.00154616	NS
MIMAT0000073	hsa-miR-19a-3p	445.82	440.999	568.837	397.627	0.88774	NS
MIMAT0000074	hsa-miR-19b-3p	449.256	491.36	250.854	100.032	0.15272	NS
MIMAT0000075	hsa-miR-20a-5p	471.842	475.934	1040.51	3983.77	0.0185796	NS
MIMAT0000076	hsa-miR-21-5p	222.419	278.574	5.29973	37.5119	0.00318426	NS
MIMAT0000077	hsa-miR-22-3p	38.2973	20.4166	0	15.0048	0.211321	NS
MIMAT0000078	hsa-miR-23a-3p	432.072	583.462	5817.33	270.086	0.0615875	NS
MIMAT0000079	hsa-miR-24-1-5p	246.968	169.685	128.96	1280.41	0.169612	NS
MIMAT0000080	hsa-miR-24-3p	144.842	131.12	0	615.196	0.571333	NS
MIMAT0000081	hsa-miR-25-3p	306.869	413.777	0	4578.96	0.466837	NS
MIMAT0000082	hsa-miR-26a-5p	205.234	249.537	75.9627	80.0255	0.086142	0.0088889
MIMAT0000083	hsa-miR-26b-5p	360.387	266.324	146.626	100.032	0.144985	NS
MIMAT0000084	hsa-miR-27a-3p	141.896	151.99	45.931	17.5056	0.0347691	NS
MIMAT0000085	hsa-miR-28-5p	53.027	58.5277	7.0663	5861.87	0.00232877	NS
MIMAT0000086	hsa-miR-29a-3p	520.45	411.055	1151.81	362.615	0.488878	NS
MIMAT0000087	hsa-miR-30a-5p	508.175	491.36	213.756	4143.82	0.118356	NS
MIMAT0000088	hsa-miR-30a-3p	333.383	275.398	335.649	72.5231	0.609197	NS
MIMAT0000089	hsa-miR-31-5p	181.176	203.259	0	80.0255	0.194472	NS
MIMAT0000090	hsa-miR-32-5p	853.833	779.461	469.909	1460.47	0.807223	NS
MIMAT0000091	hsa-miR-33a-5p	277.901	426.027	3859.97	1993.13	0.000705364	NS
MIMAT0000092	hsa-miR-92a-3p	138.459	156.981	1158.87	160.051	0.0748884	NS
MIMAT0000093	hsa-miR-93-5p	282.811	301.712	528.206	1955.62	0.0429164	NS
MIMAT0000094	hsa-miR-95-3p	632.887	582.554	167.825	795.253	0.760194	NS
MIMAT0000095	hsa-miR-96-5p	184.122	212.787	90.0953	77.5247	0.167148	NS
MIMAT0000096	hsa-miR-98-5p	275.937	314.416	8523.73	72.5231	0.0189713	NS
MIMAT0000097	hsa-miR-99a-5p	73.1576	36.2962	454.01	1277.91	0.000155499	NS
MIMAT0000098	hsa-miR-100-5p	143.369	165.602	72.4296	70.0223	0.218007	0.0090768
MIMAT0000099	hsa-miR-101-3p	617.666	499.981	1024.61	170.054	0.933025	NS
MIMAT0000100	hsa-miR-29b-3p	476.752	426.934	7702.27	77.5247	0.0554981	NS
MIMAT0000101	hsa-miR-103a-3p	299.995	179.666	572.37	75.0239	0.727139	NS
MIMAT0000102	hsa-miR-105-5p	182.158	180.574	0	515.164	0.802412	0.0046116
MIMAT0000104	hsa-miR-107	361.369	339.37	93.6285	620.198	0.983256	NS
MIMAT0000222	hsa-miR-192-5p	233.712	251.351	7.0663	1280.41	0.417597	NS
MIMAT0000226	hsa-miR-196a-5p	184.612	210.518	3241.67	107.534	0.0327386	NS
MIMAT0000227	hsa-miR-197-3p	72.6666	76.2221	5.29973	40.0127	0.173506	NS
MIMAT0000228	hsa-miR-198	301.959	272.675	678.365	1990.63	0.0234393	NS
MIMAT0000231	hsa-miR-199a-5p	126.185	100.268	5.29973	7.50239	0.000318814	0.0051885
MIMAT0000232|MIMAT0004563	hsa-miR-199a-3p/hsa-miR-199b-3p	464.968	333.018	279.119	97.5311	0.294501	NS
MIMAT0000241	hsa-miR-208a-3p	732.067	753.147	2149.92	4271.36	0.016737	NS
MIMAT0000242	hsa-miR-129-5p	177.739	104.805	0	40.0127	0.0903482	NS
MIMAT0000243	hsa-miR-148a-3p	287.721	173.768	21.1989	2910.93	0.112371	NS
MIMAT0000244	hsa-miR-30c-5p	20.6216	55.8054	0	17.5056	0.192827	NS
MIMAT0000245	hsa-miR-30d-5p	430.108	383.379	120.127	1130.36	0.62129	NS
MIMAT0000250	hsa-miR-139-5p	234.694	263.601	340.949	2218.21	0.0413118	NS
MIMAT0000251	hsa-miR-147a	315.707	343.453	158.992	100.032	0.14305	NS
MIMAT0000252	hsa-miR-7-5p	227.82	234.564	81.2625	67.5215	0.069311	0.006719
MIMAT0000253	hsa-miR-10a-5p	144.351	127.49	1810.74	690.22	0.000887749	NS
MIMAT0000254	hsa-miR-10b-5p	74.6306	76.6758	2197.62	12.504	0.0245161	NS
MIMAT0000255	hsa-miR-34a-5p	46.6441	24.0462	0	2130.68	0.0239116	NS
MIMAT0000256	hsa-miR-181a-5p	35.3513	33.574	339.182	10.0032	0.119795	NS
MIMAT0000257	hsa-miR-181b-5p	113.91	136.565	17.6658	21804.4	0.0012847	NS
MIMAT0000258	hsa-miR-181c-5p	117.838	50.8147	5.29973	5.00159	0.00148009	NS
MIMAT0000259	hsa-miR-182-5p	123.73	85.7498	5.29973	42.5135	0.0931998	NS
MIMAT0000260	hsa-miR-182-3p	181.667	89.3795	747.261	10.0032	0.366113	NS
MIMAT0000261	hsa-miR-183-5p	317.671	284.925	8.83288	9585.55	0.0368685	NS
MIMAT0000262	hsa-miR-187-3p	238.621	328.027	2139.32	640.204	0.0236271	NS
MIMAT0000263	hsa-miR-199b-5p	231.748	290.37	1137.67	1220.39	0.00968192	0.0060331
MIMAT0000264	hsa-miR-203a-3p	417.342	322.129	7.0663	3581.14	0.212139	NS
MIMAT0000265	hsa-miR-204-5p	227.329	166.509	6271.34	520.166	0.00127284	NS
MIMAT0000266	hsa-miR-205-5p	65.7928	58.9814	1699.45	7537.4	5.70206e-09	NS
MIMAT0000267	hsa-miR-210-3p	163.5	156.981	323.283	662.711	0.088636	NS
MIMAT0000268	hsa-miR-211-5p	160.554	194.639	88.3288	52.5167	0.157486	NS
MIMAT0000269	hsa-miR-212-3p	319.144	573.934	2070.43	307.598	0.232389	NS
MIMAT0000270	hsa-miR-181a-3p	77.5765	119.324	478.742	20.0064	0.354088	NS
MIMAT0000271	hsa-miR-214-3p	145.333	138.833	957.484	72.5231	0.16469	NS
MIMAT0000272	hsa-miR-215-5p	372.662	377.934	10592.4	4421.41	7.37215e-06	NS
MIMAT0000273	hsa-miR-216a-5p	385.428	334.833	242.021	90.0287	0.269144	NS
MIMAT0000274	hsa-miR-217	298.031	231.388	121.894	57.5183	0.109038	NS
MIMAT0000275	hsa-miR-218-5p	391.811	410.601	1.76658	135.043	0.109664	NS
MIMAT0000276	hsa-miR-219a-5p	195.905	242.731	2515.6	685.218	0.00521355	NS
MIMAT0000278	hsa-miR-221-3p	316.689	390.184	839.123	1215.39	0.0746842	NS
MIMAT0000279	hsa-miR-222-3p	187.067	58.5277	5.29973	4428.91	0.0291278	NS
MIMAT0000280	hsa-miR-223-3p	257.77	353.888	572.37	1865.59	0.0488675	NS
MIMAT0000281	hsa-miR-224-5p	112.928	25.4074	0	545.174	0.343534	NS
MIMAT0000318	hsa-miR-200b-3p	880.346	859.767	1277.23	8110.08	0.0341141	NS
MIMAT0000414	hsa-let-7g-5p	180.194	163.787	7.0663	7237.31	0.0206063	NS
MIMAT0000415	hsa-let-7i-5p	273.482	194.185	2070.43	245.078	0.0590734	NS
MIMAT0000416	hsa-miR-1-3p	387.392	457.786	19.4323	70.0223	0.00252681	NS
MIMAT0000417	hsa-miR-15b-5p	268.572	151.537	15.8992	180.057	0.402431	NS
MIMAT0000418	hsa-miR-23b-3p	426.18	301.712	97.1616	30.0096	0.0179114	NS
MIMAT0000419	hsa-miR-27b-3p	327	479.564	26.4986	1142.86	0.72744	NS
MIMAT0000420	hsa-miR-30b-5p	115.874	91.1943	1.76658	30.0096	0.0501929	NS
MIMAT0000421	hsa-miR-122-5p	270.536	259.972	0	1350.43	0.525069	NS
MIMAT0000422	hsa-miR-124-3p	142.878	132.481	5.29973	47.5151	0.0603876	NS
MIMAT0000423	hsa-miR-125b-5p	555.801	641.536	2771.76	1648.02	0.027849	NS
MIMAT0000424	hsa-miR-128-3p	239.112	168.324	1501.59	3896.24	8.95058e-05	NS
MIMAT0000425	hsa-miR-130a-3p	369.225	333.925	0	1990.63	0.482891	NS
MIMAT0000426	hsa-miR-132-3p	764.963	662.406	2400.78	1250.4	0.123719	NS
MIMAT0000427	hsa-miR-133a-3p	93.7792	186.926	173.124	45.0143	0.749223	NS
MIMAT0000428	hsa-miR-135a-5p	421.761	318.499	409.845	75.0239	0.600875	NS
MIMAT0000429	hsa-miR-137	362.351	338.916	19.4323	430.137	0.652924	NS
MIMAT0000430	hsa-miR-138-5p	108.018	97.5461	270.286	55.0175	0.556847	NS
MIMAT0000431	hsa-miR-140-5p	200.324	218.685	220.822	817.76	0.221359	NS
MIMAT0000432	hsa-miR-141-3p	729.121	801.239	1434.46	3581.14	0.0650639	NS
MIMAT0000433	hsa-miR-142-5p	272.009	290.37	1317.87	147.547	0.266239	NS
MIMAT0000434	hsa-miR-142-3p	303.432	316.231	1233.07	580.185	0.0942371	NS
MIMAT0000435	hsa-miR-143-3p	396.229	396.99	30.0318	220.07	0.170392	NS
MIMAT0000436	hsa-miR-144-3p	485.59	420.129	3231.07	4894.06	0.000181158	NS
MIMAT0000437	hsa-miR-145-5p	329.946	269.953	2149.92	6537.08	8.38428e-05	NS
MIMAT0000438	hsa-miR-152-3p	63.3378	145.639	1510.42	1552.99	2.86358e-05	NS
MIMAT0000439	hsa-miR-153-3p	398.684	354.342	14.1326	505.161	0.722025	NS
MIMAT0000440	hsa-miR-191-5p	188.049	216.87	5.29973	1185.38	0.378803	NS
MIMAT0000441	hsa-miR-9-5p	496.883	519.036	1791.31	67.5215	0.541918	NS
MIMAT0000442	hsa-miR-9-3p	201.306	224.129	771.993	92.5295	0.41126	NS
MIMAT0000443	hsa-miR-125a-5p	217.018	280.388	3218.7	55.0175	0.079579	NS
MIMAT0000444	hsa-miR-126-5p	362.842	443.268	1522.79	72.5231	0.481505	NS
MIMAT0000445	hsa-miR-126-3p	305.396	236.379	208.456	4731.51	0.0219535	NS
MIMAT0000446	hsa-miR-127-3p	113.91	151.99	2098.69	35.0112	0.0562508	NS
MIMAT0000447	hsa-miR-134-5p	111.946	179.666	21.1989	647.706	0.424125	NS
MIMAT0000448	hsa-miR-136-5p	469.878	739.082	902.72	1795.57	0.206698	NS
MIMAT0000449	hsa-miR-146a-5p	461.04	366.138	91.8619	565.18	0.777668	NS
MIMAT0000450	hsa-miR-149-5p	156.626	138.379	1996.23	212.568	0.019552	NS
MIMAT0000451	hsa-miR-150-5p	77.5765	34.0277	249.087	22.5072	0.340749	NS
MIMAT0000452	hsa-miR-154-5p	44.6802	67.148	6502.76	147.547	9.28243e-05	NS
MIMAT0000453	hsa-miR-154-3p	233.221	289.009	492.874	80.0255	0.908954	NS
MIMAT0000454	hsa-miR-184	155.153	331.203	14.1326	450.143	0.963706	NS
MIMAT0000455	hsa-miR-185-5p	207.198	220.953	805.558	8057.57	0.000409653	NS
MIMAT0000456	hsa-miR-186-5p	316.198	480.018	1206.57	72.5231	0.617871	NS
MIMAT0000457	hsa-miR-188-5p	171.847	202.805	7.0663	60.0191	0.0456034	NS
MIMAT0000458	hsa-miR-190a-5p	609.81	623.841	3098.57	4876.55	0.00149504	NS
MIMAT0000459	hsa-miR-193a-3p	52.536	81.2128	370.981	12.504	0.305449	NS
MIMAT0000460	hsa-miR-194-5p	468.405	495.897	5902.13	2215.71	0.00116216	NS
MIMAT0000461	hsa-miR-195-5p	313.252	363.416	123.66	345.11	0.600444	NS
MIMAT0000462	hsa-miR-206	347.621	449.619	127.193	1745.56	0.350189	NS
MIMAT0000510	hsa-miR-320a	328.473	339.823	1319.63	122.539	0.385229	NS
MIMAT0000617	hsa-miR-200c-3p	567.094	708.23	342.716	715.228	0.771576	NS
MIMAT0000646	hsa-miR-155-5p	371.189	474.573	803.792	50.0159	0.991341	NS
MIMAT0000680	hsa-miR-106b-5p	925.026	1176.45	15.8992	6324.51	0.375503	NS
MIMAT0000681	hsa-miR-29c-3p	887.711	1012.66	97.1616	650.207	0.248966	NS
MIMAT0000682	hsa-miR-200a-3p	602.446	612.045	1996.23	6399.54	0.00477573	NS
MIMAT0000683	hsa-miR-302a-5p	164.482	252.259	1.76658	57.5183	0.0541236	NS
MIMAT0000684	hsa-miR-302a-3p	205.725	209.157	77.7293	65.0207	0.0880151	0.0069354
MIMAT0000685	hsa-miR-34b-5p	117.347	112.065	1036.98	645.205	0.00134867	NS
MIMAT0000686	hsa-miR-34c-5p	304.905	166.509	127.193	70.0223	0.202491	NS
MIMAT0000687	hsa-miR-299-3p	410.959	466.407	5.29973	72.5231	0.00841701	NS
MIMAT0000688	hsa-miR-301a-3p	228.311	345.722	2930.75	67.5215	0.11434	NS
MIMAT0000689	hsa-miR-99b-5p	117.347	62.1573	1.76658	42.5135	0.167735	NS
MIMAT0000690	hsa-miR-296-5p	41.7342	39.0184	0	12.504	0.0767529	NS
MIMAT0000691	hsa-miR-130b-3p	262.68	237.74	31.7984	52.5167	0.0063752	NS
MIMAT0000692	hsa-miR-30e-5p	598.518	641.536	5506.41	85.0271	0.162699	NS
MIMAT0000693	hsa-miR-30e-3p	353.513	563.499	3.53315	52.5167	0.00276346	NS
MIMAT0000703	hsa-miR-361-5p	123.73	161.065	913.319	2793.39	0.000177436	NS
MIMAT0000705	hsa-miR-362-5p	258.752	355.249	17.6658	3423.59	0.147107	NS
MIMAT0000707	hsa-miR-363-3p	514.067	520.851	10.5995	19728.8	0.0364524	NS
MIMAT0000710|MIMAT0022834	hsa-miR-365a-3p/hsa-miR-365b-3p	216.036	196	923.919	425.135	0.0720382	NS
MIMAT0000714	hsa-miR-302b-5p	236.658	276.759	8.83288	55.0175	0.0106292	NS
MIMAT0000715	hsa-miR-302b-3p	313.252	259.064	422.211	1115.36	0.146868	NS
MIMAT0000716	hsa-miR-302c-5p	100.653	170.592	0	20.0064	0.0153627	NS
MIMAT0000717	hsa-miR-302c-3p	150.734	132.935	109.528	55.0175	0.417656	NS
MIMAT0000718	hsa-miR-302d-3p	44.1892	56.2591	0	25.008	0.216402	NS
MIMAT0000719	hsa-miR-367-3p	603.428	766.304	2400.78	690.22	0.244942	NS
MIMAT0000720	hsa-miR-376c-3p	258.752	190.555	12.366	2133.18	0.188595	NS
MIMAT0000721	hsa-miR-369-3p	309.815	212.333	685.431	2298.23	0.0134446	NS
MIMAT0000722	hsa-miR-370-3p	68.2477	83.0276	0	17.5056	0.0443728	NS
MIMAT0000723	hsa-miR-371a-3p	75.1216	107.981	1192.44	42.5135	0.0625698	NS
MIMAT0000724	hsa-miR-372-3p	244.513	225.49	33.5649	115.037	0.114542	NS
MIMAT0000725	hsa-miR-373-5p	240.585	235.925	95.3951	1085.35	0.315112	NS
MIMAT0000726	hsa-miR-373-3p	128.149	191.009	3.53315	35.0112	0.0177035	NS
MIMAT0000727	hsa-miR-374a-5p	502.283	631.554	1708.28	1480.47	0.0710812	NS
MIMAT0000728	hsa-miR-375	457.112	541.267	1588.15	767.745	0.171536	NS
MIMAT0000729	hsa-miR-376a-3p	286.248	345.268	206.689	210.067	0.499516	NS
MIMAT0000730	hsa-miR-377-3p	156.135	197.814	448.71	717.729	0.0602297	NS
MIMAT0000731	hsa-miR-378a-5p	62.8468	29.9444	18232.8	45.0143	4.66554e-05	NS
MIMAT0000732	hsa-miR-378a-3p	106.545	98.9072	3.53315	12.504	0.00184327	NS
MIMAT0000733	hsa-miR-379-5p	126.676	78.9443	7.0663	190.061	0.964599	NS
MIMAT0000734	hsa-miR-380-5p	162.518	102.083	547.638	22.5072	0.445779	NS
MIMAT0000735	hsa-miR-380-3p	311.779	204.62	2701.09	6699.63	1.18606e-05	NS
MIMAT0000736	hsa-miR-381-3p	449.256	458.24	1238.37	700.223	0.214906	NS
MIMAT0000737	hsa-miR-382-5p	105.072	86.2035	1.76658	65.0207	0.31408	NS
MIMAT0000738	hsa-miR-383-5p	366.279	381.11	478.742	970.309	0.301333	NS
MIMAT0000750	hsa-miR-340-3p	20.6216	5.44443	0	0	0.0122814	NS
MIMAT0000751	hsa-miR-330-3p	94.2702	172.861	1777.17	22.5072	0.0915729	NS
MIMAT0000752	hsa-miR-328-3p	36.3333	118.416	153.692	7.50239	0.965818	NS
MIMAT0000753	hsa-miR-342-3p	155.153	223.222	923.919	18500.9	7.78539e-05	NS
MIMAT0000754	hsa-miR-337-3p	162.518	195.546	466.376	27.5088	0.735899	NS
MIMAT0000756	hsa-miR-326	57.9369	42.1944	0	52.5167	0.592851	NS
MIMAT0000757	hsa-miR-151a-3p	215.054	237.74	3324.69	52.5167	0.0630851	NS
MIMAT0000758	hsa-miR-135b-5p	504.247	509.962	770.227	267.585	0.972648	NS
MIMAT0000759	hsa-miR-148b-3p	185.594	263.601	10.5995	3698.68	0.0882462	NS
MIMAT0000760	hsa-miR-331-3p	76.5945	139.287	3.53315	2595.83	0.0572816	NS
MIMAT0000761	hsa-miR-324-5p	35.3513	22.2314	0	27.5088	0.518731	NS
MIMAT0000762	hsa-miR-324-3p	99.1801	131.574	26.4986	12.504	0.0162185	NS
MIMAT0000763	hsa-miR-338-3p	109.491	166.055	362.148	72.5231	0.56529	NS
MIMAT0000764	hsa-miR-339-5p	74.6306	74.861	0	15.0048	0.02924	0.0010582
MIMAT0000765	hsa-miR-335-5p	405.558	269.046	1393.83	22239.6	0.000327425	NS
MIMAT0000770	hsa-miR-133b	216.036	274.037	1.76658	35.0112	0.00614622	NS
MIMAT0000771	hsa-miR-325	53.518	71.2313	5.29973	20.0064	0.0512356	NS
MIMAT0000772	hsa-miR-345-5p	197.378	193.277	708.397	25.008	0.536824	NS
MIMAT0000773	hsa-miR-346	49.5901	29.4907	0	37.5119	0.527496	NS
MIMAT0001075	hsa-miR-384	329.946	483.194	2158.75	55.0175	0.334938	NS
MIMAT0001080	hsa-miR-196b-5p	177.248	155.62	464.609	840.268	0.0331082	NS
MIMAT0001339	hsa-miR-422a	73.6486	58.5277	171.358	15.0048	0.706354	NS
MIMAT0001340	hsa-miR-423-3p	55.4819	88.9258	5.29973	32.5104	0.121121	NS
MIMAT0001341	hsa-miR-424-5p	373.644	410.601	1236.6	3751.19	0.00600707	NS
MIMAT0001343	hsa-miR-425-3p	188.049	148.815	1.76658	765.244	0.52026	NS
MIMAT0001412	hsa-miR-18b-5p	687.387	671.934	111.294	312.6	0.0930336	NS
MIMAT0001413	hsa-miR-20b-5p	556.292	489.999	162.525	137.544	0.0434364	0.0069541
MIMAT0001532	hsa-miR-448	139.932	186.472	369.214	100.032	0.62533	NS
MIMAT0001536	hsa-miR-429	361.86	353.888	3.53315	100.032	0.0541438	NS
MIMAT0001541	hsa-miR-449a	28.4775	45.3703	120.127	52.5167	0.24373	NS
MIMAT0001545	hsa-miR-450a-5p	623.558	590.267	183.724	1365.43	0.767601	NS
MIMAT0001618	hsa-miR-191-3p	84.4504	80.7591	1248.97	35.0112	0.05045	NS
MIMAT0001620	hsa-miR-200a-5p	37.3153	22.6851	0	17.5056	0.262597	NS
MIMAT0001621	hsa-miR-369-5p	98.6891	97.9998	0	142.545	0.801605	NS
MIMAT0001625	hsa-miR-431-5p	62.8468	86.2035	125.427	37.5119	0.902107	NS
MIMAT0001627	hsa-miR-433-3p	391.811	304.888	1.76658	60.0191	0.0166344	NS
MIMAT0001629	hsa-miR-329-3p	125.694	128.852	98.9282	2580.82	0.0174504	NS
MIMAT0001630	hsa-miR-323b-5p	81.9954	15.8796	8.83288	32.5104	0.353293	NS
MIMAT0001631	hsa-miR-451a	369.716	357.064	100.695	2310.74	0.21726	NS
MIMAT0001635	hsa-miR-452-5p	535.671	406.971	1.76658	2788.39	0.421051	NS
MIMAT0001636	hsa-miR-452-3p	111.455	90.7406	0	2683.35	0.294681	NS
MIMAT0001638	hsa-miR-409-5p	112.437	105.713	3508.42	37.5119	0.0128583	NS
MIMAT0001639	hsa-miR-409-3p	435.509	601.156	0	2355.75	0.737681	NS
MIMAT0002170	hsa-miR-412-3p	65.7928	101.629	756.094	12.504	0.169077	NS
MIMAT0002171	hsa-miR-410-3p	266.117	220.5	480.508	57.5183	0.906196	NS
MIMAT0002172	hsa-miR-376b-3p	266.117	274.037	14.1326	895.285	0.638879	NS
MIMAT0002173	hsa-miR-483-3p	120.784	82.5739	0	15.0048	0.0131723	NS
MIMAT0002174	hsa-miR-484	163.991	168.324	0	330.105	0.995361	NS
MIMAT0002175	hsa-miR-485-5p	147.297	178.305	673.065	52.5167	0.385306	NS
MIMAT0002176	hsa-miR-485-3p	141.896	170.592	870.922	3796.21	0.000227008	NS
MIMAT0002177	hsa-miR-486-5p	14.2387	17.2407	0	12.504	0.375837	NS
MIMAT0002178	hsa-miR-487a-3p	70.2117	127.037	0	47.5151	0.232187	NS
MIMAT0002804	hsa-miR-488-5p	76.1036	121.592	120.127	10.0032	0.657551	NS
MIMAT0002805	hsa-miR-489-3p	188.049	206.435	782.593	52.5167	0.426017	NS
MIMAT0002806	hsa-miR-490-3p	312.761	341.638	1840.77	87.5279	0.263652	NS
MIMAT0002807	hsa-miR-491-5p	291.157	210.972	5094.8	270.086	0.0119535	NS
MIMAT0002808	hsa-miR-511-5p	257.279	250.444	7961.95	10158.2	7.44086e-09	0.0011779
MIMAT0002809	hsa-miR-146b-5p	426.18	448.712	1150.04	87.5279	0.703665	NS
MIMAT0002810	hsa-miR-202-5p	297.54	268.138	1310.8	22.5072	0.432487	NS
MIMAT0002811	hsa-miR-202-3p	78.5585	98.9072	3.53315	17.5056	0.0112296	NS
MIMAT0002812	hsa-miR-492	176.266	245	464.609	967.808	0.0641215	NS
MIMAT0002813	hsa-miR-493-5p	166.937	198.722	0	1928.11	0.264128	NS
MIMAT0002814	hsa-miR-432-5p	81.5045	104.805	0	10.0032	0.00410088	NS
MIMAT0002815	hsa-miR-432-3p	466.441	452.342	3087.97	175.056	0.174279	NS
MIMAT0002816	hsa-miR-494-3p	338.293	377.481	10.5995	97.5311	0.0297878	NS
MIMAT0002817	hsa-miR-495-3p	202.779	219.138	858.556	70.0223	0.389065	NS
MIMAT0002818	hsa-miR-496	101.144	153.805	1.76658	135.043	0.576234	NS
MIMAT0002819	hsa-miR-193b-3p	79.5405	106.62	0	2405.77	0.0882435	NS
MIMAT0002820	hsa-miR-497-5p	51.554	120.231	0	30.0096	0.131969	NS
MIMAT0002821	hsa-miR-181d-5p	195.905	173.314	1.76658	62.5199	0.086124	NS
MIMAT0002822	hsa-miR-512-5p	57.4459	135.657	8.83288	5539.26	0.00943616	NS
MIMAT0002823	hsa-miR-512-3p	166.446	122.953	5972.79	6619.61	1.87886e-10	0.0017822
MIMAT0002824	hsa-miR-498	111.946	86.2035	3.53315	32.5104	0.0570061	NS
MIMAT0002825	hsa-miR-520e	39.7702	46.2777	5.29973	20.0064	0.13589	NS
MIMAT0002826	hsa-miR-515-5p	293.121	254.074	1.76658	552.676	0.992138	NS
MIMAT0002827	hsa-miR-515-3p	81.0135	68.9628	120.127	40.0127	0.924755	NS
MIMAT0002828	hsa-miR-519e-5p	159.572	178.759	1538.69	100.032	0.092425	NS
MIMAT0002829	hsa-miR-519e-3p	154.171	194.185	632.434	637.703	0.0336879	0.0077911
MIMAT0002830	hsa-miR-520f-3p	456.621	444.175	3545.52	240.076	0.114075	NS
MIMAT0002831|MIMAT0005449|MIMAT0005450|MIMAT0005451|MIMAT0005452|MIMAT0005454	hsa-miR-519c-5p/hsa-miR-523-5p/hsa-miR-518e-5p/hsa-miR-522-5p/hsa-miR-519a-5p/hsa-miR-519b-5p	102.126	56.7129	95.3951	37.5119	0.815302	NS
MIMAT0002832	hsa-miR-519c-3p	76.1036	112.972	3.53315	11113.5	0.00376419	NS
MIMAT0002833	hsa-miR-520a-5p	174.793	90.2869	985.749	17.5056	0.23016	NS
MIMAT0002834	hsa-miR-520a-3p	253.842	223.222	273.819	245.078	0.890747	NS
MIMAT0002835	hsa-miR-526b-5p	113.91	49.9073	0	22.5072	0.0781782	NS
MIMAT0002836	hsa-miR-526b-3p	402.612	361.601	706.63	3123.49	0.028159	NS
MIMAT0002837	hsa-miR-519b-3p	78.5585	82.5739	176.658	52.5167	0.630544	NS
MIMAT0002838	hsa-miR-525-5p	120.293	120.231	0	20.0064	0.019884	0.0001572
MIMAT0002839	hsa-miR-525-3p	208.18	200.99	3227.53	102.533	0.0370421	NS
MIMAT0002840	hsa-miR-523-3p	205.725	210.518	3.53315	62.5199	0.0515323	NS
MIMAT0002841	hsa-miR-518f-5p	145.824	163.787	5.29973	242.577	0.833294	NS
MIMAT0002842	hsa-miR-518f-3p	219.473	215.509	256.153	265.084	0.766954	NS
MIMAT0002843	hsa-miR-520b	86.4144	140.648	10.5995	15.0048	0.00345633	NS
MIMAT0002844	hsa-miR-518b	257.77	233.657	946.884	42.5135	0.479965	NS
MIMAT0002845|MIMAT0005455|MIMAT0005456	hsa-miR-526a/hsa-miR-520c-5p/hsa-miR-518d-5p	259.734	242.731	515.84	352.612	0.380247	NS
MIMAT0002846	hsa-miR-520c-3p	96.7252	40.3796	31.7984	2740.87	0.00829005	NS
MIMAT0002847	hsa-miR-518c-5p	147.788	103.898	2314.21	35.0112	0.0421118	NS
MIMAT0002848	hsa-miR-518c-3p	280.356	250.444	711.93	2628.34	0.00947585	NS
MIMAT0002849	hsa-miR-524-5p	139.932	102.537	621.834	35.0112	0.302419	NS
MIMAT0002850	hsa-miR-524-3p	169.392	122.046	3059.71	572.682	0.00107725	NS
MIMAT0002851	hsa-miR-517-5p	346.639	344.36	7.0663	90.0287	0.0311059	NS
MIMAT0002852|MIMAT0002857	hsa-miR-517a-3p/hsa-miR-517b-3p	207.689	172.861	3.53315	37.5119	0.0118499	NS
MIMAT0002853	hsa-miR-519d-3p	428.144	578.471	3112.71	7529.9	0.000336328	NS
MIMAT0002854	hsa-miR-521	685.914	676.471	3534.92	3228.53	0.00435514	0.0008191
MIMAT0002855	hsa-miR-520d-5p	347.621	157.435	1.76658	67.5215	0.0573532	NS
MIMAT0002856	hsa-miR-520d-3p	169.392	201.898	22.9655	200.064	0.5543	NS
MIMAT0002858	hsa-miR-520g-3p	242.058	227.759	1459.19	152.549	0.156744	NS
MIMAT0002859	hsa-miR-516b-5p	118.82	84.8424	1955.6	1795.57	5.57504e-07	0.0035055
MIMAT0002860|MIMAT0006778	hsa-miR-516b-3p/hsa-miR-516a-3p	39.7702	39.4721	7.0663	20.0064	0.174714	NS
MIMAT0002861	hsa-miR-518e-3p	297.54	219.592	786.126	255.081	0.329511	NS
MIMAT0002862|MIMAT0005457	hsa-miR-527/hsa-miR-518a-5p	171.847	250.444	598.869	702.724	0.0689748	NS
MIMAT0002863	hsa-miR-518a-3p	379.536	318.953	44.1644	6979.72	0.0478662	NS
MIMAT0002864	hsa-miR-518d-3p	283.302	212.333	378.047	3368.57	0.0165748	NS
MIMAT0002866	hsa-miR-517c-3p	108.509	86.2035	0	15.0048	0.0144495	NS
MIMAT0002867	hsa-miR-520h	357.441	399.712	522.906	4191.33	0.0262277	NS
MIMAT0002868	hsa-miR-522-3p	178.721	263.148	111.294	2188.2	0.0865773	NS
MIMAT0002869	hsa-miR-519a-3p	80.0315	70.3239	139.559	37.5119	0.826343	NS
MIMAT0002870	hsa-miR-499a-5p	453.675	447.805	1950.3	112.536	0.377199	NS
MIMAT0002871	hsa-miR-500a-3p	133.058	130.666	279.119	35.0112	0.835417	NS
MIMAT0002872	hsa-miR-501-5p	258.261	215.963	3897.06	70.0223	0.0464636	NS
MIMAT0002873	hsa-miR-502-5p	46.1531	43.1018	1.76658	37.5119	0.408919	NS
MIMAT0002874	hsa-miR-503-5p	121.275	61.7036	2686.96	40.0127	0.0145776	NS
MIMAT0002875	hsa-miR-504-5p	53.027	121.139	581.203	45.0143	0.176743	NS
MIMAT0002876	hsa-miR-505-3p	152.207	174.222	1321.4	545.174	0.00885629	NS
MIMAT0002877	hsa-miR-513a-5p	191.486	294.907	234.955	510.162	0.533084	NS
MIMAT0002878	hsa-miR-506-3p	60.3919	56.2591	14.1326	12.504	0.04702	0.0022824
MIMAT0002879	hsa-miR-507	264.644	327.573	798.492	637.703	0.142323	NS
MIMAT0002880	hsa-miR-508-3p	20.6216	60.3425	86.5622	2078.16	0.0013751	NS
MIMAT0002881	hsa-miR-509-3p	88.3783	50.361	8.83288	3426.09	0.010497	NS
MIMAT0002882	hsa-miR-510-5p	194.432	292.185	1570.49	2820.9	0.000368182	NS
MIMAT0002883	hsa-miR-514a-3p	100.162	107.074	0	82.5263	0.456158	NS
MIMAT0002888	hsa-miR-532-5p	109.982	70.7776	7.0663	52.5167	0.204924	NS
MIMAT0002890	hsa-miR-299-5p	222.419	229.12	3838.77	32.5104	0.0596156	NS
MIMAT0002891	hsa-miR-18a-3p	126.185	120.685	1.76658	5.00159	7.05932e-05	NS
MIMAT0003150	hsa-miR-455-5p	107.527	63.5184	134.26	1352.93	0.0161263	NS
MIMAT0003161	hsa-miR-493-3p	107.036	150.629	0	20.0064	0.0169639	NS
MIMAT0003163	hsa-miR-539-5p	521.432	529.017	897.42	300.096	0.84941	NS
MIMAT0003164	hsa-miR-544a	105.072	115.241	12.366	182.558	0.89363	NS
MIMAT0003165	hsa-miR-545-3p	509.157	514.953	1.76658	1593.01	0.736442	NS
MIMAT0003180	hsa-miR-487b-3p	65.3018	149.722	5.29973	15.0048	0.00450969	NS
MIMAT0003214	hsa-miR-551a	107.036	155.62	3.53315	17368	0.00415611	NS
MIMAT0003215	hsa-miR-552-3p	55.9729	84.3887	199.623	167.553	0.129935	NS
MIMAT0003216	hsa-miR-553	346.639	430.11	1188.91	430.137	0.281726	NS
MIMAT0003217	hsa-miR-554	287.23	288.555	70.663	537.671	0.949653	NS
MIMAT0003218	hsa-miR-92b-3p	235.676	194.185	1363.8	462.647	0.0371522	NS
MIMAT0003219	hsa-miR-555	313.743	203.713	3534.92	27.5088	0.0944344	NS
MIMAT0003220	hsa-miR-556-5p	194.432	172.861	123.66	95.0303	0.406819	NS
MIMAT0003221	hsa-miR-557	213.581	132.481	0	4613.97	0.309169	NS
MIMAT0003222	hsa-miR-558	242.058	315.777	226.122	5789.34	0.0151137	NS
MIMAT0003223	hsa-miR-559	461.04	381.11	1895.54	8827.81	0.000716258	NS
MIMAT0003225	hsa-miR-561-3p	496.883	462.777	422.211	3621.15	0.0842353	NS
MIMAT0003226	hsa-miR-562	87.8873	73.4999	2337.18	30.0096	0.0159782	NS
MIMAT0003227	hsa-miR-563	262.68	161.972	339.182	6469.56	0.00344452	NS
MIMAT0003228	hsa-miR-564	84.4504	149.268	1.76658	150.048	0.702073	NS
MIMAT0003230	hsa-miR-566	165.955	123.861	12.366	5024.1	0.022127	NS
MIMAT0003231	hsa-miR-567	450.238	510.869	74.1962	547.674	0.604426	NS
MIMAT0003232	hsa-miR-568	795.896	812.582	5409.25	160.051	0.218133	NS
MIMAT0003233	hsa-miR-551b-3p	245.986	338.916	284.419	45.0143	0.489216	NS
MIMAT0003234	hsa-miR-569	422.252	524.027	432.811	1705.54	0.261931	NS
MIMAT0003235	hsa-miR-570-3p	261.698	225.49	2035.09	72.5231	0.143926	NS
MIMAT0003236	hsa-miR-571	83.4684	29.9444	501.707	27.5088	0.123686	NS
MIMAT0003237	hsa-miR-572	79.5405	88.9258	1.76658	40.0127	0.160299	NS
MIMAT0003238	hsa-miR-573	257.279	301.712	3.53315	397.627	0.774128	NS
MIMAT0003239	hsa-miR-574-3p	153.68	173.314	1.76658	62.5199	0.111521	NS
MIMAT0003240	hsa-miR-575	160.063	207.342	5.29973	2263.22	0.149686	NS
MIMAT0003241	hsa-miR-576-5p	160.554	137.018	3.53315	37.5119	0.0269153	NS
MIMAT0003242	hsa-miR-577	206.707	222.314	3.53315	730.233	0.660194	NS
MIMAT0003243	hsa-miR-578	127.658	96.6387	3.53315	4626.47	0.0234068	NS
MIMAT0003244	hsa-miR-579-3p	194.923	338.916	19.4323	22.5072	0.000224934	NS
MIMAT0003245	hsa-miR-580-3p	365.788	284.018	328.583	82.5263	0.547499	NS
MIMAT0003246	hsa-miR-581	457.603	410.147	401.013	3003.46	0.0936522	NS
MIMAT0003247	hsa-miR-582-5p	427.653	533.101	4040.16	10648.4	6.86508e-05	NS
MIMAT0003248	hsa-miR-583	286.248	326.212	2822.99	167.553	0.088173	NS
MIMAT0003249	hsa-miR-584-5p	231.257	289.916	0	55.0175	0.0531466	NS
MIMAT0003250	hsa-miR-585-3p	123.73	46.7314	63.5967	22.5072	0.399741	NS
MIMAT0003251	hsa-miR-548a-3p	461.531	532.193	900.953	290.092	0.795633	NS
MIMAT0003252	hsa-miR-586	210.144	205.981	415.145	780.249	0.101415	NS
MIMAT0003253	hsa-miR-587	322.581	334.833	3.53315	1843.09	0.419228	NS
MIMAT0003254	hsa-miR-548b-3p	237.639	280.842	189.024	67.5215	0.319449	NS
MIMAT0003255	hsa-miR-588	182.649	223.675	634.201	40.0127	0.593891	NS
MIMAT0003256	hsa-miR-589-3p	102.617	135.203	561.771	22.5072	0.371402	NS
MIMAT0003257	hsa-miR-550a-3p	53.518	123.861	120.127	37.5119	0.884423	NS
MIMAT0003258	hsa-miR-590-5p	206.707	191.916	0	1197.88	0.453322	NS
MIMAT0003259	hsa-miR-591	186.576	216.416	261.453	85.0271	0.835082	NS
MIMAT0003260	hsa-miR-592	342.711	225.944	227.888	815.26	0.415685	NS
MIMAT0003261	hsa-miR-593-5p	51.554	130.213	0	55.0175	0.329655	NS
MIMAT0003263	hsa-miR-595	181.667	70.3239	0	100.032	0.467784	NS
MIMAT0003264	hsa-miR-596	48.1171	40.8333	3.53315	17.5056	0.0914704	NS
MIMAT0003265	hsa-miR-597-5p	32.8964	25.8611	0	0	0.00107754	NS
MIMAT0003266	hsa-miR-598-3p	260.716	265.87	166.058	60.0191	0.229172	NS
MIMAT0003267	hsa-miR-599	67.7567	117.509	153.692	87.5279	0.695856	NS
MIMAT0003268	hsa-miR-600	125.203	162.426	295.018	2045.65	0.0105309	NS
MIMAT0003269	hsa-miR-601	234.694	143.37	7.0663	32.5104	0.00480496	NS
MIMAT0003270	hsa-miR-602	259.734	185.564	565.304	3946.26	0.00418198	NS
MIMAT0003271	hsa-miR-603	234.203	274.49	1102.34	40.0127	0.425163	NS
MIMAT0003272	hsa-miR-604	54.991	35.3888	5.29973	1247.9	0.0338217	NS
MIMAT0003273	hsa-miR-605-5p	235.185	264.055	5.29973	50.0159	0.0112718	NS
MIMAT0003274	hsa-miR-606	451.22	328.481	6969.14	2063.16	0.000475252	NS
MIMAT0003276	hsa-miR-608	67.2657	54.4443	0	225.072	0.647422	NS
MIMAT0003277	hsa-miR-609	87.3963	78.0369	0	22.5072	0.0690879	NS
MIMAT0003278	hsa-miR-610	101.144	75.7684	1883.17	145.046	0.00768202	NS
MIMAT0003279	hsa-miR-611	109.491	124.768	0	32.5104	0.0801	NS
MIMAT0003280	hsa-miR-612	236.658	178.759	3464.25	4303.87	3.90337e-07	0.0036379
MIMAT0003281	hsa-miR-613	163.991	265.416	3.53315	40.0127	0.0110344	NS
MIMAT0003282	hsa-miR-614	259.734	289.916	805.558	4156.32	0.00363794	NS
MIMAT0003283	hsa-miR-615-3p	21.1126	37.2036	0	330.105	0.208906	NS
MIMAT0003284	hsa-miR-616-5p	251.387	236.833	8.83288	85.0271	0.0590021	NS
MIMAT0003285	hsa-miR-548c-3p	482.644	548.527	3091.51	5249.17	0.000473404	NS
MIMAT0003286	hsa-miR-617	67.7567	57.6203	1.76658	35.0112	0.212861	NS
MIMAT0003287	hsa-miR-618	228.311	233.203	5.29973	50.0159	0.0145402	NS
MIMAT0003288	hsa-miR-619-3p	143.369	170.592	180.191	25.008	0.616168	NS
MIMAT0003289	hsa-miR-620	323.072	407.879	4052.52	5984.41	1.007e-05	0.0074996
MIMAT0003290	hsa-miR-621	92.7972	170.592	1171.24	25.008	0.164003	NS
MIMAT0003291	hsa-miR-622	115.874	138.833	538.805	25.008	0.42045	NS
MIMAT0003292	hsa-miR-623	59.4099	63.0647	1861.97	3571.14	5.63807e-10	0.0075547
MIMAT0003293	hsa-miR-624-5p	823.882	967.294	104.228	1492.98	0.899368	NS
MIMAT0003294	hsa-miR-625-5p	13.2567	11.3426	14.1326	42.5135	0.306633	NS
MIMAT0003295	hsa-miR-626	156.626	241.37	0	47.5151	0.0656268	NS
MIMAT0003296	hsa-miR-627-5p	854.815	792.619	738.428	5679.31	0.0958457	NS
MIMAT0003297	hsa-miR-628-3p	121.766	75.7684	114.827	45.0143	0.774031	NS
MIMAT0003298	hsa-miR-629-3p	60.3919	22.6851	404.546	22.5072	0.100794	NS
MIMAT0003299	hsa-miR-630	171.356	229.12	19.4323	65.0207	0.034944	NS
MIMAT0003300	hsa-miR-631	42.7162	27.2222	0	7.50239	0.0326366	NS
MIMAT0003301	hsa-miR-33b-5p	410.959	393.36	1579.32	2798.39	0.00466281	NS
MIMAT0003302	hsa-miR-632	204.743	93.0091	455.776	362.615	0.13359	NS
MIMAT0003303	hsa-miR-633	334.856	275.398	1291.37	87.5279	0.381717	NS
MIMAT0003304	hsa-miR-634	42.2252	91.1943	169.591	3566.14	0.000655805	NS
MIMAT0003305	hsa-miR-635	153.189	139.287	146.626	32.5104	0.53043	NS
MIMAT0003306	hsa-miR-636	124.712	107.981	130.727	1600.51	0.0272729	NS
MIMAT0003307	hsa-miR-637	86.9053	33.1203	0	2.5008	0.00175969	NS
MIMAT0003308	hsa-miR-638	45.6621	45.3703	3.53315	40.0127	0.427272	NS
MIMAT0003309	hsa-miR-639	163.5	334.379	35.3315	37.5119	0.00502505	NS
MIMAT0003310	hsa-miR-640	18.1667	47.6388	10.5995	270.086	0.168116	NS
MIMAT0003311	hsa-miR-641	288.212	294.907	5826.17	1552.99	0.000327323	NS
MIMAT0003312	hsa-miR-642a-5p	127.658	155.62	3.53315	677.716	0.469546	NS
MIMAT0003313	hsa-miR-643	173.811	250.444	3623.25	40.0127	0.0541489	NS
MIMAT0003314	hsa-miR-644a	58.9189	64.4258	0	252.58	0.595089	NS
MIMAT0003315	hsa-miR-645	122.257	147.907	14.1326	1870.6	0.0972017	NS
MIMAT0003316	hsa-miR-646	27.0045	33.574	0	25.008	0.432981	NS
MIMAT0003317	hsa-miR-647	101.635	118.87	97.1616	47.5151	0.540223	NS
MIMAT0003318	hsa-miR-648	128.149	108.889	0	310.099	0.843298	NS
MIMAT0003319	hsa-miR-649	298.031	255.435	0	65.0207	0.0699778	NS
MIMAT0003320	hsa-miR-650	214.072	235.018	302.084	32.5104	0.738701	NS
MIMAT0003321	hsa-miR-651-5p	390.338	274.49	385.113	1030.33	0.273798	NS
MIMAT0003322	hsa-miR-652-3p	168.41	211.879	1870.8	1400.45	0.000230769	0.0073184
MIMAT0003323	hsa-miR-548d-3p	294.594	269.046	611.235	635.202	0.185439	0.0038235
MIMAT0003324	hsa-miR-661	31.9144	29.4907	0	15.0048	0.188547	NS
MIMAT0003325	hsa-miR-662	201.797	151.99	5.29973	22.5072	0.00131288	NS
MIMAT0003326	hsa-miR-663a	49.0991	43.1018	0	12.504	0.0576389	NS
MIMAT0003327	hsa-miR-449b-5p	46.6441	73.9536	3213.4	42.5135	0.00294439	NS
MIMAT0003328	hsa-miR-653-5p	433.054	325.759	2029.79	1783.07	0.00499671	0.0091665
MIMAT0003329	hsa-miR-411-5p	158.099	162.426	38.8647	380.121	0.763356	NS
MIMAT0003330	hsa-miR-654-5p	120.784	127.944	169.591	6016.92	0.00154893	NS
MIMAT0003331	hsa-miR-655-3p	79.0495	147.907	0	35.0112	0.105051	NS
MIMAT0003332	hsa-miR-656-3p	138.95	89.8332	12.366	5981.91	0.00972777	NS
MIMAT0003333	hsa-miR-549a	90.8333	173.768	2482.04	92.5295	0.0238832	NS
MIMAT0003335	hsa-miR-657	28.4775	35.8425	3.53315	22.5072	0.301731	NS
MIMAT0003336	hsa-miR-658	136.986	218.685	49.4641	22.5072	0.0248955	NS
MIMAT0003337	hsa-miR-659-3p	142.387	156.527	0	670.213	0.570741	NS
MIMAT0003338	hsa-miR-660-5p	236.658	155.62	273.819	6134.45	0.00384385	NS
MIMAT0003339	hsa-miR-421	391.811	548.98	72.4296	4734.01	0.132216	NS
MIMAT0003340	hsa-miR-542-5p	483.135	243.185	533.506	135.043	0.916473	NS
MIMAT0003385	hsa-miR-363-5p	55.9729	62.611	3.53315	8795.3	0.00182531	NS
MIMAT0003386	hsa-miR-376a-5p	685.914	627.017	1846.07	7524.9	0.00680365	NS
MIMAT0003389	hsa-miR-542-3p	519.959	505.879	766.694	70.0223	0.820182	NS
MIMAT0003393	hsa-miR-425-5p	402.121	417.86	1782.47	172.555	0.318072	NS
MIMAT0003879	hsa-miR-758-3p	186.085	184.657	1.76658	1467.97	0.297798	NS
MIMAT0003880	hsa-miR-671-5p	72.1756	79.398	3.53315	930.296	0.14322	NS
MIMAT0003881	hsa-miR-668-3p	63.8288	53.5369	0	22.5072	0.136083	NS
MIMAT0003882	hsa-miR-767-5p	104.581	95.7313	109.528	52.5167	0.759762	NS
MIMAT0003883	hsa-miR-767-3p	290.175	269.953	3379.46	120.038	0.0645321	NS
MIMAT0003884	hsa-miR-454-5p	112.928	123.861	22.9655	667.713	0.296794	NS
MIMAT0003885	hsa-miR-454-3p	71.6846	111.611	1174.77	32.5104	0.0742143	NS
MIMAT0003886	hsa-miR-769-5p	42.7162	56.7129	0	15.0048	0.0772825	NS
MIMAT0003887	hsa-miR-769-3p	74.1396	49.9073	5.29973	12.504	0.0163539	NS
MIMAT0003888	hsa-miR-766-3p	6.38288	0.453703	0	2.5008	0.422193	NS
MIMAT0003945	hsa-miR-765	252.369	203.259	4294.54	1085.35	0.000577342	NS
MIMAT0003948	hsa-miR-770-5p	168.41	166.055	280.885	37.5119	0.955736	NS
MIMAT0004185	hsa-miR-802	243.04	329.842	1861.97	82.5263	0.212115	NS
MIMAT0004284	hsa-miR-675-5p	79.5405	68.0554	15.8992	32.5104	0.124906	NS
MIMAT0004450	hsa-miR-297	605.882	365.231	1925.57	160.051	0.3948	NS
MIMAT0004481	hsa-let-7a-3p	164.482	189.648	0	50.0159	0.0911664	NS
MIMAT0004482	hsa-let-7b-3p	213.581	249.537	399.246	40.0127	0.954011	NS
MIMAT0004484	hsa-let-7d-3p	249.914	288.101	0	2120.68	0.356874	NS
MIMAT0004485	hsa-let-7e-3p	251.878	256.342	849.723	72.5231	0.511689	NS
MIMAT0004486	hsa-let-7f-1-3p	415.378	487.731	307.384	75.0239	0.259177	NS
MIMAT0004487	hsa-let-7f-2-3p	72.1756	65.3332	3.53315	15.0048	0.0165494	NS
MIMAT0004488	hsa-miR-15a-3p	212.108	199.176	16715.3	157.55	0.00140485	NS
MIMAT0004489	hsa-miR-16-1-3p	301.468	144.277	1187.14	55.0175	0.306363	NS
MIMAT0004490	hsa-miR-19a-5p	366.279	354.796	298.551	3411.09	0.0611962	NS
MIMAT0004491	hsa-miR-19b-1-5p	121.766	194.185	252.62	17.5056	0.869944	NS
MIMAT0004492	hsa-miR-19b-2-5p	267.59	204.166	3027.91	30.0096	0.0982205	NS
MIMAT0004493	hsa-miR-20a-3p	163.009	159.25	17.6658	42.5135	0.0173403	NS
MIMAT0004494	hsa-miR-21-3p	232.73	352.981	1909.67	127.541	0.179893	NS
MIMAT0004495	hsa-miR-22-5p	251.387	191.463	1.76658	1688.04	0.313872	NS
MIMAT0004496	hsa-miR-23a-5p	41.2432	92.1017	0	15.0048	0.0451867	NS
MIMAT0004497	hsa-miR-24-2-5p	53.027	28.1296	1.76658	15.0048	0.0912044	NS
MIMAT0004498	hsa-miR-25-5p	102.126	88.0183	0	12.504	0.0082703	NS
MIMAT0004499	hsa-miR-26a-1-3p	68.7387	106.62	24.7321	35.0112	0.126298	NS
MIMAT0004500	hsa-miR-26b-3p	190.013	287.194	83.029	50.0159	0.0542782	NS
MIMAT0004501	hsa-miR-27a-5p	143.369	106.62	0	155.049	0.710411	NS
MIMAT0004502	hsa-miR-28-3p	412.432	351.62	2429.04	152.549	0.187804	NS
MIMAT0004503	hsa-miR-29a-5p	190.504	250.898	19.4323	20.0064	0.000335968	0.0032954
MIMAT0004504	hsa-miR-31-3p	230.766	188.287	10.5995	82.5263	0.0761636	NS
MIMAT0004505	hsa-miR-32-3p	205.234	152.898	128.96	2508.3	0.0367986	NS
MIMAT0004506	hsa-miR-33a-3p	578.878	708.23	893.887	857.773	0.594408	NS
MIMAT0004507	hsa-miR-92a-1-5p	55.9729	59.8888	697.797	22.5072	0.0764073	NS
MIMAT0004508	hsa-miR-92a-2-5p	69.7207	77.1295	60.0636	35.0112	0.533222	NS
MIMAT0004509	hsa-miR-93-3p	24.0585	27.6759	3.53315	7.50239	0.0708493	NS
MIMAT0004510	hsa-miR-96-3p	162.027	197.361	49.4641	575.183	0.544946	NS
MIMAT0004511	hsa-miR-99a-3p	246.968	214.148	8.83288	2068.16	0.215376	NS
MIMAT0004512	hsa-miR-100-3p	419.306	487.277	83.029	110.035	0.0138712	NS
MIMAT0004513	hsa-miR-101-5p	54.991	32.2129	3.53315	2343.25	0.0117176	NS
MIMAT0004514	hsa-miR-29b-1-5p	297.54	228.666	65.3633	427.636	0.93602	NS
MIMAT0004515	hsa-miR-29b-2-5p	87.3963	167.87	8.83288	25.008	0.00981467	NS
MIMAT0004516	hsa-miR-105-3p	246.477	271.314	2989.05	70.0223	0.0877866	NS
MIMAT0004517	hsa-miR-106a-3p	333.874	375.666	95.3951	3218.53	0.128126	NS
MIMAT0004518	hsa-miR-16-2-3p	281.338	294.907	5117.77	4331.38	9.40542e-07	0.0009611
MIMAT0004543	hsa-miR-192-3p	131.095	134.75	416.912	55.0175	0.496913	NS
MIMAT0004548	hsa-miR-129-1-3p	448.765	608.869	379.814	102.533	0.293492	NS
MIMAT0004549	hsa-miR-148a-5p	303.923	180.12	639.5	650.207	0.118936	NS
MIMAT0004550	hsa-miR-30c-2-3p	82.9774	99.8146	1264.87	40.0127	0.057526	NS
MIMAT0004551	hsa-miR-30d-3p	274.464	376.573	434.578	70.0223	0.758954	NS
MIMAT0004552	hsa-miR-139-3p	159.572	141.555	416.912	30.0096	0.670064	NS
MIMAT0004553	hsa-miR-7-1-3p	226.347	248.629	802.025	640.204	0.065233	NS
MIMAT0004554	hsa-miR-7-2-3p	481.171	490.453	68.8964	4734.01	0.140978	NS
MIMAT0004555	hsa-miR-10a-3p	398.193	369.768	846.19	82.5263	0.82959	NS
MIMAT0004556	hsa-miR-10b-3p	274.955	354.796	826.757	1060.34	0.0659974	NS
MIMAT0004557	hsa-miR-34a-3p	441.892	524.027	2425.51	15975.1	0.000444223	NS
MIMAT0004558	hsa-miR-181a-2-3p	312.27	260.879	226.122	442.641	0.815419	NS
MIMAT0004559	hsa-miR-181c-3p	205.725	197.814	1.76658	80.0255	0.126739	NS
MIMAT0004560	hsa-miR-183-3p	291.157	295.361	7.0663	277.588	0.491278	NS
MIMAT0004561	hsa-miR-187-5p	56.4639	97.5461	1324.93	15.0048	0.0598121	NS
MIMAT0004562	hsa-miR-196a-3p	318.653	290.824	1817.81	287.592	0.120298	NS
MIMAT0004564	hsa-miR-214-5p	12.2748	2.26851	0	15.0048	0.999529	NS
MIMAT0004565	hsa-miR-218-1-3p	214.072	101.176	1.76658	52.5167	0.0859517	NS
MIMAT0004566	hsa-miR-218-2-3p	840.085	772.202	1526.32	9255.45	0.0166549	NS
MIMAT0004567	hsa-miR-219a-1-3p	100.162	109.796	0	32.5104	0.0995757	NS
MIMAT0004568	hsa-miR-221-5p	355.477	322.583	692.497	27.5088	0.951708	NS
MIMAT0004569	hsa-miR-222-5p	295.576	384.74	595.336	52.5167	0.958055	NS
MIMAT0004570	hsa-miR-223-5p	246.968	469.582	883.288	4408.9	0.00968757	NS
MIMAT0004571	hsa-miR-200b-5p	51.554	40.8333	67.1299	35.0112	0.883346	NS
MIMAT0004584	hsa-let-7g-3p	52.045	14.0648	63.5967	0	0.980071	NS
MIMAT0004585	hsa-let-7i-3p	171.356	81.2128	8695.08	685.218	7.48417e-05	NS
MIMAT0004586	hsa-miR-15b-3p	303.923	228.666	992.815	1300.41	0.0141019	NS
MIMAT0004587	hsa-miR-23b-5p	151.716	129.759	0	7.50239	0.000263837	NS
MIMAT0004588	hsa-miR-27b-5p	291.648	256.342	524.673	455.145	0.339913	NS
MIMAT0004589	hsa-miR-30b-3p	144.351	52.1758	3.53315	2740.87	0.0464102	NS
MIMAT0004590	hsa-miR-122-3p	171.356	214.601	1.76658	567.681	0.756496	NS
MIMAT0004591	hsa-miR-124-5p	105.563	141.555	0	30.0096	0.0596034	NS
MIMAT0004592	hsa-miR-125b-1-3p	264.644	237.74	10.5995	1595.51	0.325611	NS
MIMAT0004593	hsa-miR-130a-5p	463.495	472.305	217.289	12766.6	0.0157105	NS
MIMAT0004594	hsa-miR-132-5p	63.3378	254.527	0	25.008	0.0277602	NS
MIMAT0004595	hsa-miR-135a-3p	193.941	127.037	3704.51	67.5215	0.021354	NS
MIMAT0004596	hsa-miR-138-2-3p	161.045	88.9258	28.2652	30.0096	0.0377237	NS
MIMAT0004597	hsa-miR-140-3p	256.788	249.99	5.29973	65.0207	0.028492	NS
MIMAT0004598	hsa-miR-141-5p	122.748	105.713	0	892.784	0.346935	NS
MIMAT0004599	hsa-miR-143-5p	111.455	86.2035	30.0318	27.5088	0.0720491	NS
MIMAT0004600	hsa-miR-144-5p	223.892	270.407	505.241	80.0255	0.836435	NS
MIMAT0004601	hsa-miR-145-3p	338.784	257.703	607.702	2255.72	0.0284863	NS
MIMAT0004602	hsa-miR-125a-3p	91.8153	106.62	139.559	610.194	0.084463	NS
MIMAT0004603	hsa-miR-125b-2-3p	173.811	167.87	1922.03	892.784	0.00087423	NS
MIMAT0004604	hsa-miR-127-5p	197.869	254.981	26.4986	85.0271	0.0538798	NS
MIMAT0004605	hsa-miR-129-2-3p	379.536	313.509	169.591	60.0191	0.11945	NS
MIMAT0004606	hsa-miR-136-3p	301.959	324.851	1819.57	2358.25	0.000903425	0.005046
MIMAT0004607	hsa-miR-138-1-3p	171.847	176.49	975.15	2590.83	0.000409	NS
MIMAT0004608	hsa-miR-146a-3p	116.856	140.194	60.0636	10.0032	0.120802	NS
MIMAT0004609	hsa-miR-149-3p	83.9594	146.546	0	377.62	0.720515	NS
MIMAT0004610	hsa-miR-150-3p	109.982	150.629	0	300.096	0.917631	NS
MIMAT0004611	hsa-miR-185-3p	98.1981	146.546	0	532.67	0.580207	NS
MIMAT0004612	hsa-miR-186-3p	520.941	517.221	185.49	970.309	0.891235	NS
MIMAT0004613	hsa-miR-188-3p	108.018	72.5925	1.76658	85.0271	0.496652	NS
MIMAT0004614	hsa-miR-193a-5p	179.703	166.509	627.134	52.5167	0.459319	NS
MIMAT0004615	hsa-miR-195-3p	194.923	274.49	1012.25	407.63	0.105216	NS
MIMAT0004657	hsa-miR-200c-5p	21.1126	15.8796	203.156	7.50239	0.0948721	NS
MIMAT0004658	hsa-miR-155-3p	196.396	223.675	187.257	35.0112	0.426512	NS
MIMAT0004671	hsa-miR-194-3p	40.2612	35.8425	0	1362.93	0.0516167	NS
MIMAT0004672	hsa-miR-106b-3p	152.207	246.361	0	25.008	0.0102291	NS
MIMAT0004673	hsa-miR-29c-5p	192.959	196.907	655.399	1560.5	0.00795547	NS
MIMAT0004674	hsa-miR-30c-1-3p	96.2342	145.639	2694.03	1635.52	2.34863e-06	NS
MIMAT0004675	hsa-miR-219a-2-3p	191.977	158.796	264.986	32.5104	0.850078	NS
MIMAT0004676	hsa-miR-34b-3p	271.027	281.749	4056.06	6477.06	7.69654e-07	0.0064039
MIMAT0004677	hsa-miR-34c-3p	477.734	457.786	7052.17	560.178	0.0181226	NS
MIMAT0004678	hsa-miR-99b-3p	172.829	301.712	10.5995	8020.05	0.0296929	NS
MIMAT0004679	hsa-miR-296-3p	169.883	153.352	28.2652	42.5135	0.0214627	NS
MIMAT0004680	hsa-miR-130b-5p	107.036	97.0924	5.29973	1605.51	0.0978557	NS
MIMAT0004681	hsa-miR-26a-2-3p	198.851	229.574	482.275	37.5119	0.832808	NS
MIMAT0004682	hsa-miR-361-3p	67.2657	90.2869	7.0663	22.5072	0.0343245	NS
MIMAT0004683	hsa-miR-362-3p	303.923	240.916	97.1616	90.0287	0.0865911	NS
MIMAT0004685	hsa-miR-302d-5p	296.558	385.194	280.885	277.588	0.746908	NS
MIMAT0004686	hsa-miR-367-5p	398.684	254.981	22.9655	82.5263	0.0153078	NS
MIMAT0004687	hsa-miR-371a-5p	160.063	86.6572	148.392	40.0127	0.730614	NS
MIMAT0004688	hsa-miR-374a-3p	177.739	151.083	3.53315	105.033	0.273887	NS
MIMAT0004689	hsa-miR-377-5p	194.923	289.916	215.522	200.064	0.806386	NS
MIMAT0004690	hsa-miR-379-3p	137.968	161.972	3893.53	7197.29	4.90356e-09	0.0078293
MIMAT0004692	hsa-miR-340-5p	735.995	764.036	351.548	2408.27	0.446972	NS
MIMAT0004693	hsa-miR-330-5p	10.3108	29.4907	35.3315	2.5008	0.971855	NS
MIMAT0004694	hsa-miR-342-5p	257.77	407.425	2114.59	82.5263	0.229375	NS
MIMAT0004695	hsa-miR-337-5p	211.617	323.944	1.76658	72.5231	0.057025	NS
MIMAT0004696	hsa-miR-323a-5p	2.94594	0	0	22.5072	0.524427	NS
MIMAT0004697	hsa-miR-151a-5p	115.383	122.5	0	22.5072	0.0294075	NS
MIMAT0004698	hsa-miR-135b-3p	271.027	293.546	1630.55	77.5247	0.254426	NS
MIMAT0004699	hsa-miR-148b-5p	128.149	86.2035	97.1616	15.0048	0.449898	NS
MIMAT0004700	hsa-miR-331-5p	270.536	264.055	8.83288	6244.49	0.0561912	NS
MIMAT0004701	hsa-miR-338-5p	326.509	387.462	2734.66	1155.37	0.00812888	NS
MIMAT0004702	hsa-miR-339-3p	39.2793	111.611	851.489	22.5072	0.105663	NS
MIMAT0004703	hsa-miR-335-3p	36.3333	44.9166	42.3978	17.5056	0.695627	NS
MIMAT0004748	hsa-miR-423-5p	133.058	88.4721	5771.4	675.215	5.919e-05	NS
MIMAT0004749	hsa-miR-424-3p	84.4504	164.694	10.5995	35.0112	0.0315256	NS
MIMAT0004751	hsa-miR-18b-3p	348.112	141.102	676.598	1017.82	0.0679445	NS
MIMAT0004752	hsa-miR-20b-3p	193.941	131.12	855.022	227.572	0.110383	NS
MIMAT0004757	hsa-miR-431-3p	84.9414	128.398	681.898	65.0207	0.164758	NS
MIMAT0004761	hsa-miR-483-5p	217.018	176.944	1114.71	47.5151	0.278264	NS
MIMAT0004762	hsa-miR-486-3p	121.766	125.222	1.76658	62.5199	0.192243	NS
MIMAT0004763	hsa-miR-488-3p	539.108	431.018	44.1644	9167.92	0.0598928	NS
MIMAT0004764	hsa-miR-490-5p	30.9324	46.2777	0	2.5008	0.00441649	NS
MIMAT0004765	hsa-miR-491-3p	125.203	81.6665	123.66	32.5104	0.720182	NS
MIMAT0004766	hsa-miR-146b-3p	272.009	216.416	1065.24	57.5183	0.389866	NS
MIMAT0004767	hsa-miR-193b-5p	56.9549	68.9628	0	20.0064	0.092322	NS
MIMAT0004768	hsa-miR-497-3p	117.838	185.111	0	20.0064	0.0107925	NS
MIMAT0004770	hsa-miR-516a-5p	196.396	223.675	38.8647	275.088	0.726076	NS
MIMAT0004772	hsa-miR-499a-3p	150.734	165.602	0	30.0096	0.0327197	NS
MIMAT0004773	hsa-miR-500a-5p	229.784	236.833	275.586	272.587	0.791803	0.0097923
MIMAT0004774	hsa-miR-501-3p	163.5	194.639	70.663	7099.76	0.00770404	NS
MIMAT0004775	hsa-miR-502-3p	121.275	152.898	0	27.5088	0.0369673	NS
MIMAT0004776	hsa-miR-505-5p	619.63	675.11	282.652	2015.64	0.479059	NS
MIMAT0004777	hsa-miR-513a-3p	153.68	137.926	507.007	77.5247	0.399895	NS
MIMAT0004778	hsa-miR-508-5p	123.239	196.453	0	57.5183	0.148172	NS
MIMAT0004779	hsa-miR-509-5p	188.049	122.046	61.8301	42.5135	0.102921	NS
MIMAT0004780	hsa-miR-532-3p	60.3919	49.4536	0	27.5088	0.22175	NS
MIMAT0004784	hsa-miR-455-3p	132.076	81.6665	3.53315	7.50239	0.000436038	NS
MIMAT0004785	hsa-miR-545-5p	717.337	602.064	4531.27	2158.19	0.0090806	NS
MIMAT0004792	hsa-miR-92b-5p	66.7747	45.824	0	47.5151	0.47123	NS
MIMAT0004793	hsa-miR-556-3p	147.788	184.657	1.76658	12.504	0.000263585	NS
MIMAT0004794	hsa-miR-551b-5p	150.734	126.583	86.5622	62.5199	0.334185	NS
MIMAT0004795	hsa-miR-574-5p	203.27	143.824	3.53315	27.5088	0.00493049	NS
MIMAT0004796	hsa-miR-576-3p	186.085	230.935	3.53315	40.0127	0.0113045	NS
MIMAT0004797	hsa-miR-582-3p	343.693	341.638	1665.88	385.123	0.139432	NS
MIMAT0004798	hsa-miR-548b-5p	294.103	318.953	2957.25	1300.41	0.00217675	NS
MIMAT0004799	hsa-miR-589-5p	261.207	104.352	137.793	75.0239	0.452855	NS
MIMAT0004800	hsa-miR-550a-5p	82.9774	115.241	0	30.0096	0.0946145	NS
MIMAT0004801	hsa-miR-590-3p	628.468	715.036	181.957	475.151	0.292461	NS
MIMAT0004802	hsa-miR-593-3p	198.851	207.342	270.286	1347.93	0.0750761	NS
MIMAT0004803	hsa-miR-548a-5p	353.513	318.499	42.3978	3333.56	0.14328	NS
MIMAT0004804	hsa-miR-615-5p	20.6216	55.3517	0	27.5088	0.38738	NS
MIMAT0004805	hsa-miR-616-3p	104.581	127.037	1.76658	2448.28	0.0802985	NS
MIMAT0004806|MIMAT0022738|MIMAT0022740	hsa-miR-548c-5p/hsa-miR-548o-5p/hsa-miR-548am-5p	333.874	340.277	5.29973	32.5104	0.00039996	NS
MIMAT0004807	hsa-miR-624-3p	210.635	151.083	257.92	85.0271	0.943319	NS
MIMAT0004808	hsa-miR-625-3p	230.766	251.351	936.285	1265.4	0.0101591	NS
MIMAT0004809	hsa-miR-628-5p	150.243	119.324	8.83288	1968.13	0.101225	NS
MIMAT0004810	hsa-miR-629-5p	55.9729	108.435	233.188	320.102	0.0669653	NS
MIMAT0004811	hsa-miR-33b-3p	214.072	220.046	1162.41	485.155	0.044861	NS
MIMAT0004812	hsa-miR-548d-5p	488.045	481.379	12.366	62.5199	0.00118207	NS
MIMAT0004813	hsa-miR-411-3p	151.716	210.064	355.082	7137.27	0.00144788	NS
MIMAT0004814	hsa-miR-654-3p	330.437	318.953	95.3951	65.0207	0.027649	NS
MIMAT0004819	hsa-miR-671-3p	8.34684	37.2036	0	2758.38	0.106711	NS
MIMAT0004901	hsa-miR-298	83.9594	95.2776	0	45.0143	0.240199	NS
MIMAT0004902	hsa-miR-891a-5p	166.937	45.3703	0	47.5151	0.223967	NS
MIMAT0004903	hsa-miR-300	166.446	158.342	104.228	3251.04	0.0202001	NS
MIMAT0004907	hsa-miR-892a	442.874	419.675	627.134	87.5279	0.823349	NS
MIMAT0004909	hsa-miR-450b-5p	517.995	541.721	3868.8	19966.4	0.00017028	NS
MIMAT0004910	hsa-miR-450b-3p	301.959	346.175	185.49	77.5247	0.187996	NS
MIMAT0004911	hsa-miR-874-3p	96.2342	223.675	1264.87	1062.84	0.00237994	NS
MIMAT0004912	hsa-miR-890	348.112	374.759	2390.18	1370.44	0.00592568	NS
MIMAT0004913	hsa-miR-891b	71.6846	71.2313	208.456	52.5167	0.426692	NS
MIMAT0004916	hsa-miR-888-5p	429.617	523.573	1190.67	690.22	0.267837	NS
MIMAT0004917	hsa-miR-888-3p	778.711	794.887	3916.5	515.164	0.202977	NS
MIMAT0004918	hsa-miR-892b	104.581	145.185	1.76658	25.008	0.0166631	NS
MIMAT0004919	hsa-miR-541-5p	122.748	67.148	8417.73	35.0112	0.0017432	NS
MIMAT0004920	hsa-miR-541-3p	115.874	130.213	319.75	70.0223	0.550346	NS
MIMAT0004921	hsa-miR-889-3p	369.716	325.305	10.5995	687.719	0.997197	NS
MIMAT0004922	hsa-miR-875-5p	212.108	231.842	1.76658	40.0127	0.013887	NS
MIMAT0004923	hsa-miR-875-3p	379.045	261.787	236.721	242.577	0.64272	NS
MIMAT0004924	hsa-miR-876-5p	272.009	362.962	280.885	6507.07	0.0143238	NS
MIMAT0004925	hsa-miR-876-3p	250.405	212.787	413.379	2815.9	0.0157905	NS
MIMAT0004926	hsa-miR-708-5p	244.022	254.074	634.201	67.5215	0.696092	NS
MIMAT0004927	hsa-miR-708-3p	218.982	180.12	1100.58	1215.39	0.0026384	0.0038445
MIMAT0004928	hsa-miR-147b	379.536	394.268	8.83288	597.69	0.826351	NS
MIMAT0004929	hsa-miR-190b	789.513	709.591	10.5995	147.547	0.0148627	NS
MIMAT0004945	hsa-miR-744-5p	107.527	127.944	1.76658	2290.73	0.0908235	NS
MIMAT0004946	hsa-miR-744-3p	76.1036	129.759	128.96	410.131	0.193222	NS
MIMAT0004947	hsa-miR-885-5p	43.2072	108.889	109.528	1703.04	0.0106604	NS
MIMAT0004948	hsa-miR-885-3p	190.504	108.889	3960.66	70.0223	0.0157259	NS
MIMAT0004949	hsa-miR-877-5p	281.338	189.194	5.29973	52.5167	0.0174536	NS
MIMAT0004950	hsa-miR-877-3p	76.5945	117.509	3.53315	370.118	0.572161	NS
MIMAT0004951	hsa-miR-887-3p	92.7972	48.5462	3.53315	10.0032	0.00619997	NS
MIMAT0004952	hsa-miR-665	116.365	125.222	1273.7	35.0112	0.107112	NS
MIMAT0004953	hsa-miR-873-5p	155.153	159.25	1.76658	1780.57	0.193113	NS
MIMAT0004954	hsa-miR-543	285.266	168.777	2718.76	887.783	0.0029971	NS
MIMAT0004955	hsa-miR-374b-5p	406.049	401.073	973.383	90.0287	0.756319	NS
MIMAT0004956	hsa-miR-374b-3p	318.653	387.916	1653.51	67.5215	0.367737	NS
MIMAT0004957	hsa-miR-760	227.82	176.037	1475.09	80.0255	0.16136	NS
MIMAT0004958	hsa-miR-301b-3p	333.383	213.24	8.83288	840.268	0.703147	NS
MIMAT0004959	hsa-miR-216b-5p	325.036	309.879	1422.09	2585.82	0.00226012	NS
MIMAT0004960	hsa-miR-208b-3p	388.374	297.175	1031.68	505.161	0.211982	NS
MIMAT0004970	hsa-miR-920	202.779	178.759	0	110.035	0.31767	NS
MIMAT0004971	hsa-miR-921	436.491	400.166	3020.84	445.142	0.0756433	NS
MIMAT0004972	hsa-miR-922	145.824	187.379	1.76658	260.083	0.836422	NS
MIMAT0004974	hsa-miR-924	95.7432	46.2777	0	17.5056	0.0566388	NS
MIMAT0004975	hsa-miR-509-3-5p	219.473	143.37	0	117.537	0.369777	NS
MIMAT0004976	hsa-miR-933	89.3603	55.8054	0	147.547	0.991843	NS
MIMAT0004977	hsa-miR-934	80.0315	73.0462	266.753	60.0191	0.324926	NS
MIMAT0004978	hsa-miR-935	86.9053	117.055	0	42.5135	0.17951	NS
MIMAT0004979	hsa-miR-936	349.585	350.712	67.1299	77.5247	0.0113645	0.0020709
MIMAT0004980	hsa-miR-937-3p	141.896	67.6017	522.906	15.0048	0.372263	NS
MIMAT0004981	hsa-miR-938	167.428	112.065	307.384	15.0048	0.882741	NS
MIMAT0004982	hsa-miR-939-5p	47.6261	10.4352	0	7.50239	0.0733483	NS
MIMAT0004984	hsa-miR-941	319.144	294.907	0	50.0159	0.0291013	NS
MIMAT0004985	hsa-miR-942-5p	157.608	141.555	1.76658	275.088	0.94643	NS
MIMAT0004986	hsa-miR-943	255.315	293.092	144.859	22.5072	0.15064	NS
MIMAT0004987	hsa-miR-944	207.198	332.11	618.301	255.081	0.488959	NS
MIMAT0005458	hsa-miR-1224-5p	272.009	200.99	2573.9	160.051	0.0591225	NS
MIMAT0005459	hsa-miR-1224-3p	130.604	189.648	10.5995	77.5247	0.128856	NS
MIMAT0005572	hsa-miR-1225-5p	120.293	102.537	448.71	40.0127	0.383496	NS
MIMAT0005573	hsa-miR-1225-3p	89.3603	21.7777	3.53315	0	0.00457751	NS
MIMAT0005576	hsa-miR-1226-5p	43.2072	79.398	0	35.0112	0.284593	NS
MIMAT0005577	hsa-miR-1226-3p	18.1667	24.5	0	17.5056	0.41186	NS
MIMAT0005580	hsa-miR-1227-3p	19.6396	44.4629	0	20.0064	0.303557	NS
MIMAT0005582	hsa-miR-1228-5p	218.982	158.342	2821.22	1663.03	4.40322e-05	NS
MIMAT0005583	hsa-miR-1228-3p	38.7883	69.8702	0	17.5056	0.0960488	NS
MIMAT0005584	hsa-miR-1229-3p	27.4955	48.5462	0	25.008	0.329477	NS
MIMAT0005586	hsa-miR-1231	46.1531	57.6203	0	15.0048	0.0701017	NS
MIMAT0005588	hsa-miR-1233-3p	149.752	99.8146	0	7.50239	0.00051182	NS
MIMAT0005589	hsa-miR-1234-3p	15.2207	14.0648	0	12.504	0.41204	NS
MIMAT0005591	hsa-miR-1236-3p	131.586	109.796	21145.9	100.032	0.000325007	NS
MIMAT0005592	hsa-miR-1237-3p	90.3423	87.1109	0	230.073	0.846434	NS
MIMAT0005593	hsa-miR-1238-3p	161.536	99.8146	1.76658	1395.44	0.206494	NS
MIMAT0005788	hsa-miR-513b-5p	248.932	174.222	162.525	642.705	0.398675	NS
MIMAT0005789	hsa-miR-513c-5p	44.1892	32.2129	26.4986	12.504	0.389294	NS
MIMAT0005791	hsa-miR-1264	193.941	149.268	980.449	50.0159	0.261539	NS
MIMAT0005792	hsa-miR-320b	320.617	427.842	2946.65	65.0207	0.184021	NS
MIMAT0005793	hsa-miR-320c	370.207	612.499	1607.58	132.542	0.526741	NS
MIMAT0005794	hsa-miR-1296-5p	23.0766	52.1758	0	22.5072	0.29112	NS
MIMAT0005795	hsa-miR-1323	258.261	234.564	7.0663	40.0127	0.00348276	NS
MIMAT0005796	hsa-miR-1271-5p	54.991	57.1666	1.76658	135.043	0.864177	NS
MIMAT0005797	hsa-miR-1301-3p	100.653	53.9906	0	25.008	0.106338	NS
MIMAT0005798	hsa-miR-1185-5p	228.311	278.12	79.4959	40.0127	0.0312258	NS
MIMAT0005799	hsa-miR-1283	158.099	148.361	1.76658	27.5088	0.0115402	NS
MIMAT0005800	hsa-miR-1298-5p	490.991	588.453	3358.26	9468.02	0.000302713	NS
MIMAT0005823	hsa-miR-1178-3p	163.991	128.852	7.0663	27.5088	0.00636222	NS
MIMAT0005824	hsa-miR-1179	202.288	175.583	215.522	247.579	0.740816	NS
MIMAT0005825	hsa-miR-1180-3p	107.527	145.639	431.044	652.708	0.0224085	NS
MIMAT0005826	hsa-miR-1181	32.8964	35.8425	0	17.5056	0.208691	NS
MIMAT0005827	hsa-miR-1182	61.8648	37.2036	0	30.0096	0.300777	NS
MIMAT0005828	hsa-miR-1183	312.27	323.944	14568.9	225.072	0.00441988	NS
MIMAT0005829	hsa-miR-1184	147.788	123.861	0	22.5072	0.0207937	NS
MIMAT0005863	hsa-miR-1200	108.509	103.898	42.3978	22.5072	0.092346	NS
MIMAT0005865	hsa-miR-1202	189.522	237.287	0	62.5199	0.103652	NS
MIMAT0005866	hsa-miR-1203	85.9234	48.0925	148.392	1165.37	0.0087675	NS
MIMAT0005867	hsa-miR-663b	80.5225	120.231	0	15.0048	0.013754	NS
MIMAT0005868	hsa-miR-1204	64.8108	77.5832	0	37.5119	0.251317	NS
MIMAT0005869	hsa-miR-1205	106.054	175.583	178.424	62.5199	0.832406	NS
MIMAT0005870	hsa-miR-1206	616.193	562.591	519.373	1512.98	0.42086	NS
MIMAT0005871	hsa-miR-1207-5p	191.486	151.083	8.83288	695.221	0.525227	NS
MIMAT0005872	hsa-miR-1207-3p	174.793	255.888	102.461	585.186	0.567463	NS
MIMAT0005873	hsa-miR-1208	150.243	92.5554	120.127	660.21	0.15261	NS
MIMAT0005874	hsa-miR-548e-3p	1095.89	994.517	446.944	2788.39	0.578226	NS
MIMAT0005875	hsa-miR-548j-5p	359.896	458.694	2360.14	4148.82	0.000578988	NS
MIMAT0005876	hsa-miR-1285-3p	694.261	808.952	97.1616	95.0303	0.000818587	0.0014113
MIMAT0005877	hsa-miR-1286	68.7387	25.4074	22.9655	15.0048	0.262544	NS
MIMAT0005878	hsa-miR-1287-5p	31.9144	44.4629	0	7.50239	0.0254856	NS
MIMAT0005879	hsa-miR-1289	255.315	160.611	0	35.0112	0.0267324	NS
MIMAT0005880	hsa-miR-1290	112.928	162.426	669.532	2258.22	0.000848266	NS
MIMAT0005881	hsa-miR-1291	161.536	135.203	0	20.0064	0.0108497	NS
MIMAT0005882	hsa-miR-548k	103.108	179.666	3.53315	65.0207	0.145546	NS
MIMAT0005883	hsa-miR-1293	58.9189	70.3239	0	0	8.95532e-05	NS
MIMAT0005884	hsa-miR-1294	262.189	246.814	1068.78	50.0159	0.423314	NS
MIMAT0005886	hsa-miR-1297	209.653	186.926	12.366	130.041	0.248496	NS
MIMAT0005887	hsa-miR-1299	269.554	169.685	81.2625	3238.53	0.0515007	NS
MIMAT0005889	hsa-miR-548l	367.261	302.62	7705.8	357.614	0.00945268	NS
MIMAT0005890	hsa-miR-1302	151.716	133.842	0	75.0239	0.27068	NS
MIMAT0005891	hsa-miR-1303	184.612	187.379	173.124	60.0191	0.510946	NS
MIMAT0005892	hsa-miR-1304-5p	111.946	108.435	160.758	3078.48	0.00457905	NS
MIMAT0005893	hsa-miR-1305	179.212	236.379	6168.88	457.646	0.00204475	NS
MIMAT0005894	hsa-miR-1243	159.081	179.666	607.702	720.229	0.0244115	0.0058136
MIMAT0005895	hsa-miR-548f-3p	691.806	811.221	5.29973	840.268	0.625566	NS
MIMAT0005896	hsa-miR-1244	659.891	587.091	15614.8	2095.67	0.00189536	NS
MIMAT0005897	hsa-miR-1245a	261.207	253.166	0	97.5311	0.175845	NS
MIMAT0005898	hsa-miR-1246	283.302	321.222	105.995	16147.6	0.00587961	NS
MIMAT0005899	hsa-miR-1247-5p	78.5585	97.5461	263.22	772.746	0.0130649	NS
MIMAT0005900	hsa-miR-1248	85.9234	151.537	0	20.0064	0.022494	NS
MIMAT0005901	hsa-miR-1249-3p	115.383	150.176	0	40.0127	0.0995783	NS
MIMAT0005902	hsa-miR-1250-5p	64.3198	74.4073	10.5995	15.0048	0.0231256	NS
MIMAT0005903	hsa-miR-1251-5p	235.185	205.074	280.885	115.037	0.878559	NS
MIMAT0005904	hsa-miR-1253	117.347	104.805	49.4641	6777.16	0.00297454	NS
MIMAT0005905	hsa-miR-1254	70.7027	14.5185	0	1422.95	0.0653495	NS
MIMAT0005906	hsa-miR-1255a	301.959	272.222	863.855	5636.8	0.00217634	NS
MIMAT0005907	hsa-miR-1256	161.536	132.028	0	52.5167	0.142837	NS
MIMAT0005908	hsa-miR-1257	320.617	389.277	593.569	72.5231	0.942108	NS
MIMAT0005909	hsa-miR-1258	144.842	186.018	263.22	30.0096	0.891873	NS
MIMAT0005911	hsa-miR-1260a	47.6261	79.8517	0	17.5056	0.0682859	NS
MIMAT0005912	hsa-miR-548g-3p	487.554	435.555	7.0663	895.285	0.984077	NS
MIMAT0005913	hsa-miR-1261	460.058	344.814	24.7321	575.183	0.767985	NS
MIMAT0005914	hsa-miR-1262	511.121	485.462	1724.18	2965.94	0.00917065	NS
MIMAT0005915	hsa-miR-1263	187.558	105.713	1081.14	1460.47	0.000522318	NS
MIMAT0005916	hsa-miR-548n	543.527	559.416	3146.27	1355.43	0.0262591	NS
MIMAT0005917	hsa-miR-548m	443.856	366.592	155.459	615.196	0.945509	NS
MIMAT0005918	hsa-miR-1265	192.959	210.972	837.357	47.5151	0.415731	NS
MIMAT0005919	hsa-miR-548o-3p	446.311	331.203	105.995	1465.47	0.444746	NS
MIMAT0005920	hsa-miR-1266-5p	278.392	189.194	272.053	40.0127	0.631704	NS
MIMAT0005921	hsa-miR-1267	81.5045	93.0091	5.29973	17.5056	0.0107697	NS
MIMAT0005922|MIMAT0018925	hsa-miR-1268a/hsa-miR-1268b	117.838	102.083	0	37.5119	0.123452	NS
MIMAT0005923	hsa-miR-1269a	106.054	109.342	0	90.0287	0.482622	NS
MIMAT0005924	hsa-miR-1270	185.594	213.694	4695.56	27678.8	7.18233e-07	NS
MIMAT0005925	hsa-miR-1272	251.387	279.935	1536.92	1407.95	0.0027297	0.0016363
MIMAT0005926	hsa-miR-1273a	311.779	218.231	4001.29	80.0255	0.0535971	NS
MIMAT0005928	hsa-miR-548h-5p	365.297	340.731	181.957	552.676	0.956623	NS
MIMAT0005929	hsa-miR-1275	31.4234	16.787	0	1015.32	0.0381352	NS
MIMAT0005930	hsa-miR-1276	259.243	163.787	1127.07	32.5104	0.33587	NS
MIMAT0005931	hsa-miR-302e	129.622	107.528	63.5967	40.0127	0.217261	NS
MIMAT0005932	hsa-miR-302f	174.793	283.564	3.53315	432.638	0.965458	NS
MIMAT0005933	hsa-miR-1277-3p	486.572	492.721	6644.09	1137.86	0.00758349	NS
MIMAT0005934	hsa-miR-548p	521.923	482.286	5.29973	1753.06	0.651313	NS
MIMAT0005935	hsa-miR-548i	444.838	455.971	3049.11	1420.45	0.010071	NS
MIMAT0005936	hsa-miR-1278	369.225	421.036	8.83288	5906.88	0.116895	NS
MIMAT0005937	hsa-miR-1279	670.693	598.434	1628.78	147.547	0.701141	NS
MIMAT0005939	hsa-miR-1281	124.221	80.3054	3285.83	170.054	0.00305009	NS
MIMAT0005940	hsa-miR-1282	46.1531	95.7313	196.09	2.5008	0.766363	NS
MIMAT0005941	hsa-miR-1284	154.171	133.389	0	25.008	0.0246028	NS
MIMAT0005942	hsa-miR-1288-3p	119.802	108.435	1.76658	32.5104	0.048458	NS
MIMAT0005943	hsa-miR-1292-5p	104.09	71.685	109.528	5001.59	0.00130821	NS
MIMAT0005944	hsa-miR-1252-5p	810.626	659.684	2725.83	862.775	0.191218	NS
MIMAT0005945	hsa-miR-1255b-5p	279.865	243.638	8.83288	3123.49	0.148715	NS
MIMAT0005948	hsa-miR-664a-5p	294.103	264.509	4455.3	80.0255	0.0492129	NS
MIMAT0005949	hsa-miR-664a-3p	618.157	697.341	1206.57	8315.15	0.0142447	NS
MIMAT0005950	hsa-miR-1306-3p	138.459	138.833	3.53315	42.5135	0.0488743	NS
MIMAT0005951	hsa-miR-1307-3p	73.1576	68.9628	51.2307	35.0112	0.467902	NS
MIMAT0005952	hsa-miR-1321	199.342	207.796	378.047	75.0239	0.890364	NS
MIMAT0005953	hsa-miR-1322	240.094	272.675	3259.33	215.068	0.0364929	NS
MIMAT0005955	hsa-miR-1197	59.4099	79.8517	295.018	50.0159	0.266641	NS
MIMAT0005956	hsa-miR-1324	136.004	85.2961	0	25.008	0.0491169	NS
MIMAT0006764	hsa-miR-320d	177.739	109.796	1095.28	30.0096	0.196699	NS
MIMAT0006765	hsa-miR-1825	54.991	93.4628	17.6658	50.0159	0.304411	NS
MIMAT0006767	hsa-miR-1827	278.392	226.398	538.805	55.0175	0.853626	NS
MIMAT0006789	hsa-miR-1468-5p	243.04	136.111	226.122	852.772	0.171828	NS
MIMAT0006790	hsa-miR-675-3p	78.5585	125.676	183.724	50.0159	0.856156	NS
MIMAT0007347	hsa-miR-1469	70.2117	61.7036	5.29973	15.0048	0.0192182	NS
MIMAT0007348	hsa-miR-1470	15.7117	16.787	1.76658	7.50239	0.162908	NS
MIMAT0007349	hsa-miR-1471	146.806	200.99	13056.8	75.0239	0.00235146	NS
MIMAT0007399	hsa-miR-1537-3p	603.428	499.981	2536.8	6784.66	0.00128826	NS
MIMAT0007400	hsa-miR-1538	104.581	96.6387	0	7.50239	0.00108927	NS
MIMAT0007401	hsa-miR-1539	146.315	254.074	6031.09	18535.9	9.91397e-08	NS
MIMAT0007402	hsa-miR-103b	292.139	278.12	81.2625	1613.01	0.259336	NS
MIMAT0007881	hsa-miR-1908-5p	30.9324	46.7314	0	20.0064	0.221492	NS
MIMAT0007882	hsa-miR-1909-5p	3.92793	0	0	12.504	0.711745	NS
MIMAT0007883	hsa-miR-1909-3p	36.8243	10.8889	5.29973	0	0.058394	NS
MIMAT0007884	hsa-miR-1910-5p	30.9324	73.4999	0	167.553	0.726148	NS
MIMAT0007885	hsa-miR-1911-5p	268.081	208.703	3.53315	37.5119	0.00538721	NS
MIMAT0007886	hsa-miR-1911-3p	25.0405	24.5	0	22.5072	0.477742	NS
MIMAT0007887	hsa-miR-1912	450.729	337.101	4527.73	145.046	0.0757859	NS
MIMAT0007888	hsa-miR-1913	119.802	68.5091	10.5995	1840.59	0.0576496	NS
MIMAT0007889	hsa-miR-1914-5p	49.5901	29.9444	0	10.0032	0.0490312	NS
MIMAT0007890	hsa-miR-1914-3p	48.6081	97.9998	268.519	30.0096	0.426007	NS
MIMAT0007891	hsa-miR-1915-5p	6.87387	26.7685	0	15.0048	0.477745	NS
MIMAT0007892	hsa-miR-1915-3p	247.459	110.25	7.0663	9470.52	0.0153194	NS
MIMAT0009196	hsa-miR-103a-2-5p	120.293	85.7498	0	30.0096	0.0877096	NS
MIMAT0009197	hsa-miR-205-3p	258.261	147.907	0	37.5119	0.0350221	NS
MIMAT0009198	hsa-miR-224-3p	208.18	314.87	1846.07	397.627	0.056223	NS
MIMAT0009199	hsa-miR-365a-5p	52.045	62.611	0	15.0048	0.0559661	NS
MIMAT0009201	hsa-miR-196b-3p	76.1036	63.9721	0	1795.57	0.0873791	NS
MIMAT0009203	hsa-miR-449b-3p	136.986	106.62	356.848	15.0048	0.670315	NS
MIMAT0009206	hsa-miR-2113	167.428	114.333	335.649	80.0255	0.611261	NS
MIMAT0009447	hsa-miR-1972	207.689	134.75	985.749	27.5088	0.303156	NS
MIMAT0009448	hsa-miR-1973	59.9009	66.2406	360.381	50.0159	0.16074	NS
MIMAT0009451	hsa-miR-1976	288.703	232.75	1.76658	190.061	0.380894	NS
MIMAT0009977	hsa-miR-2052	507.193	450.527	14017.8	117.537	0.0207448	NS
MIMAT0009978	hsa-miR-2053	243.04	302.166	754.328	697.722	0.102453	NS
MIMAT0009979	hsa-miR-2054	571.022	697.341	316.217	3368.57	0.217837	NS
MIMAT0010133	hsa-miR-2110	35.8423	29.9444	0	7.50239	0.0358133	NS
MIMAT0010195	hsa-let-7a-2-3p	413.414	372.944	3.53315	1878.1	0.494781	NS
MIMAT0010214	hsa-miR-151b	167.919	204.166	49.4641	27.5088	0.0194432	NS
MIMAT0010251	hsa-miR-449c-5p	121.766	77.5832	911.553	2335.74	3.33381e-05	NS
MIMAT0010313	hsa-miR-762	17.1847	15.8796	0	0	0.00459901	NS
MIMAT0010357	hsa-miR-670-5p	278.883	182.389	658.933	1397.95	0.0226921	NS
MIMAT0010364	hsa-miR-761	253.842	288.555	61.8301	6872.19	0.0246066	NS
MIMAT0010367	hsa-miR-764	97.2162	73.4999	833.824	300.096	0.00744384	NS
MIMAT0010497	hsa-miR-759	543.036	595.712	14.1326	252.58	0.130957	NS
MIMAT0011156	hsa-miR-2114-5p	241.567	360.24	8.83288	4914.07	0.0987561	NS
MIMAT0011157	hsa-miR-2114-3p	195.414	158.342	12.366	37.5119	0.00776387	NS
MIMAT0011158	hsa-miR-2115-5p	67.2657	86.6572	5.29973	5046.61	0.0078272	NS
MIMAT0011159	hsa-miR-2115-3p	355.477	443.268	5.29973	495.158	0.68278	NS
MIMAT0011160	hsa-miR-2116-5p	264.153	193.277	204.923	1267.9	0.15174	NS
MIMAT0011161	hsa-miR-2116-3p	26.0225	53.5369	0	35.0112	0.487582	NS
MIMAT0011162	hsa-miR-2117	179.703	220.046	3.53315	42.5135	0.0163338	NS
MIMAT0011163	hsa-miR-548q	476.261	454.61	1653.51	1540.49	0.0293072	0.0011791
MIMAT0011775	hsa-miR-2276-3p	171.847	232.75	3.53315	2223.21	0.187399	NS
MIMAT0011777	hsa-miR-2277-3p	43.6982	78.0369	0	32.5104	0.255823	NS
MIMAT0011778	hsa-miR-2278	256.788	158.796	611.235	690.22	0.0686992	NS
MIMAT0012734	hsa-miR-711	50.572	60.3425	33.5649	30.0096	0.424319	NS
MIMAT0012735	hsa-miR-718	149.261	106.62	250.854	35.0112	0.893082	NS
MIMAT0013515	hsa-miR-2681-5p	49.0991	56.7129	0	2788.39	0.185811	NS
MIMAT0013516	hsa-miR-2681-3p	529.288	457.786	1038.75	26701	0.00171372	NS
MIMAT0013517	hsa-miR-2682-5p	248.932	217.777	14.1326	132.542	0.184496	NS
MIMAT0013518	hsa-miR-2682-3p	51.554	29.4907	0	15.0048	0.120542	NS
MIMAT0013771	hsa-miR-449c-3p	96.2342	93.9165	0	10.0032	0.0036873	0.0059689
MIMAT0013802	hsa-miR-2861	109	51.2684	0	17.5056	0.0434303	NS
MIMAT0013863	hsa-miR-2909	119.802	94.3702	100.695	12.504	0.469293	NS
MIMAT0014977	hsa-miR-3115	579.86	567.582	1522.79	675.215	0.307432	NS
MIMAT0014978	hsa-miR-3116	61.3738	114.333	687.198	17.5056	0.193459	NS
MIMAT0014979	hsa-miR-3117-3p	230.766	114.787	8.83288	25.008	0.00267728	NS
MIMAT0014980	hsa-miR-3118	309.324	263.601	134.26	460.147	0.961335	NS
MIMAT0014981	hsa-miR-3119	82.4864	103.898	590.036	60.0191	0.159063	NS
MIMAT0014982	hsa-miR-3120-3p	223.401	253.62	153.692	3263.54	0.0399642	NS
MIMAT0014983	hsa-miR-3121-3p	328.473	296.268	54.7638	80.0255	0.0157993	NS
MIMAT0014984	hsa-miR-3122	100.653	149.268	14.1326	9458.01	0.0049108	NS
MIMAT0014985	hsa-miR-3123	435.509	378.388	567.071	1407.95	0.178624	NS
MIMAT0014986	hsa-miR-3124-5p	217.018	293.999	12.366	915.292	0.597163	NS
MIMAT0014987	hsa-miR-548s	171.356	166.963	0	42.5135	0.069028	NS
MIMAT0014988	hsa-miR-3125	84.4504	156.527	0	45.0143	0.15463	NS
MIMAT0014989	hsa-miR-3126-5p	170.374	150.176	646.567	7264.81	0.00023794	NS
MIMAT0014990	hsa-miR-3127-5p	21.6036	7.71295	0	12.504	0.434274	NS
MIMAT0014991	hsa-miR-3128	75.6126	116.148	3.53315	1280.41	0.134469	NS
MIMAT0014992	hsa-miR-3129-5p	215.545	259.518	3.53315	20.0064	0.000222361	NS
MIMAT0014994	hsa-miR-3130-3p	87.3963	80.7591	425.745	32.5104	0.276641	NS
MIMAT0014995	hsa-miR-3130-5p	27.9865	13.1574	0	17.5056	0.440181	NS
MIMAT0014996	hsa-miR-3131	118.82	54.898	3.53315	945.301	0.176362	NS
MIMAT0014997	hsa-miR-3132	117.838	49.4536	593.569	357.614	0.0131299	NS
MIMAT0014998	hsa-miR-3133	250.896	239.101	0	822.762	0.719267	NS
MIMAT0014999	hsa-miR-378b	46.6441	65.3332	167.825	40.0127	0.430309	NS
MIMAT0015000	hsa-miR-3134	278.392	223.675	2305.38	2858.41	4.66691e-05	0.004303
MIMAT0015001	hsa-miR-3135a	132.076	41.7407	650.1	687.719	0.00445416	NS
MIMAT0015002	hsa-miR-466	455.148	361.147	95.3951	1835.58	0.367892	NS
MIMAT0015003	hsa-miR-3136-5p	68.2477	56.2591	0	32.5104	0.242856	NS
MIMAT0015004	hsa-miR-544b	515.54	542.629	42.3978	1688.04	0.636284	NS
MIMAT0015005	hsa-miR-3137	108.018	53.0832	0	30.0096	0.144785	NS
MIMAT0015006	hsa-miR-3138	51.554	29.037	1.76658	7.50239	0.0191462	NS
MIMAT0015007	hsa-miR-3139	219.473	255.888	49.4641	1520.48	0.242609	NS
MIMAT0015008	hsa-miR-3140-3p	138.459	155.166	3.53315	45.0143	0.0495866	NS
MIMAT0015009	hsa-miR-548t-5p	385.919	451.888	487.575	1160.37	0.304264	NS
MIMAT0015010	hsa-miR-3141	242.058	186.018	24.7321	55.0175	0.0146496	NS
MIMAT0015011	hsa-miR-3142	151.225	148.815	1.76658	4816.53	0.0446473	NS
MIMAT0015012	hsa-miR-3143	285.266	249.537	0	100.032	0.173508	NS
MIMAT0015013	hsa-miR-548u	284.775	301.712	0	927.796	0.751564	NS
MIMAT0015014	hsa-miR-3144-5p	261.207	218.231	58.297	287.592	0.676004	NS
MIMAT0015015	hsa-miR-3144-3p	498.356	514.499	229.655	115.037	0.102001	NS
MIMAT0015016	hsa-miR-3145-3p	514.558	574.841	805.558	2123.18	0.132078	NS
MIMAT0015017	hsa-miR-1273c	81.9954	133.842	4831.58	4486.43	2.43466e-10	0.0042378
MIMAT0015018	hsa-miR-3146	312.27	225.49	33.5649	462.647	0.930322	NS
MIMAT0015019	hsa-miR-3147	72.6666	178.305	0	30.0096	0.064079	NS
MIMAT0015020	hsa-miR-548v	611.774	713.675	10027.1	3136	0.00114371	NS
MIMAT0015021	hsa-miR-3148	201.306	249.083	58.297	52.5167	0.0266696	0.0071195
MIMAT0015022	hsa-miR-3149	415.869	440.999	70.663	1655.53	0.475283	NS
MIMAT0015023	hsa-miR-3150a-3p	307.36	449.619	906.253	60.0191	0.795303	NS
MIMAT0015024	hsa-miR-3151-5p	123.73	105.259	12.366	810.258	0.251517	NS
MIMAT0015025	hsa-miR-3152-3p	236.658	308.972	3577.31	4731.51	2.77891e-06	0.0049985
MIMAT0015026	hsa-miR-3153	96.7252	74.4073	0	12.504	0.0116577	NS
MIMAT0015027	hsa-miR-3074-3p	189.522	201.444	88.3288	50.0159	0.112546	NS
MIMAT0015028	hsa-miR-3154	235.676	253.166	348.015	120.038	0.952691	NS
MIMAT0015029	hsa-miR-3155a	286.248	225.49	2261.22	755.241	0.00926434	NS
MIMAT0015031	hsa-miR-3157-5p	111.946	132.935	0	40.0127	0.115659	NS
MIMAT0015032	hsa-miR-3158-3p	87.3963	161.972	3547.28	65.0207	0.013013	NS
MIMAT0015033	hsa-miR-3159	70.7027	67.148	0	17.5056	0.0545924	NS
MIMAT0015034	hsa-miR-3160-3p	149.261	198.722	173.124	37.5119	0.522528	NS
MIMAT0015035	hsa-miR-3161	77.0855	127.037	1.76658	40.0127	0.112016	NS
MIMAT0015036	hsa-miR-3162-5p	176.757	226.851	1.76658	3863.73	0.0991654	NS
MIMAT0015037	hsa-miR-3163	480.68	438.277	28.2652	1402.95	0.678911	NS
MIMAT0015038	hsa-miR-3164	187.558	209.157	14.1326	77.5247	0.0668602	NS
MIMAT0015039	hsa-miR-3165	195.905	188.74	2761.16	170.054	0.0284463	NS
MIMAT0015040	hsa-miR-3166	430.108	500.888	1761.28	130.041	0.434738	NS
MIMAT0015041	hsa-miR-1260b	64.3198	71.2313	81.2625	850.271	0.031897	NS
MIMAT0015042	hsa-miR-3167	331.91	230.481	0	27.5088	0.00514282	NS
MIMAT0015043	hsa-miR-3168	129.622	101.629	1.76658	12.504	0.00153573	NS
MIMAT0015044	hsa-miR-3169	179.212	187.833	12.366	2825.9	0.0897204	NS
MIMAT0015045	hsa-miR-3170	109.982	102.083	1.76658	40.0127	0.0996515	NS
MIMAT0015046	hsa-miR-3171	564.148	464.592	2718.76	7287.32	0.00063233	NS
MIMAT0015048	hsa-miR-3173-3p	191.977	131.574	401.013	357.614	0.173819	NS
MIMAT0015049	hsa-miR-1193	61.3738	50.8147	598.869	1157.87	2.1966e-05	NS
MIMAT0015051	hsa-miR-3174	166.446	174.222	226.122	1770.56	0.0349483	NS
MIMAT0015052	hsa-miR-3175	221.437	290.824	107.761	3758.7	0.0470189	NS
MIMAT0015053	hsa-miR-3176	71.6846	72.1387	0	12.504	0.0187329	0.0019902
MIMAT0015054	hsa-miR-3177-3p	17.6757	17.6944	0	25.008	0.751273	0.0016867
MIMAT0015055	hsa-miR-3178	79.5405	100.268	0	122.539	0.763384	NS
MIMAT0015056	hsa-miR-3179	219.964	204.62	457.543	77.5247	0.774517	NS
MIMAT0015057	hsa-miR-3180-5p	18.6576	35.8425	0	5.00159	0.0272663	NS
MIMAT0015058	hsa-miR-3180-3p	221.928	191.009	431.044	60.0191	0.835395	NS
MIMAT0015060	hsa-miR-548w	446.802	330.749	492.874	45.0143	0.684688	NS
MIMAT0015061	hsa-miR-3181	23.0766	35.8425	0	22.5072	0.391557	NS
MIMAT0015062	hsa-miR-3182	116.856	161.518	0	42.5135	0.103848	NS
MIMAT0015063	hsa-miR-3183	54.991	62.1573	3.53315	17.5056	0.042938	NS
MIMAT0015064	hsa-miR-3184-5p	44.1892	49.4536	0	10.0032	0.0309448	NS
MIMAT0015065	hsa-miR-3185	74.6306	48.0925	614.768	27.5088	0.0972607	NS
MIMAT0015066	hsa-miR-3065-5p	244.513	244.546	81.2625	895.285	0.443304	NS
MIMAT0015067	hsa-miR-3186-5p	473.806	475.481	116.594	1775.57	0.455027	NS
MIMAT0015068	hsa-miR-3186-3p	218.491	235.925	782.593	85.0271	0.460439	NS
MIMAT0015069	hsa-miR-3187-3p	29.9504	29.4907	0	3571.14	0.102342	0.0017809
MIMAT0015070	hsa-miR-3188	133.058	132.028	3.53315	40.0127	0.0460362	NS
MIMAT0015071	hsa-miR-3189-3p	133.058	232.296	618.301	4091.3	0.00160205	NS
MIMAT0015072	hsa-miR-320e	179.212	247.722	718.996	860.274	0.0317489	NS
MIMAT0015073	hsa-miR-3190-5p	33.3874	64.4258	0	10.0032	0.0314169	NS
MIMAT0015075	hsa-miR-3191-3p	141.896	107.074	33.5649	20.0064	0.0287925	NS
MIMAT0015076	hsa-miR-3192-5p	122.257	58.5277	542.339	40.0127	0.21705	NS
MIMAT0015077	hsa-miR-3193	326.509	334.379	0	1030.33	0.75998	NS
MIMAT0015078	hsa-miR-3194-5p	144.351	91.648	1399.13	15.0048	0.119287	NS
MIMAT0015079	hsa-miR-3195	38.7883	57.6203	0	17.5056	0.117785	NS
MIMAT0015080	hsa-miR-3196	12.2748	34.4814	1.76658	0	0.0164524	NS
MIMAT0015081	hsa-miR-548x-3p	526.833	469.582	3080.91	9042.88	0.000269617	NS
MIMAT0015082	hsa-miR-3197	15.2207	24.0462	229.655	7.50239	0.0885815	NS
MIMAT0015083	hsa-miR-3198	124.221	119.778	0	27.5088	0.0483592	NS
MIMAT0015084	hsa-miR-3199	173.811	178.305	0	27.5088	0.0188232	0.0075825
MIMAT0015085	hsa-miR-3200-3p	134.531	111.611	0	77.5247	0.345267	NS
MIMAT0015086	hsa-miR-3201	340.257	477.749	2192.32	210.067	0.216745	NS
MIMAT0015087	hsa-miR-514b-5p	185.594	151.083	93.6285	40.0127	0.182356	NS
MIMAT0015088	hsa-miR-514b-3p	103.599	125.676	93.6285	1795.57	0.0289315	NS
MIMAT0015089	hsa-miR-3202	177.739	220.5	0	475.151	0.899572	NS
MIMAT0015090	hsa-miR-1273d	142.387	112.065	584.736	15.0048	0.416626	NS
MIMAT0015377	hsa-miR-3126-3p	60.8828	37.6573	0	37.5119	0.411995	NS
MIMAT0015378	hsa-miR-3065-3p	131.095	79.8517	139.559	37.5119	0.824079	NS
MIMAT0016844	hsa-miR-4295	166.446	188.74	0	95.0303	0.283849	NS
MIMAT0016845	hsa-miR-4296	57.4459	68.0554	3.53315	1220.39	0.0718529	NS
MIMAT0016847	hsa-miR-378c	97.7071	156.527	90.0953	1165.37	0.0866088	NS
MIMAT0016848	hsa-miR-4293	97.7071	75.3147	3.53315	17.5056	0.0124175	NS
MIMAT0016849	hsa-miR-4294	55.9729	66.6943	1734.78	712.727	6.45188e-06	NS
MIMAT0016850	hsa-miR-4301	214.563	178.305	2077.49	67.5215	0.0942524	NS
MIMAT0016851	hsa-miR-4299	127.167	98.9072	60.0636	62.5199	0.344702	NS
MIMAT0016852	hsa-miR-4298	204.252	126.129	102.461	22.5072	0.221766	NS
MIMAT0016853	hsa-miR-4300	46.6441	88.9258	35.3315	32.5104	0.336628	NS
MIMAT0016854	hsa-miR-4304	92.3062	153.352	173.124	47.5151	0.890922	NS
MIMAT0016855	hsa-miR-4302	95.2522	79.8517	0	35.0112	0.161211	NS
MIMAT0016856	hsa-miR-4303	147.788	167.87	332.116	22.5072	0.899445	NS
MIMAT0016857	hsa-miR-4305	141.896	210.064	192.557	40.0127	0.602448	NS
MIMAT0016858	hsa-miR-4306	81.5045	80.3054	312.684	277.588	0.0342518	0.0021473
MIMAT0016859	hsa-miR-4309	155.153	109.796	5.29973	22.5072	0.00522535	NS
MIMAT0016860	hsa-miR-4307	228.311	261.333	1296.67	90.0287	0.263121	NS
MIMAT0016861	hsa-miR-4308	171.847	187.833	111.294	17.5056	0.214258	NS
MIMAT0016863	hsa-miR-4311	579.369	685.091	279.119	92.5295	0.085227	NS
MIMAT0016864	hsa-miR-4312	43.2072	46.7314	7.0663	7.50239	0.0236944	0.0007339
MIMAT0016865	hsa-miR-4313	31.9144	111.611	0	5.00159	0.00293768	NS
MIMAT0016866	hsa-miR-4315	25.0405	28.1296	0	5.00159	0.0253813	NS
MIMAT0016867	hsa-miR-4316	83.4684	37.2036	203.156	967.808	0.00548485	NS
MIMAT0016868	hsa-miR-4314	220.455	278.574	316.217	57.5183	0.721019	NS
MIMAT0016869	hsa-miR-4318	86.9053	81.6665	8.83288	100.032	0.631374	NS
MIMAT0016870	hsa-miR-4319	32.8964	7.25925	10.5995	20.0064	0.757002	NS
MIMAT0016871	hsa-miR-4320	77.0855	107.074	88.3288	17.5056	0.503554	NS
MIMAT0016872	hsa-miR-4317	126.676	97.0924	286.185	20.0064	0.735693	NS
MIMAT0016873	hsa-miR-4322	13.2567	43.5555	0	2.5008	0.0129838	NS
MIMAT0016874	hsa-miR-4321	169.883	176.037	0	700.223	0.621492	NS
MIMAT0016875	hsa-miR-4323	265.626	245.907	14.1326	52.5167	0.00632057	NS
MIMAT0016876	hsa-miR-4324	101.635	211.879	63.5967	45.0143	0.126932	NS
MIMAT0016877	hsa-miR-4256	81.0135	68.0554	240.254	50.0159	0.395668	NS
MIMAT0016878	hsa-miR-4257	47.1351	87.1109	0	2.5008	0.00100254	NS
MIMAT0016879	hsa-miR-4258	171.847	191.463	10.5995	70.0223	0.0686282	NS
MIMAT0016880	hsa-miR-4259	7.85585	24.0462	3.53315	17.5056	0.642285	NS
MIMAT0016881	hsa-miR-4260	123.73	107.981	1582.85	1435.46	8.37001e-06	0.0010631
MIMAT0016882	hsa-miR-4253	91.8153	97.5461	153.692	60.0191	0.859436	NS
MIMAT0016883	hsa-miR-4251	174.302	132.935	724.296	45.0143	0.336173	NS
MIMAT0016884	hsa-miR-4254	195.905	292.638	3.53315	542.673	0.926219	NS
MIMAT0016885	hsa-miR-4255	327	354.342	5.29973	45.0143	0.00228965	NS
MIMAT0016886	hsa-miR-4252	142.387	183.75	0	57.5183	0.141431	NS
MIMAT0016887	hsa-miR-4325	108.509	136.565	0	705.225	0.45955	NS
MIMAT0016888	hsa-miR-4326	423.725	529.925	231.421	85.0271	0.117425	NS
MIMAT0016889	hsa-miR-4327	50.081	138.833	3.53315	37.5119	0.110406	NS
MIMAT0016891	hsa-miR-4265	24.0585	56.2591	0	12.504	0.0882483	NS
MIMAT0016894	hsa-miR-4262	134.531	185.564	1.76658	72.5231	0.161309	NS
MIMAT0016895	hsa-miR-2355-5p	500.319	629.286	855.022	130.041	0.867831	NS
MIMAT0016896	hsa-miR-4268	130.604	135.657	0	35.0112	0.0727893	NS
MIMAT0016897	hsa-miR-4269	188.54	191.916	0	207.566	0.643072	NS
MIMAT0016898	hsa-miR-4263	319.635	377.481	1.76658	70.0223	0.0271902	NS
MIMAT0016899	hsa-miR-4264	257.279	342.546	7.0663	85.0271	0.0385217	NS
MIMAT0016900	hsa-miR-4270	236.167	135.657	1208.34	147.547	0.136333	NS
MIMAT0016901	hsa-miR-4271	283.302	336.647	5.29973	1658.03	0.426912	NS
MIMAT0016902	hsa-miR-4272	561.693	480.471	3086.21	112.536	0.256216	NS
MIMAT0016903	hsa-miR-4273	40.7522	88.0183	468.142	25.008	0.174399	NS
MIMAT0016904	hsa-miR-4276	131.095	109.342	3.53315	4178.83	0.0315408	NS
MIMAT0016905	hsa-miR-4275	231.748	171.5	0	57.5183	0.0969538	NS
MIMAT0016906	hsa-miR-4274	90.3423	82.1202	1.76658	860.274	0.21163	NS
MIMAT0016907	hsa-miR-4281	112.437	94.3702	1.76658	32.5104	0.0625195	NS
MIMAT0016908	hsa-miR-4277	231.748	228.213	24.7321	77.5247	0.0367041	NS
MIMAT0016910	hsa-miR-4278	151.716	97.9998	171.358	1635.52	0.0245425	NS
MIMAT0016911	hsa-miR-4280	522.905	638.814	5.29973	6872.19	0.182414	NS
MIMAT0016912	hsa-miR-4282	455.148	407.879	31.7984	90.0287	0.00571077	NS
MIMAT0016913	hsa-miR-4285	85.4324	83.0276	1.76658	15.0048	0.00994399	NS
MIMAT0016914	hsa-miR-4283	98.1981	92.5554	3.53315	15.0048	0.0048261	NS
MIMAT0016915	hsa-miR-4284	22.5856	10.8889	1.76658	2745.87	0.00129257	NS
MIMAT0016916	hsa-miR-4286	151.225	157.435	12185.8	1790.57	3.28878e-06	NS
MIMAT0016917	hsa-miR-4287	100.653	164.694	0	30.0096	0.0521561	NS
MIMAT0016918	hsa-miR-4288	154.171	107.528	5.29973	605.193	0.468637	NS
MIMAT0016919	hsa-miR-4292	134.531	154.713	0	7.50239	0.000231141	NS
MIMAT0016920	hsa-miR-4289	171.356	151.083	42.3978	60.0191	0.0755003	NS
MIMAT0016921	hsa-miR-4290	154.662	79.398	3087.97	27.5088	0.0245121	NS
MIMAT0016923	hsa-miR-4329	145.333	117.509	1.76658	332.606	0.842077	NS
MIMAT0016924	hsa-miR-4330	108.018	114.787	17.6658	37.5119	0.0495939	NS
MIMAT0016925	hsa-miR-500b-5p	146.315	204.62	14.1326	62.5199	0.0511921	NS
MIMAT0016926	hsa-miR-4328	74.6306	124.768	52.9973	17.5056	0.180167	NS
MIMAT0017352	hsa-miR-2277-5p	19.6396	16.787	0	15.0048	0.403856	NS
MIMAT0017392	hsa-miR-3200-5p	35.3513	63.9721	0	15.0048	0.0813252	NS
MIMAT0017950	hsa-miR-2355-3p	140.423	132.481	5.29973	52.5167	0.0810748	NS
MIMAT0017981	hsa-miR-3605-5p	295.085	346.629	22.9655	835.266	0.782314	NS
MIMAT0017982	hsa-miR-3605-3p	136.004	98.9072	5.29973	37.5119	0.0478678	NS
MIMAT0017983	hsa-miR-3606-5p	272.991	203.713	307.384	732.733	0.253659	NS
MIMAT0017984	hsa-miR-3607-5p	253.842	212.787	507.007	1342.93	0.0419805	NS
MIMAT0017985	hsa-miR-3607-3p	247.459	167.87	665.999	42.5135	0.575048	NS
MIMAT0017986	hsa-miR-3609	466.441	581.647	1102.34	495.158	0.515293	NS
MIMAT0017987	hsa-miR-3610	104.09	163.333	335.649	2515.8	0.00442972	NS
MIMAT0017988	hsa-miR-3611	236.167	333.472	185.49	385.123	0.999179	NS
MIMAT0017989	hsa-miR-3612	200.324	207.796	431.044	250.08	0.423349	NS
MIMAT0017990	hsa-miR-3613-5p	341.239	391.999	1715.34	45.0143	0.398762	NS
MIMAT0017991	hsa-miR-3613-3p	181.667	142.009	116.594	30.0096	0.298642	NS
MIMAT0017992	hsa-miR-3614-5p	43.2072	117.055	2388.41	65.0207	0.0101651	NS
MIMAT0017993	hsa-miR-3614-3p	0	3.17592	0	0	0.67196	NS
MIMAT0017994	hsa-miR-3615	397.702	331.203	754.328	70.0223	0.890104	NS
MIMAT0017995	hsa-miR-3616-5p	283.793	226.398	1093.51	637.703	0.0505261	NS
MIMAT0017996	hsa-miR-3616-3p	81.0135	106.166	0	55.0175	0.307329	NS
MIMAT0017997	hsa-miR-3617-5p	379.536	312.148	33.5649	640.204	0.977687	NS
MIMAT0017998	hsa-miR-3618	177.248	332.564	86.5622	65.0207	0.0688628	NS
MIMAT0017999	hsa-miR-3619-5p	58.9189	69.8702	0	25.008	0.142581	NS
MIMAT0018000	hsa-miR-23c	535.671	417.407	312.684	2593.33	0.181281	NS
MIMAT0018001	hsa-miR-3620-3p	129.622	183.296	0	182.558	0.678223	NS
MIMAT0018002	hsa-miR-3621	46.6441	63.9721	0	17.5056	0.0891719	NS
MIMAT0018003	hsa-miR-3622a-5p	107.527	126.583	0	27.5088	0.0534167	NS
MIMAT0018004	hsa-miR-3622a-3p	191.486	172.861	0	207.566	0.667001	NS
MIMAT0018005	hsa-miR-3622b-5p	134.04	137.018	0	22.5072	0.0207429	0.0067474
MIMAT0018006	hsa-miR-3622b-3p	100.653	133.842	779.06	17.5056	0.254751	NS
MIMAT0018065	hsa-miR-3646	478.716	470.944	2326.58	2965.94	0.002452	0.0050211
MIMAT0018068	hsa-miR-3648	111.455	142.009	1545.75	1137.86	7.1301e-05	0.0068046
MIMAT0018069	hsa-miR-3649	165.464	103.898	60.0636	37.5119	0.138134	NS
MIMAT0018070	hsa-miR-3650	138.459	114.333	160.758	40.0127	0.765743	NS
MIMAT0018071	hsa-miR-3651	136.004	126.129	8.83288	952.803	0.264009	NS
MIMAT0018072	hsa-miR-3652	24.5495	24.9537	1.76658	17.5056	0.304856	NS
MIMAT0018073	hsa-miR-3653-3p	304.414	363.87	1757.74	50.0159	0.333792	NS
MIMAT0018074	hsa-miR-3654	17.6757	15.8796	0	12.504	0.344365	NS
MIMAT0018075	hsa-miR-3655	199.342	174.222	3.53315	4563.95	0.0603413	NS
MIMAT0018076	hsa-miR-3656	155.644	63.9721	1.76658	40.0127	0.102882	NS
MIMAT0018077	hsa-miR-3657	198.36	233.657	512.307	47.5151	0.77211	NS
MIMAT0018078	hsa-miR-3658	651.054	777.193	374.514	2395.76	0.403568	NS
MIMAT0018079	hsa-miR-1273e	78.0675	98.4535	0	37.5119	0.18088	NS
MIMAT0018080	hsa-miR-3659	152.207	100.722	1.76658	22.5072	0.011314	NS
MIMAT0018081	hsa-miR-3660	314.234	312.148	38.8647	3163.51	0.140384	NS
MIMAT0018082	hsa-miR-3661	52.536	29.9444	0	5.00159	0.00922074	NS
MIMAT0018083	hsa-miR-3662	599.009	652.878	809.091	1765.56	0.252548	NS
MIMAT0018084	hsa-miR-3663-5p	144.842	160.611	0	62.5199	0.182708	NS
MIMAT0018085	hsa-miR-3663-3p	39.7702	7.71295	0	10.0032	0.17832	NS
MIMAT0018086	hsa-miR-3664-5p	279.374	379.749	1015.78	9320.47	0.0012632	NS
MIMAT0018087	hsa-miR-3665	244.022	248.629	1.76658	62.5199	0.0445449	NS
MIMAT0018088	hsa-miR-3666	107.527	24.0462	7.0663	60.0191	0.490345	NS
MIMAT0018089	hsa-miR-3667-5p	355.968	437.823	1.76658	2565.82	0.382552	NS
MIMAT0018090	hsa-miR-3667-3p	65.7928	87.1109	109.528	87.5279	0.694338	NS
MIMAT0018091	hsa-miR-3668	243.531	324.398	132.493	595.19	0.750736	NS
MIMAT0018093	hsa-miR-3670	93.2882	122.5	3.53315	37.5119	0.0682045	NS
MIMAT0018094	hsa-miR-3671	530.27	436.462	155.459	132.542	0.0514627	NS
MIMAT0018095	hsa-miR-3672	308.342	259.518	814.391	772.746	0.0834127	0.0075481
MIMAT0018097	hsa-miR-3674	428.144	486.823	4328.11	125.04	0.118012	NS
MIMAT0018098	hsa-miR-3675-5p	229.293	245.453	219.055	57.5183	0.471151	NS
MIMAT0018099	hsa-miR-3675-3p	113.91	176.944	0	22.5072	0.0179662	NS
MIMAT0018101	hsa-miR-3677-3p	70.7027	72.5925	0	20.0064	0.0702154	NS
MIMAT0018102	hsa-miR-3678-5p	99.1801	157.435	0	1728.05	0.200897	NS
MIMAT0018103	hsa-miR-3678-3p	262.189	234.564	5.29973	40.0127	0.0043538	NS
MIMAT0018104	hsa-miR-3679-5p	190.013	136.111	148.392	6434.55	0.00387943	NS
MIMAT0018105	hsa-miR-3679-3p	102.617	106.166	4156.75	112.536	0.00315185	NS
MIMAT0018106	hsa-miR-3680-5p	347.13	475.934	10.5995	477.652	0.626393	NS
MIMAT0018107	hsa-miR-3680-3p	216.527	217.324	5.29973	60.0191	0.0338605	NS
MIMAT0018108	hsa-miR-3681-5p	170.374	206.435	150.159	1070.34	0.161644	NS
MIMAT0018109	hsa-miR-3681-3p	410.468	509.962	4510.07	255.081	0.0776853	NS
MIMAT0018110	hsa-miR-3682-3p	143.86	247.268	8.83288	30.0096	0.00268917	NS
MIMAT0018111	hsa-miR-3683	426.18	465.499	545.872	155.049	0.743219	NS
MIMAT0018112	hsa-miR-3684	171.356	296.722	169.591	450.143	0.69661	NS
MIMAT0018113	hsa-miR-3685	343.693	228.213	2066.89	2940.94	0.000262865	NS
MIMAT0018114	hsa-miR-3686	549.419	565.767	897.42	4866.55	0.0312594	NS
MIMAT0018115	hsa-miR-3687	151.225	213.24	7.0663	50.0159	0.0278609	NS
MIMAT0018116	hsa-miR-3688-3p	299.504	285.833	0	127.541	0.225995	NS
MIMAT0018117|MIMAT0018180|MIMAT0019009	hsa-miR-3689a-5p/hsa-miR-3689e	178.721	288.555	295.018	5629.29	0.00739373	NS
MIMAT0018118	hsa-miR-3689a-3p	157.608	182.842	360.381	1167.87	0.0358239	NS
MIMAT0018119	hsa-miR-3690	72.1756	111.157	1.76658	1535.49	0.110615	NS
MIMAT0018120	hsa-miR-3691-5p	243.531	259.064	0	52.5167	0.0506382	NS
MIMAT0018121	hsa-miR-3692-5p	43.6982	54.898	1.76658	17.5056	0.0764417	NS
MIMAT0018122	hsa-miR-3692-3p	212.599	107.528	250.854	57.5183	0.964775	NS
MIMAT0018164	hsa-miR-3713	100.162	91.1943	395.713	3881.24	0.000279926	NS
MIMAT0018165	hsa-miR-3714	217.509	150.176	4520.67	67.5215	0.0202974	NS
MIMAT0018178	hsa-miR-3180	153.189	162.879	5.29973	25.008	0.00340442	NS
MIMAT0018179	hsa-miR-3907	420.288	240.009	293.251	57.5183	0.435264	NS
MIMAT0018181|MIMAT0019007	hsa-miR-3689b-3p/hsa-miR-3689c	298.522	229.574	351.548	65.0207	0.769382	NS
MIMAT0018182	hsa-miR-3908	198.851	186.018	52.9973	97.5311	0.15041	NS
MIMAT0018183	hsa-miR-3909	57.9369	111.157	0	1095.35	0.204946	NS
MIMAT0018184	hsa-miR-3910	339.766	269.499	2374.28	2048.15	0.000520504	0.0047514
MIMAT0018185	hsa-miR-3911	26.5135	34.0277	30.0318	17.5056	0.752519	NS
MIMAT0018186	hsa-miR-3912-3p	287.23	297.175	3.53315	535.17	0.944788	NS
MIMAT0018187	hsa-miR-3913-5p	100.162	113.879	1.76658	1000.32	0.235442	NS
MIMAT0018188	hsa-miR-3914	513.576	465.045	75.9627	275.088	0.165315	NS
MIMAT0018189	hsa-miR-3915	210.635	223.222	151.925	535.17	0.533202	NS
MIMAT0018190	hsa-miR-3916	279.374	208.703	65.3633	1357.93	0.274809	NS
MIMAT0018191	hsa-miR-3917	68.7387	124.768	0	505.161	0.494668	NS
MIMAT0018192	hsa-miR-3918	121.275	122.046	0	50.0159	0.178711	0.0039325
MIMAT0018193	hsa-miR-3919	319.635	338.462	7.0663	62.5199	0.00911087	NS
MIMAT0018194	hsa-miR-3150b-3p	178.23	190.555	0	202.565	0.646212	NS
MIMAT0018195	hsa-miR-3920	496.883	446.444	2031.56	92.5295	0.400976	NS
MIMAT0018196	hsa-miR-3921	5.89189	4.08333	0	12.504	0.871058	NS
MIMAT0018197	hsa-miR-3922-3p	186.085	313.962	1068.78	1372.94	0.00962833	NS
MIMAT0018198	hsa-miR-3923	253.351	306.249	49.4641	40.0127	0.00414747	0.0059585
MIMAT0018199	hsa-miR-3924	273.973	306.249	1091.74	1600.51	0.00923924	NS
MIMAT0018200	hsa-miR-3925-5p	137.477	131.574	1.76658	67.5215	0.191134	NS
MIMAT0018201	hsa-miR-3926	274.955	199.629	8.83288	927.796	0.558566	NS
MIMAT0018202	hsa-miR-3927-3p	306.869	432.832	17.6658	845.269	0.887106	NS
MIMAT0018203	hsa-miR-676-5p	151.225	156.981	3.53315	237.576	0.822613	NS
MIMAT0018204	hsa-miR-676-3p	167.428	212.787	0	55.0175	0.0980867	NS
MIMAT0018205	hsa-miR-3928-3p	168.41	278.574	7.0663	32.5104	0.00235324	NS
MIMAT0018206	hsa-miR-3929	433.054	330.296	1.76658	2148.18	0.438323	NS
MIMAT0018349	hsa-miR-3934-5p	241.567	260.879	2038.63	660.21	0.0141644	NS
MIMAT0018350	hsa-miR-3935	247.95	319.407	26.4986	302.596	0.546935	NS
MIMAT0018351	hsa-miR-3936	256.297	154.259	1407.96	6101.94	9.54099e-05	NS
MIMAT0018352	hsa-miR-3937	102.617	93.4628	0	30.0096	0.095409	NS
MIMAT0018353	hsa-miR-3938	205.725	280.842	826.757	52.5167	0.533997	NS
MIMAT0018354	hsa-miR-548y	504.738	454.157	643.033	4821.54	0.0321169	NS
MIMAT0018355	hsa-miR-3939	150.734	151.083	5.29973	22.5072	0.00265322	NS
MIMAT0018356	hsa-miR-3940-3p	3.43693	2.72222	0	0	0.110965	NS
MIMAT0018357	hsa-miR-3941	295.576	327.12	164.291	85.0271	0.164272	NS
MIMAT0018358	hsa-miR-3942-5p	621.103	629.286	975.15	257.582	0.985069	NS
MIMAT0018359	hsa-miR-3943	124.221	87.5646	1.76658	37.5119	0.0869816	NS
MIMAT0018360	hsa-miR-3944-3p	63.8288	27.2222	0	27.5088	0.303983	NS
MIMAT0018361	hsa-miR-3945	61.3738	67.148	517.607	45.0143	0.103219	NS
MIMAT0018443	hsa-miR-374c-5p	197.869	181.935	401.013	580.185	0.128124	NS
MIMAT0018444	hsa-miR-642b-3p	347.621	447.351	1978.56	1888.1	0.00559746	0.006449
MIMAT0018445	hsa-miR-550b-3p	8.83783	0.453703	0	15.0048	0.736887	NS
MIMAT0018446|MIMAT0022723	hsa-miR-548z/hsa-miR-548h-3p	499.338	401.527	2172.89	1310.42	0.0238102	NS
MIMAT0018447|MIMAT0022730	hsa-miR-548aa/hsa-miR-548t-3p	610.792	549.888	204.923	3583.64	0.203689	NS
MIMAT0018926	hsa-miR-378d	218	127.944	1.76658	17.5056	0.0012577	NS
MIMAT0018927	hsa-miR-378e	144.351	178.759	151.925	40.0127	0.490904	NS
MIMAT0018928	hsa-miR-548ab	381.991	436.008	549.405	70.0223	0.745652	NS
MIMAT0018929	hsa-miR-4417	17.6757	34.0277	19.4323	15.0048	0.605707	NS
MIMAT0018930	hsa-miR-4418	218	185.111	7.0663	137.544	0.288217	NS
MIMAT0018931	hsa-miR-4419a	117.838	151.083	37.0981	2948.44	0.030088	NS
MIMAT0018932	hsa-miR-378f	124.221	111.611	7.0663	712.727	0.334349	NS
MIMAT0018933	hsa-miR-4420	715.864	720.026	877.988	2205.7	0.237331	NS
MIMAT0018934	hsa-miR-4421	343.693	278.12	199.623	370.118	0.89236	NS
MIMAT0018935	hsa-miR-4422	224.874	208.25	5.29973	7749.97	0.0316005	NS
MIMAT0018936	hsa-miR-4423-3p	104.09	129.759	7.0663	602.692	0.40034	NS
MIMAT0018937	hsa-miR-378g	59.9009	40.3796	0	12.504	0.0491376	NS
MIMAT0018938	hsa-miR-548ac	425.689	479.564	2441.41	1070.34	0.0326186	NS
MIMAT0018939	hsa-miR-4424	256.297	268.592	512.307	42.5135	0.950443	NS
MIMAT0018940	hsa-miR-4425	139.441	258.611	330.35	20.0064	0.896365	NS
MIMAT0018941	hsa-miR-4426	306.378	272.675	749.028	3561.13	0.0070673	NS
MIMAT0018942	hsa-miR-4427	381.009	460.508	374.514	57.5183	0.422355	NS
MIMAT0018943	hsa-miR-4428	138.459	273.129	1.76658	1960.62	0.245265	NS
MIMAT0018944	hsa-miR-4429	101.144	96.6387	567.071	32.5104	0.247943	NS
MIMAT0018945	hsa-miR-4430	84.4504	116.148	2172.89	32.5104	0.0297021	NS
MIMAT0018946	hsa-miR-548ad-3p	883.292	803.054	897.42	1437.96	0.58252	NS
MIMAT0018947	hsa-miR-4431	223.401	326.212	10.5995	610.194	0.912805	NS
MIMAT0018948	hsa-miR-4432	136.004	124.768	1130.61	75.0239	0.104503	NS
MIMAT0018949	hsa-miR-4433a-3p	7.36486	6.80554	0	27.5088	0.586259	NS
MIMAT0018950	hsa-miR-4434	347.621	370.675	22.9655	625.199	0.918701	NS
MIMAT0018951	hsa-miR-4435	82.9774	107.981	0	20.0064	0.0369207	NS
MIMAT0018952	hsa-miR-4436a	78.5585	86.2035	484.042	1690.54	0.000326771	NS
MIMAT0018953	hsa-miR-4437	211.126	247.722	1886.7	260.083	0.0609732	NS
MIMAT0018954	hsa-miR-548ae-3p	540.581	409.24	969.85	8712.78	0.00621919	NS
MIMAT0018956	hsa-miR-4438	48.6081	117.963	219.055	35.0112	0.622727	NS
MIMAT0018957	hsa-miR-4439	382.482	278.12	1752.44	140.045	0.244193	NS
MIMAT0018958	hsa-miR-4440	46.6441	20.8703	1.76658	32.5104	0.500483	NS
MIMAT0018959	hsa-miR-4441	243.531	213.694	1469.79	5566.77	0.000114766	NS
MIMAT0018960	hsa-miR-4442	110.964	36.7499	0	17.5056	0.0583659	NS
MIMAT0018961	hsa-miR-4443	13.7477	19.0555	15.8992	5.00159	0.612854	NS
MIMAT0018962	hsa-miR-4444	132.567	143.37	1.76658	1262.9	0.247555	NS
MIMAT0018963	hsa-miR-4445-5p	216.527	191.009	7.0663	50.0159	0.0185316	NS
MIMAT0018964	hsa-miR-4445-3p	527.324	455.971	141.326	9490.52	0.0364071	NS
MIMAT0018965	hsa-miR-4446-3p	207.689	301.712	3.53315	55.0175	0.0204742	NS
MIMAT0018966	hsa-miR-4447	77.5765	112.065	21.1989	480.153	0.330571	NS
MIMAT0018967	hsa-miR-4448	278.883	218.231	1171.24	87.5279	0.314742	NS
MIMAT0018968	hsa-miR-4449	159.572	181.935	70.663	1380.44	0.136819	NS
MIMAT0018969	hsa-miR-548ag	159.572	222.314	141.326	6659.62	0.0060756	NS
MIMAT0018971	hsa-miR-4450	257.279	171.046	83.029	710.226	0.48201	NS
MIMAT0018972	hsa-miR-548ah-5p	182.649	304.888	19.4323	1372.94	0.34926	NS
MIMAT0018973	hsa-miR-4451	171.847	176.037	12.366	45.0143	0.0165554	NS
MIMAT0018974	hsa-miR-4452	342.221	293.999	335.649	380.121	0.847748	NS
MIMAT0018975	hsa-miR-4453	83.9594	106.166	0	37.5119	0.159973	NS
MIMAT0018976	hsa-miR-4454	154.171	160.157	1619.95	392.625	0.0123007	NS
MIMAT0018977	hsa-miR-4455	89.3603	145.639	3.53315	27.5088	0.0216671	NS
MIMAT0018978	hsa-miR-4456	304.414	252.259	3.53315	60.0191	0.0209271	NS
MIMAT0018979	hsa-miR-4457	409.977	242.731	22.9655	4411.41	0.107232	NS
MIMAT0018980	hsa-miR-4458	164.973	108.889	157.225	20.0064	0.617598	NS
MIMAT0018981	hsa-miR-4459	152.698	124.768	7.0663	1397.95	0.181778	NS
MIMAT0018982	hsa-miR-4460	54.991	85.2961	197.856	32.5104	0.551015	NS
MIMAT0018983	hsa-miR-4461	283.302	202.805	0	55.0175	0.0615666	NS
MIMAT0018984	hsa-miR-378h	252.86	208.703	413.379	4098.81	0.00770707	NS
MIMAT0018985	hsa-miR-3135b	90.8333	135.203	286.185	47.5151	0.633815	NS
MIMAT0018986	hsa-miR-4462	208.18	101.176	7.0663	30.0096	0.00948045	NS
MIMAT0018987	hsa-miR-4463	93.7792	96.6387	0	630.201	0.398419	0.0087608
MIMAT0018988	hsa-miR-4464	254.824	344.36	1093.51	1477.97	0.0140665	NS
MIMAT0018989|MIMAT0022707	hsa-miR-548ai/hsa-miR-570-5p	301.468	193.731	916.853	35.0112	0.520248	NS
MIMAT0018990	hsa-miR-548aj-3p	547.455	479.564	432.811	792.752	0.779054	NS
MIMAT0018992	hsa-miR-4465	192.959	183.296	118.361	60.0191	0.260483	NS
MIMAT0018993	hsa-miR-4466	163.991	152.444	17.6658	6797.16	0.0134073	NS
MIMAT0018994	hsa-miR-4467	144.842	104.805	1130.61	732.733	0.00126872	NS
MIMAT0018995	hsa-miR-4468	167.428	233.203	402.779	42.5135	0.903316	NS
MIMAT0018996	hsa-miR-4469	37.8063	45.3703	0	20.0064	0.196062	NS
MIMAT0018997	hsa-miR-4470	149.752	82.1202	989.282	6852.18	1.72789e-05	NS
MIMAT0018998	hsa-miR-4471	248.441	161.518	2925.45	65.0207	0.0590196	NS
MIMAT0018999	hsa-miR-4472	90.3423	98.9072	1105.88	7.50239	0.136528	NS
MIMAT0019000	hsa-miR-4473	56.9549	123.861	136.026	1377.94	0.0197879	NS
MIMAT0019001	hsa-miR-4474-3p	208.18	172.407	3.53315	1530.49	0.27405	NS
MIMAT0019002	hsa-miR-4475	222.419	286.74	10.5995	52.5167	0.00808859	NS
MIMAT0019003	hsa-miR-4476	118.329	80.3054	3.53315	17.5056	0.00781492	NS
MIMAT0019004	hsa-miR-4477a	515.54	688.267	2598.63	200.064	0.346491	NS
MIMAT0019005	hsa-miR-4477b	418.815	341.638	157.225	8445.19	0.0227039	NS
MIMAT0019006	hsa-miR-4478	164.973	116.602	0	40.0127	0.0892604	NS
MIMAT0019008	hsa-miR-3689d	192.468	240.462	1955.6	77.5247	0.119095	NS
MIMAT0019010	hsa-miR-3689f	427.653	429.203	574.137	67.5215	0.738633	NS
MIMAT0019011	hsa-miR-4479	7.85585	27.2222	0	20.0064	0.624148	NS
MIMAT0019012	hsa-miR-3155b	231.748	197.814	259.687	65.0207	0.71294	NS
MIMAT0019013	hsa-miR-548ak	395.247	182.389	519.373	200.064	0.763974	NS
MIMAT0019014	hsa-miR-4480	190.504	123.407	648.333	13339.2	0.000102595	NS
MIMAT0019015	hsa-miR-4481	23.5676	26.7685	0	25.008	0.533361	NS
MIMAT0019016	hsa-miR-4482-5p	198.36	113.426	249.087	72.5231	0.964662	NS
MIMAT0019017	hsa-miR-4483	38.7883	34.9351	8.83288	380.121	0.120678	NS
MIMAT0019018	hsa-miR-4484	114.892	194.185	14.1326	12.504	0.000807731	NS
MIMAT0019019	hsa-miR-4485-3p	81.9954	73.4999	628.901	22.5072	0.159382	NS
MIMAT0019020	hsa-miR-4486	78.5585	60.7962	7.0663	327.604	0.416866	NS
MIMAT0019021	hsa-miR-4487	109	200.99	1.76658	715.228	0.512614	NS
MIMAT0019022	hsa-miR-4488	11.7838	6.80554	3.53315	2.5008	0.255708	NS
MIMAT0019023	hsa-miR-4489	176.757	169.685	134.26	2045.65	0.0474407	NS
MIMAT0019024	hsa-miR-548al	613.738	489.092	551.171	1415.45	0.383009	NS
MIMAT0019025	hsa-miR-4490	373.644	346.175	508.774	3491.11	0.0322463	NS
MIMAT0019026	hsa-miR-4491	527.815	426.481	12.366	27.5088	6.8504e-06	NS
MIMAT0019027	hsa-miR-4492	8.34684	17.6944	0	22.5072	0.885463	NS
MIMAT0019028	hsa-miR-4493	66.2837	126.583	1.76658	72.5231	0.372465	NS
MIMAT0019029	hsa-miR-4494	356.459	401.981	56.5304	197.563	0.136469	NS
MIMAT0019030	hsa-miR-4495	214.072	264.962	171.358	62.5199	0.309409	NS
MIMAT0019031	hsa-miR-4496	283.302	302.62	303.851	540.172	0.57006	NS
MIMAT0019032	hsa-miR-4497	56.9549	73.9536	402.779	20.0064	0.231133	NS
MIMAT0019033	hsa-miR-4498	40.2612	25.4074	234.955	1545.49	7.93157e-05	NS
MIMAT0019034	hsa-miR-4419b	216.527	245.907	4868.68	6292	4.8063e-08	0.0020233
MIMAT0019035	hsa-miR-4499	308.833	267.685	5.29973	2275.72	0.275058	NS
MIMAT0019036	hsa-miR-4500	220.455	233.657	478.742	182.558	0.586605	NS
MIMAT0019037	hsa-miR-4501	39.7702	127.944	0	12.504	0.0184632	NS
MIMAT0019038	hsa-miR-4502	365.788	326.666	853.256	5179.15	0.00558042	NS
MIMAT0019039	hsa-miR-4503	419.306	552.156	31.7984	562.679	0.609576	NS
MIMAT0019040	hsa-miR-4504	352.531	404.703	19.4323	90.0287	0.012702	NS
MIMAT0019041	hsa-miR-4505	20.1306	8.62035	355.082	25.008	0.00798293	NS
MIMAT0019042	hsa-miR-4506	303.923	393.814	349.782	347.611	0.999344	NS
MIMAT0019043	hsa-miR-2392	93.2882	184.657	261.453	12.504	0.990325	NS
MIMAT0019044	hsa-miR-4507	77.0855	97.9998	0	22.5072	0.0615911	NS
MIMAT0019045	hsa-miR-4508	29.4594	63.0647	0	5.00159	0.00742803	NS
MIMAT0019046	hsa-miR-4509	191.486	226.398	8650.92	57.5183	0.00909307	NS
MIMAT0019047	hsa-miR-4510	181.176	245	1.76658	42.5135	0.0198764	NS
MIMAT0019048	hsa-miR-4511	456.13	373.397	166.058	4653.98	0.0751305	NS
MIMAT0019049	hsa-miR-4512	262.68	203.259	3960.66	72.5231	0.0428246	NS
MIMAT0019050	hsa-miR-4513	83.9594	42.6481	0	20.0064	0.0971556	NS
MIMAT0019051	hsa-miR-4514	184.612	105.259	9129.66	14164.5	2.10725e-10	0.0064987
MIMAT0019052	hsa-miR-4515	78.5585	68.5091	1.76658	12.504	0.00879084	NS
MIMAT0019053	hsa-miR-4516	103.599	119.324	81.2625	27.5088	0.332428	NS
MIMAT0019054	hsa-miR-4517	292.139	300.351	1005.18	5006.59	0.00200114	NS
MIMAT0019055	hsa-miR-4518	173.32	153.352	2323.05	12008.8	1.2717e-06	NS
MIMAT0019056	hsa-miR-4519	101.144	72.1387	3.53315	337.608	0.555718	NS
MIMAT0019057	hsa-miR-4520-3p	308.833	285.379	7.0663	52.5167	0.00604647	NS
MIMAT0019058	hsa-miR-4521	307.36	383.833	203.156	80.0255	0.199435	NS
MIMAT0019059	hsa-miR-1269b	236.167	170.592	5.29973	85.0271	0.110295	NS
MIMAT0019060	hsa-miR-4522	45.1711	37.6573	5.29973	50.0159	0.653423	NS
MIMAT0019061	hsa-miR-4523	215.054	288.555	309.151	107.534	0.791909	NS
MIMAT0019062	hsa-miR-4524a-5p	53.027	95.7313	1.76658	75.0239	0.538354	NS
MIMAT0019063	hsa-miR-4524a-3p	53.027	50.8147	1.76658	4408.9	0.00656349	NS
MIMAT0019064	hsa-miR-4525	10.8018	9.52776	1.76658	0	0.0684618	NS
MIMAT0019065	hsa-miR-4526	27.0045	50.8147	0	930.296	0.0894769	NS
MIMAT0019066	hsa-miR-4527	115.383	143.37	545.872	27.5088	0.415395	NS
MIMAT0019067	hsa-miR-4528	482.153	501.795	1506.89	1993.13	0.0268294	NS
MIMAT0019068	hsa-miR-4529-3p	94.2702	43.5555	10.5995	57.5183	0.412175	NS
MIMAT0019069	hsa-miR-4530	130.113	92.5554	0	27.5088	0.0606497	NS
MIMAT0019070	hsa-miR-4531	229.784	326.212	1844.3	45.0143	0.244046	NS
MIMAT0019071	hsa-miR-4532	109.491	68.5091	1.76658	30.0096	0.0754332	NS
MIMAT0019072	hsa-miR-4533	53.518	91.1943	628.901	275.088	0.00867569	NS
MIMAT0019073	hsa-miR-4534	138.95	176.037	1.76658	17.5056	0.00162483	NS
MIMAT0019074	hsa-miR-378i	125.694	33.574	38.8647	2.5008	0.193685	NS
MIMAT0019075	hsa-miR-4535	17.6757	10.8889	3.53315	30.0096	0.880636	NS
MIMAT0019076	hsa-miR-548am-3p	356.459	293.092	1356.73	620.198	0.0846062	NS
MIMAT0019077	hsa-miR-1587	60.8828	89.8332	284.419	10.0032	0.511929	NS
MIMAT0019078	hsa-miR-4536-5p	211.126	256.796	0	372.619	0.867376	NS
MIMAT0019079	hsa-miR-548an	231.257	213.694	0	552.676	0.877868	NS
MIMAT0019080	hsa-miR-4537	67.7567	70.7776	196.09	67.5215	0.36758	NS
MIMAT0019081	hsa-miR-4538	102.617	79.398	128.96	37.5119	0.910054	NS
MIMAT0019082	hsa-miR-4539	167.428	272.222	1.76658	752.74	0.673761	NS
MIMAT0019083	hsa-miR-4540	11.7838	16.787	1494.52	25.008	0.000359557	NS
MIMAT0019197	hsa-miR-3117-5p	115.874	124.768	0	37.5119	0.104132	NS
MIMAT0019198	hsa-miR-3120-5p	125.694	97.5461	3.53315	567.681	0.432273	NS
MIMAT0019199	hsa-miR-3121-5p	178.23	186.018	0	50.0159	0.0861113	NS
MIMAT0019200	hsa-miR-3124-3p	56.9549	41.7407	0	62.5199	0.708663	NS
MIMAT0019201	hsa-miR-3127-3p	104.581	58.9814	0	22.5072	0.0744953	NS
MIMAT0019202	hsa-miR-3129-3p	127.658	173.768	7.0663	22.5072	0.00253812	NS
MIMAT0019203	hsa-miR-3136-3p	213.09	176.037	40.6312	1940.62	0.12704	NS
MIMAT0019204	hsa-miR-3140-5p	345.657	342.092	7.0663	1542.99	0.502586	NS
MIMAT0019205	hsa-miR-3145-5p	340.257	265.416	81.2625	150.048	0.141641	NS
MIMAT0019206	hsa-miR-3150a-5p	90.3423	137.472	24.7321	960.306	0.169295	NS
MIMAT0019207	hsa-miR-3152-5p	167.919	108.435	17.6658	40.0127	0.0301356	NS
MIMAT0019208	hsa-miR-3074-5p	282.811	200.99	60.0636	45.0143	0.0184162	NS
MIMAT0019210	hsa-miR-3157-3p	16.2027	1.36111	1.76658	0	0.134514	NS
MIMAT0019211	hsa-miR-3158-5p	195.905	243.638	0	35.0112	0.0225011	NS
MIMAT0019212	hsa-miR-3160-5p	83.4684	148.361	5.29973	12.504	0.00139554	NS
MIMAT0019213	hsa-miR-3162-3p	91.3243	63.9721	0	65.0207	0.476797	NS
MIMAT0019214	hsa-miR-3173-5p	104.09	43.5555	0	2518.3	0.25332	NS
MIMAT0019215	hsa-miR-3177-5p	45.6621	58.5277	1.76658	30.0096	0.221846	NS
MIMAT0019216	hsa-miR-3187-5p	65.3018	148.815	0	17.5056	0.0217115	NS
MIMAT0019217	hsa-miR-3189-5p	78.5585	50.361	0	7.50239	0.00592606	NS
MIMAT0019218	hsa-miR-3194-3p	73.6486	109.342	936.285	32.5104	0.105488	NS
MIMAT0019219	hsa-miR-3619-3p	58.4279	19.0555	11943.8	85.0271	2.48328e-05	NS
MIMAT0019220	hsa-miR-3664-3p	294.594	489.545	1741.84	2448.28	0.00551907	NS
MIMAT0019221	hsa-miR-3677-5p	36.3333	36.7499	961.017	147.547	0.00108365	NS
MIMAT0019222	hsa-miR-3682-5p	42.2252	36.7499	0	5.00159	0.00914988	NS
MIMAT0019223	hsa-miR-3688-5p	196.396	251.351	3020.84	982.813	0.00132306	NS
MIMAT0019224	hsa-miR-3691-3p	161.045	152.444	194.323	37.5119	0.70628	NS
MIMAT0019225	hsa-miR-3913-3p	109.491	97.5461	1538.69	82.5263	0.0330603	NS
MIMAT0019226	hsa-miR-3150b-5p	78.5585	81.2128	0	15.0048	0.0245884	NS
MIMAT0019227	hsa-miR-3922-5p	108.018	70.7776	13516.1	70.0223	0.000332659	NS
MIMAT0019228	hsa-miR-3925-3p	104.581	74.861	0	25.008	0.0762408	NS
MIMAT0019229	hsa-miR-3940-5p	43.6982	17.6944	1.76658	7.50239	0.0469213	NS
MIMAT0019230	hsa-miR-3942-3p	226.347	263.601	471.676	70.0223	0.902715	NS
MIMAT0019231	hsa-miR-3944-5p	226.838	260.879	784.359	712.727	0.0604353	0.0056472
MIMAT0019232	hsa-miR-4423-5p	75.1216	184.203	1.76658	45.0143	0.0946073	NS
MIMAT0019233	hsa-miR-4446-5p	61.8648	61.7036	0	315.1	0.49164	0.0008831
MIMAT0019234	hsa-miR-4474-5p	385.428	220.046	1.76658	47.5151	0.0114893	NS
MIMAT0019235	hsa-miR-4520-5p	118.82	118.87	100.695	37.5119	0.449954	NS
MIMAT0019236	hsa-miR-4529-5p	323.072	283.564	492.874	70.0223	0.930294	NS
MIMAT0019337	hsa-miR-3960	177.739	93.9165	7.0663	45.0143	0.0539422	NS
MIMAT0019357	hsa-miR-3972	280.356	319.407	95.3951	2698.36	0.122287	NS
MIMAT0019358	hsa-miR-3973	313.252	420.583	1114.71	215.068	0.448785	NS
MIMAT0019359	hsa-miR-3974	72.1756	63.9721	83.029	22.5072	0.749746	NS
MIMAT0019360	hsa-miR-3975	320.126	194.185	4688.49	82.5263	0.0378882	NS
MIMAT0019361	hsa-miR-3976	381.991	438.277	5630.08	87.5279	0.0718334	NS
MIMAT0019362	hsa-miR-3977	163.009	212.333	146.626	22.5072	0.338312	NS
MIMAT0019363	hsa-miR-3978	151.716	156.981	388.647	32.5104	0.731331	NS
MIMAT0019688	hsa-miR-4632-3p	58.9189	112.518	68.8964	35.0112	0.495728	NS
MIMAT0019689	hsa-miR-4633-5p	123.239	78.0369	0	15.0048	0.013886	NS
MIMAT0019690	hsa-miR-4633-3p	186.576	124.768	185.49	110.035	0.938367	NS
MIMAT0019691	hsa-miR-4634	82.9774	48.9999	91.8619	400.127	0.093324	NS
MIMAT0019692	hsa-miR-4635	126.676	121.139	5623.01	57.5183	0.00519981	NS
MIMAT0019693	hsa-miR-4636	303.923	195.546	796.725	2988.45	0.00501489	NS
MIMAT0019694	hsa-miR-4637	822.9	627.925	1697.68	192.561	0.753977	NS
MIMAT0019695	hsa-miR-4638-5p	36.8243	69.8702	0	385.123	0.354222	NS
MIMAT0019696	hsa-miR-4638-3p	47.1351	83.4813	0	17.5056	0.0655114	NS
MIMAT0019697	hsa-miR-4639-5p	263.662	326.666	190.79	45.0143	0.231935	NS
MIMAT0019698	hsa-miR-4639-3p	51.554	53.9906	0	2.5008	0.0017312	0.0083497
MIMAT0019699	hsa-miR-4640-5p	121.766	139.287	833.824	392.625	0.0196628	NS
MIMAT0019700	hsa-miR-4640-3p	98.1981	158.796	7.0663	52.5167	0.0919621	NS
MIMAT0019701	hsa-miR-4641	108.018	117.509	157.225	42.5135	0.875076	NS
MIMAT0019702	hsa-miR-4642	349.585	514.499	7.0663	117.537	0.0421969	NS
MIMAT0019703	hsa-miR-4643	736.977	618.851	724.296	865.276	0.784949	NS
MIMAT0019704	hsa-miR-4644	262.68	386.555	10.5995	10758.4	0.0344001	NS
MIMAT0019705	hsa-miR-4645-5p	495.901	417.86	107.761	2148.18	0.344093	NS
MIMAT0019706	hsa-miR-4645-3p	41.7342	31.7592	1.76658	47.5151	0.693645	NS
MIMAT0019707	hsa-miR-4646-5p	42.7162	94.8239	0	35.0112	0.245564	NS
MIMAT0019708	hsa-miR-4646-3p	12.2748	10.4352	1.76658	7.50239	0.315163	NS
MIMAT0019709	hsa-miR-4647	235.676	145.639	263.22	4556.45	0.00679319	NS
MIMAT0019710	hsa-miR-4648	62.3558	45.3703	245.554	10.0032	0.392509	NS
MIMAT0019711	hsa-miR-4649-5p	116.856	80.3054	3.53315	27.5088	0.0360362	NS
MIMAT0019712	hsa-miR-4649-3p	37.3153	45.3703	0	5.00159	0.00810566	NS
MIMAT0019713	hsa-miR-4650-5p	112.437	139.287	1.76658	30.0096	0.0293322	NS
MIMAT0019714	hsa-miR-4650-3p	113.419	134.75	86.5622	8605.24	0.00159061	NS
MIMAT0019715	hsa-miR-4651	63.3378	47.1851	0	15.0048	0.061534	NS
MIMAT0019716	hsa-miR-4652-5p	408.995	438.277	888.587	9558.04	0.00401915	NS
MIMAT0019717	hsa-miR-4652-3p	277.41	257.25	268.519	52.5167	0.520526	NS
MIMAT0019718	hsa-miR-4653-5p	65.3018	80.3054	0	122.539	0.891611	NS
MIMAT0019719	hsa-miR-4653-3p	244.513	255.888	3183.37	87.5279	0.0661092	NS
MIMAT0019720	hsa-miR-4654	43.2072	34.4814	0	2.5008	0.00416081	NS
MIMAT0019721	hsa-miR-4655-5p	104.581	87.5646	28.2652	15.0048	0.040491	NS
MIMAT0019722	hsa-miR-4655-3p	140.423	170.139	1.76658	27.5088	0.0111704	NS
MIMAT0019723	hsa-miR-4656	16.6937	9.07406	0	5.00159	0.123823	NS
MIMAT0019724	hsa-miR-4657	243.531	264.509	1.76658	125.04	0.20484	NS
MIMAT0019725	hsa-miR-4658	288.212	247.268	2618.06	2410.77	7.31394e-05	0.0015029
MIMAT0019726	hsa-miR-4659a-5p	269.554	244.546	153.692	1655.53	0.154722	NS
MIMAT0019727	hsa-miR-4659a-3p	163.009	89.8332	1.76658	1275.41	0.221403	NS
MIMAT0019728	hsa-miR-4660	147.788	288.555	74.1962	172.555	0.421196	NS
MIMAT0019729	hsa-miR-4661-5p	45.1711	98.9072	5.29973	302.596	0.496402	NS
MIMAT0019730	hsa-miR-4661-3p	358.423	291.277	0	80.0255	0.0829003	NS
MIMAT0019731	hsa-miR-4662a-5p	126.185	157.435	1.76658	52.5167	0.10142	NS
MIMAT0019732	hsa-miR-4662a-3p	416.851	351.166	593.569	610.194	0.452215	NS
MIMAT0019733	hsa-miR-4659b-5p	117.838	91.648	591.803	1502.98	0.000648988	NS
MIMAT0019734	hsa-miR-4659b-3p	130.113	106.62	15.8992	32.5104	0.0261074	NS
MIMAT0019735	hsa-miR-4663	80.0315	84.3887	1029.91	25.008	0.081033	NS
MIMAT0019736	hsa-miR-4662b	164.482	276.305	598.869	3876.23	0.00399448	NS
MIMAT0019737	hsa-miR-4664-5p	68.7387	108.435	14.1326	52.5167	0.214771	NS
MIMAT0019738	hsa-miR-4664-3p	119.802	141.555	1.76658	1212.89	0.242618	NS
MIMAT0019739	hsa-miR-4665-5p	65.3018	86.2035	0	10.0032	0.00812929	NS
MIMAT0019740	hsa-miR-4665-3p	54.991	26.7685	0	7.50239	0.0245098	NS
MIMAT0019741	hsa-miR-4666a-5p	381.009	400.62	47.6975	107.534	0.0168399	NS
MIMAT0019742	hsa-miR-4666a-3p	500.319	499.981	595.336	995.317	0.447288	NS
MIMAT0019743	hsa-miR-4667-5p	129.131	246.814	5229.06	465.148	0.00218366	NS
MIMAT0019744	hsa-miR-4667-3p	88.8693	97.5461	8.83288	12899.1	0.0018137	NS
MIMAT0019745	hsa-miR-4668-5p	186.576	221.861	340.949	460.147	0.279539	NS
MIMAT0019746	hsa-miR-4668-3p	282.811	184.203	616.535	40.0127	0.720014	NS
MIMAT0019747	hsa-miR-219b-5p	328.964	272.222	360.381	57.5183	0.660171	NS
MIMAT0019748	hsa-miR-219b-3p	189.031	157.435	1791.31	1635.52	6.2837e-05	0.0019753
MIMAT0019749	hsa-miR-4669	185.103	188.287	5.29973	55.0175	0.0391944	NS
MIMAT0019750	hsa-miR-4670-5p	168.901	113.879	1194.2	597.69	0.0048554	NS
MIMAT0019751	hsa-miR-4670-3p	315.707	225.49	4061.36	1878.1	0.000154041	NS
MIMAT0019752	hsa-miR-4671-5p	200.815	164.24	1.76658	17.5056	0.000809801	NS
MIMAT0019753	hsa-miR-4671-3p	16.2027	56.2591	0	37.5119	0.590207	NS
MIMAT0019754	hsa-miR-4672	189.522	298.536	15.8992	2663.35	0.149984	NS
MIMAT0019755	hsa-miR-4673	40.7522	29.9444	0	15.0048	0.149912	NS
MIMAT0019756	hsa-miR-4674	57.9369	36.2962	10.5995	15.0048	0.0903968	NS
MIMAT0019757	hsa-miR-4675	218	151.083	134.26	45.0143	0.320228	NS
MIMAT0019758	hsa-miR-4676-5p	304.414	210.064	28.2652	80.0255	0.0295526	NS
MIMAT0019759	hsa-miR-4676-3p	357.932	274.037	123.66	960.306	0.526542	NS
MIMAT0019760	hsa-miR-4677-5p	165.464	196.453	3.53315	17.5056	0.000453945	NS
MIMAT0019761	hsa-miR-4677-3p	249.423	181.935	300.318	65.0207	0.833531	NS
MIMAT0019762	hsa-miR-4678	487.554	397.897	897.42	5004.09	0.0136743	NS
MIMAT0019763	hsa-miR-4679	207.689	186.926	0	17.5056	0.00237506	NS
MIMAT0019764	hsa-miR-4680-5p	241.567	187.833	222.588	45.0143	0.550651	NS
MIMAT0019765	hsa-miR-4680-3p	381.991	318.499	621.834	1220.39	0.126465	NS
MIMAT0019766	hsa-miR-4681	109	84.3887	1584.62	60.0191	0.033973	NS
MIMAT0019767	hsa-miR-4682	31.9144	36.7499	1.76658	1175.37	0.0308991	NS
MIMAT0019768	hsa-miR-4683	166.446	156.981	1.76658	337.608	0.969014	NS
MIMAT0019769	hsa-miR-4684-5p	297.54	312.148	800.259	2628.34	0.0122444	NS
MIMAT0019770	hsa-miR-4684-3p	76.1036	153.805	113.061	35.0112	0.570684	NS
MIMAT0019771	hsa-miR-4685-5p	155.153	256.342	362.148	65.0207	0.961765	NS
MIMAT0019772	hsa-miR-4685-3p	65.3018	39.9258	1713.58	17.5056	0.015204	NS
MIMAT0019773	hsa-miR-4686	140.914	189.194	206.689	190.061	0.766678	NS
MIMAT0019774	hsa-miR-4687-5p	67.7567	41.287	0	7.50239	0.0101271	NS
MIMAT0019775	hsa-miR-4687-3p	30.9324	20.4166	0	5.00159	0.0290293	NS
MIMAT0019776	hsa-miR-1343-3p	85.9234	53.9906	0	5.00159	0.00168017	NS
MIMAT0019777	hsa-miR-4688	59.4099	79.398	0	15.0048	0.0360927	NS
MIMAT0019778	hsa-miR-4689	327.491	380.657	1.76658	1805.58	0.480244	NS
MIMAT0019779	hsa-miR-4690-5p	141.405	85.2961	0	47.5151	0.186498	NS
MIMAT0019780	hsa-miR-4690-3p	177.739	93.0091	1460.96	30.0096	0.117017	NS
MIMAT0019781	hsa-miR-4691-5p	103.599	36.7499	595.336	15.0048	0.176138	NS
MIMAT0019782	hsa-miR-4691-3p	158.59	254.527	3.53315	207.566	0.538837	NS
MIMAT0019783	hsa-miR-4692	124.221	116.148	7474.38	77.5247	0.00209204	NS
MIMAT0019784	hsa-miR-4693-5p	289.194	244.092	1.76658	830.264	0.72941	NS
MIMAT0019785	hsa-miR-4693-3p	114.401	114.333	2091.63	4088.8	6.78039e-08	NS
MIMAT0019786	hsa-miR-4694-5p	268.572	259.518	1625.25	410.131	0.0649489	NS
MIMAT0019787	hsa-miR-4694-3p	134.04	183.75	1505.12	17558.1	9.36694e-06	NS
MIMAT0019788	hsa-miR-4695-5p	191.977	173.768	667.765	67.5215	0.430877	NS
MIMAT0019789	hsa-miR-4695-3p	206.707	124.768	1593.45	40.0127	0.131995	NS
MIMAT0019790	hsa-miR-4696	125.203	132.481	68.8964	270.086	0.717126	NS
MIMAT0019791	hsa-miR-4697-5p	2.94594	1.81481	0	2.5008	0.529734	NS
MIMAT0019792	hsa-miR-4697-3p	118.329	156.527	19.4323	27.5088	0.0103083	NS
MIMAT0019793	hsa-miR-4698	388.374	374.305	416.912	65.0207	0.579251	NS
MIMAT0019794	hsa-miR-4699-5p	300.486	186.926	8.83288	2625.84	0.171003	NS
MIMAT0019795	hsa-miR-4699-3p	430.108	342.999	1077.61	1127.86	0.0711121	NS
MIMAT0019796	hsa-miR-4700-5p	212.599	324.398	134.26	42.5135	0.130693	NS
MIMAT0019797	hsa-miR-4700-3p	223.892	166.055	254.387	22.5072	0.707183	NS
MIMAT0019798	hsa-miR-4701-5p	64.8108	44.9166	67.1299	15.0048	0.731934	NS
MIMAT0019799	hsa-miR-4701-3p	141.405	145.185	1123.54	695.221	0.00275171	NS
MIMAT0019801	hsa-miR-4703-5p	346.639	315.777	1097.04	350.112	0.266517	NS
MIMAT0019802	hsa-miR-4703-3p	552.365	563.499	2478.51	52.5167	0.435404	NS
MIMAT0019803	hsa-miR-4704-5p	174.302	127.944	7.0663	8952.85	0.011206	NS
MIMAT0019804	hsa-miR-4704-3p	72.6666	155.62	376.281	22.5072	0.565712	NS
MIMAT0019805	hsa-miR-4705	222.91	153.805	1.76658	27.5088	0.00585707	NS
MIMAT0019806	hsa-miR-4706	54.009	73.4999	1218.94	1130.36	1.09936e-06	0.0029282
MIMAT0019807	hsa-miR-4707-5p	8.83783	16.787	0	2.5008	0.0524776	NS
MIMAT0019808	hsa-miR-4707-3p	80.5225	34.0277	1.76658	310.099	0.411317	NS
MIMAT0019809	hsa-miR-4708-5p	101.635	153.352	3.53315	2510.8	0.0790461	NS
MIMAT0019810	hsa-miR-4708-3p	50.572	100.722	0	12.504	0.0190206	NS
MIMAT0019811	hsa-miR-4709-5p	412.432	260.879	21.1989	365.116	0.564715	NS
MIMAT0019812	hsa-miR-4709-3p	114.401	116.602	0	30.0096	0.0680801	0.0077947
MIMAT0019813	hsa-miR-203b-5p	156.135	241.37	61.8301	1638.02	0.150036	NS
MIMAT0019814	hsa-miR-203b-3p	561.693	546.258	169.591	102.533	0.0282448	NS
MIMAT0019815	hsa-miR-4710	84.9414	121.139	348.015	3391.08	0.000759225	NS
MIMAT0019816	hsa-miR-4711-5p	92.7972	134.296	579.437	67.5215	0.229814	NS
MIMAT0019817	hsa-miR-4711-3p	54.5	66.2406	743.728	55.0175	0.0425864	NS
MIMAT0019818	hsa-miR-4712-5p	154.171	176.944	63.5967	40.0127	0.0767909	NS
MIMAT0019819	hsa-miR-4712-3p	324.054	345.268	3992.46	1573	0.00103943	NS
MIMAT0019820	hsa-miR-4713-5p	153.189	156.527	178.424	435.139	0.317075	NS
MIMAT0019821	hsa-miR-4713-3p	148.77	111.157	1.76658	6987.23	0.0194503	NS
MIMAT0019822	hsa-miR-4714-5p	336.329	212.787	7.0663	100.032	0.0794331	NS
MIMAT0019823	hsa-miR-4714-3p	80.5225	78.0369	2026.26	110.035	0.00652938	NS
MIMAT0019824	hsa-miR-4715-5p	171.356	159.25	395.713	4956.58	0.00167285	NS
MIMAT0019825	hsa-miR-4715-3p	223.401	220.953	2558	52.5167	0.0943364	NS
MIMAT0019826	hsa-miR-4716-5p	152.698	172.861	0	67.5215	0.188466	NS
MIMAT0019827	hsa-miR-4716-3p	350.076	543.99	90.0953	757.741	0.950326	NS
MIMAT0019828	hsa-miR-3529-5p	113.91	137.926	7.0663	7149.78	0.0109776	NS
MIMAT0019829	hsa-miR-4717-5p	256.297	263.601	91.8619	942.8	0.439854	NS
MIMAT0019830	hsa-miR-4717-3p	245.986	195.546	2755.86	50.0159	0.0843229	NS
MIMAT0019831	hsa-miR-4718	69.7207	174.676	1.76658	67.5215	0.238733	NS
MIMAT0019832	hsa-miR-4719	422.743	525.842	602.402	6146.96	0.0223424	NS
MIMAT0019833	hsa-miR-4720-5p	217.509	137.472	5.29973	237.576	0.721449	NS
MIMAT0019834	hsa-miR-4720-3p	235.676	184.657	5.29973	122.539	0.227061	NS
MIMAT0019835	hsa-miR-4721	54.5	80.3054	0	17.5056	0.0591527	NS
MIMAT0019836	hsa-miR-4722-5p	27.9865	33.1203	0	12.504	0.133182	NS
MIMAT0019837	hsa-miR-4722-3p	185.594	208.25	1945	480.153	0.0130163	NS
MIMAT0019838	hsa-miR-4723-5p	3.43693	4.99073	0	70.0223	0.105446	NS
MIMAT0019839	hsa-miR-4723-3p	142.387	199.176	3.53315	587.687	0.648156	NS
MIMAT0019840	hsa-miR-451b	375.608	357.972	1.76658	125.04	0.109444	NS
MIMAT0019841	hsa-miR-4724-5p	228.311	218.685	1067.01	57.5183	0.340157	NS
MIMAT0019842	hsa-miR-4724-3p	110.473	124.768	84.7956	32.5104	0.33349	NS
MIMAT0019843	hsa-miR-4725-5p	81.5045	64.8795	0	22.5072	0.0895836	NS
MIMAT0019844	hsa-miR-4725-3p	84.9414	90.2869	0	20.0064	0.0447198	NS
MIMAT0019845	hsa-miR-4726-5p	93.7792	124.315	0	85.0271	0.447138	NS
MIMAT0019846	hsa-miR-4726-3p	63.8288	39.0184	0	20.0064	0.139383	NS
MIMAT0019847	hsa-miR-4727-5p	118.329	136.565	1978.56	22.5072	0.0680833	NS
MIMAT0019848	hsa-miR-4727-3p	57.9369	64.4258	1300.2	175.056	0.0032362	NS
MIMAT0019849	hsa-miR-4728-5p	91.8153	98.9072	2407.84	47.5151	0.0167628	NS
MIMAT0019850	hsa-miR-4728-3p	91.8153	146.092	40.6312	52.5167	0.164722	NS
MIMAT0019851	hsa-miR-4729	150.243	148.361	1349.66	47.5151	0.129423	NS
[truncated: 989 more rows]
