# Supplementary material for: Functional analysis of the human miRNome in non-small cell lung cancer unveils a novel miR-92b-3p/NOTCH3 axis that drives tumor progression
Source: Cell Death Dis. 2026 Apr 8;17(1):502. doi: 10.1038/s41419-026-08709-x (PMC13187004; doi:10.1038/s41419-026-08709-x)
Supplement: Supplementary file 4 — Supplemental Table 2 [file 41419_2026_8709_MOESM4_ESM.xlsx]

## Sheet: Table S2A
Table S2A. Enriched/depleted miRNAs in the 'proliferation’ assay (PRO)
			DESeq2							Qtrait
MIMAT ID	miRNA	Set ID	Prolif_vs_Basal_REP2	Prolif_vs_Basal_REP3	Mean_FC	Regulation	Regulation concordance in each replicate	DESeq2_pvalue	Selection DEseq2	BRB_Qtrait_Correlation_coefficient	BRB_Qtrait_Parametric_p-value	Selection Qtrait
MIMAT0016897	hsa-miR-4269	COMMON	0.623018	0.62645	0.624734	DOWN	YES	3.98026e-05	YES	-1	2.93e-05	YES
MIMAT0031008	hsa-miR-8081	COMMON	1.37273	1.3511	1.36192	UP	YES	0.00709221	YES	1	0.0003916	YES
MIMAT0004686	hsa-miR-367-5p	COMMON	1.28885	1.3326	1.31072	UP	YES	0.00378383	YES	0.998	0.0022604	YES
MIMAT0018982	hsa-miR-4460	COMMON	0.629344	0.658277	0.64381	DOWN	YES	0.00170048	YES	-0.996	0.0043638	YES
MIMAT0020600	hsa-miR-5095	COMMON	0.494972	0.570477	0.532724	DOWN	YES	3.17711e-05	YES	-0.993	0.0068737	YES
MIMAT0030415	hsa-miR-1273h-5p	COMMON	0.21031	0.288804	0.249557	DOWN	YES	9.5081e-06	YES	-0.991	0.0086605	YES
MIMAT0021046	hsa-miR-5011-3p	COMMON	1.25335	1.23157	1.24246	UP	YES	0.00300103	YES	0.991	0.0088172	YES
MIMAT0027026	hsa-miR-3151-3p	COMMON	0.608944	0.517491	0.563218	DOWN	YES	8.4339e-05	YES	-0.99	0.0098368	YES
MIMAT0000077	hsa-miR-22-3p	COMMON	0.324052	0.331833	0.327943	DOWN	YES	3.11396e-09	YES	-1	6.72e-05	YES
MIMAT0004819	hsa-miR-671-3p	COMMON	0.199333	0.211094	0.205213	DOWN	YES	3.1927e-06	YES	-1	0.0002889	YES
MIMAT0027501	hsa-miR-6800-3p	COMMON	0.129566	0.143613	0.13659	DOWN	YES	3.08586e-06	YES	-0.999	0.000622	YES
MIMAT0031179	hsa-miR-7976	COMMON	0.66012	0.640748	0.650434	DOWN	YES	0.00343722	YES	-0.999	0.0007926	YES
MIMAT0003320	hsa-miR-650	COMMON	1.37139	1.40153	1.38646	UP	YES	0.00724761	YES	0.999	0.00098	YES
MIMAT0019810	hsa-miR-4708-3p	COMMON	0.514747	0.548003	0.531375	DOWN	YES	6.6017e-05	YES	-0.999	0.0012219	YES
MIMAT0019882	hsa-miR-4747-5p	COMMON	1.58826	1.58835	1.58831	UP	YES	4.59589e-07	YES	0.999	0.0013738	YES
MIMAT0022297	hsa-miR-5589-5p	COMMON	0.215093	0.190748	0.20292	DOWN	YES	6.11555e-22	YES	-0.998	0.002161	YES
MIMAT0000435	hsa-miR-143-3p	COMMON	1.31236	1.28548	1.29892	UP	YES	0.00570844	YES	0.998	0.0023119	YES
MIMAT0000448	hsa-miR-136-5p	COMMON	1.27994	1.2441	1.26202	UP	YES	0.00193151	YES	0.998	0.0025333	YES
MIMAT0000085	hsa-miR-28-5p	COMMON	0.540138	0.491073	0.515605	DOWN	YES	0.000125122	YES	-0.997	0.0033314	YES
MIMAT0000241	hsa-miR-208a-3p	COMMON	1.44472	1.51519	1.47995	UP	YES	1.28273e-06	YES	0.997	0.003441	YES
MIMAT0018196	hsa-miR-3921	COMMON	0.457524	0.404981	0.431253	DOWN	YES	0.000364268	YES	-0.996	0.0041586	YES
MIMAT0019223	hsa-miR-3688-5p	COMMON	0.702483	0.699011	0.700747	DOWN	YES	0.000110906	YES	-0.996	0.0042078	YES
MIMAT0028213	hsa-miR-7151-3p	COMMON	0.3141	0.305286	0.309693	DOWN	YES	3.73695e-09	YES	-0.996	0.0043506	YES
MIMAT0002827	hsa-miR-515-3p	COMMON	0.552962	0.611946	0.582454	DOWN	YES	2.07385e-06	YES	-0.996	0.004542	YES
MIMAT0027357	hsa-miR-6728-5p	COMMON	1.43483	1.42298	1.4289	UP	YES	0.01125	YES	0.995	0.0046073	YES
MIMAT0027523	hsa-miR-6811-3p	COMMON	0.627418	0.619013	0.623216	DOWN	YES	0.00422214	YES	-0.995	0.0048042	YES
MIMAT0009198	hsa-miR-224-3p	COMMON	0.733985	0.696085	0.715035	DOWN	YES	0.000441651	YES	-0.995	0.0048323	YES
MIMAT0019693	hsa-miR-4636	COMMON	1.33007	1.26131	1.29569	UP	YES	0.0102101	YES	0.995	0.0052405	YES
MIMAT0027513	hsa-miR-6806-3p	COMMON	2.41485	2.30699	2.36092	UP	YES	5.66662e-31	YES	0.995	0.0052797	YES
MIMAT0025450	hsa-miR-6499-5p	COMMON	0.584847	0.516572	0.55071	DOWN	YES	0.000434495	YES	-0.995	0.005386	YES
MIMAT0002868	hsa-miR-522-3p	COMMON	0.781248	0.760616	0.770932	DOWN	YES	0.0129999	YES	-0.994	0.005521	YES
MIMAT0004683	hsa-miR-362-3p	COMMON	0.652882	0.591588	0.622235	DOWN	YES	1.64492e-07	YES	-0.994	0.005591	YES
MIMAT0027684	hsa-miR-6892-5p	COMMON	0.778463	0.758475	0.768469	DOWN	YES	0.0117043	YES	-0.994	0.005808	YES
MIMAT0019934	hsa-miR-4777-5p	COMMON	0.746918	0.711048	0.728983	DOWN	YES	0.00877188	YES	-0.994	0.0060789	YES
MIMAT0027534	hsa-miR-6817-5p	COMMON	1.38021	1.46352	1.42186	UP	YES	0.000509975	YES	0.994	0.0061315	YES
MIMAT0000087	hsa-miR-30a-5p	COMMON	1.23501	1.22457	1.22979	UP	YES	0.0109576	YES	0.994	0.0063807	YES
MIMAT0016853	hsa-miR-4300	COMMON	0.536989	0.474047	0.505518	DOWN	YES	7.6537e-06	YES	-0.993	0.00704	YES
MIMAT0011158	hsa-miR-2115-5p	COMMON	0.509893	0.533241	0.521567	DOWN	YES	2.1588e-06	YES	-0.992	0.0081069	YES
MIMAT0027407	hsa-miR-6753-3p	COMMON	0.587662	0.654289	0.620976	DOWN	YES	0.000677181	YES	-0.992	0.0082095	YES
MIMAT0026480	hsa-miR-153-5p	COMMON	0.734623	0.788516	0.76157	DOWN	YES	0.00585712	YES	-0.992	0.008411	YES
MIMAT0002837	hsa-miR-519b-3p	COMMON	0.563894	0.598704	0.581299	DOWN	YES	3.96265e-06	YES	-0.992	0.0085236	YES
MIMAT0004671	hsa-miR-194-3p	COMMON	0.580245	0.499384	0.539815	DOWN	YES	0.011089	YES	-0.991	0.0086879	YES
MIMAT0015046	hsa-miR-3171	COMMON	1.46657	1.64615	1.55636	UP	YES	2.90625e-09	YES	0.991	0.0087588	YES
MIMAT0026621	hsa-miR-605-3p	COMMON	0.576942	0.632815	0.604879	DOWN	YES	5.32074e-05	YES	-0.991	0.0090565	YES
MIMAT0017984	hsa-miR-3607-5p	COMMON	0.796419	0.761157	0.778788	DOWN	YES	0.00716139	YES	-0.991	0.009446	YES
MIMAT0019724	hsa-miR-4657	COMMON	1.33118	1.45908	1.39513	UP	YES	0.000351735	YES	0.99	0.0095257	YES
MIMAT0003215	hsa-miR-552-3p	COMMON	0.434852	0.506647	0.470749	DOWN	YES	1.81356e-07	YES	-0.99	0.0095976	YES
MIMAT0025467	hsa-miR-6505-3p	COMMON	0.46757	0.563246	0.515408	DOWN	YES	0.000392275	YES	-0.99	0.009676	YES
MIMAT0032114|MIMAT0032115	hsa-miR-548ad-5p/hsa-miR-548ae-5p	COMMON	1.24688	1.24436	1.24562	UP	YES	0.00960165	YES	0.996	0.0045478	YES
MIMAT0022701	hsa-miR-506-5p		1.06139	1.06277	1.06208	UP	YES	0.440469		1	0.000107	YES
MIMAT0007882	hsa-miR-1909-5p		0.221481	0.231756	0.226618	DOWN	YES	0.0214388		-1	0.0001993	YES
MIMAT0014992	hsa-miR-3129-5p		1.18399	1.17452	1.17925	UP	YES	0.205715		1	0.00034	YES
MIMAT0019694	hsa-miR-4637		1.06599	1.06414	1.06506	UP	YES	0.351408		0.999	0.0006518	YES
MIMAT0015001	hsa-miR-3135a		0.79885	0.800587	0.799719	DOWN	YES	0.0814484		-0.998	0.0023567	YES
MIMAT0024598	hsa-miR-6125		1.30609	1.36018	1.33313	UP	YES	0.0346694		0.997	0.0026592	YES
MIMAT0022496	hsa-miR-5703		0.805034	0.826012	0.815523	DOWN	YES	0.163875		-0.997	0.0030976	YES
MIMAT0003293	hsa-miR-624-5p		1.20462	1.18908	1.19685	UP	YES	0.00838804		0.997	0.0033677	YES
MIMAT0000250	hsa-miR-139-5p		1.31305	1.29603	1.30454	UP	YES	0.0186536		0.996	0.0039352	YES
MIMAT0015010	hsa-miR-3141		1.29443	1.24189	1.26816	UP	YES	0.0267796		0.996	0.004493	YES
MIMAT0015049	hsa-miR-1193		0.692008	0.722658	0.707333	DOWN	YES	0.0416895		-0.994	0.0058297	YES
MIMAT0027500	hsa-miR-6800-5p		0.743806	0.725712	0.734759	DOWN	YES	0.0939032		-0.994	0.0060926	YES
MIMAT0030427	hsa-miR-7852-3p		0.792924	0.831458	0.812191	DOWN	YES	0.0274171		-0.993	0.0066307	YES
MIMAT0005791	hsa-miR-1264		1.06629	1.0635	1.0649	UP	YES	0.585293		0.993	0.0069088	YES
MIMAT0004798	hsa-miR-548b-5p		1.08123	1.1037	1.09247	UP	YES	0.384372		0.993	0.0071156	YES
MIMAT0023709	hsa-miR-6084		1.30108	1.23581	1.26844	UP	YES	0.103832		0.993	0.0071332	YES
MIMAT0000079	hsa-miR-24-1-5p		1.12317	1.0944	1.10879	UP	YES	0.366279		0.992	0.008011	YES
MIMAT0009199	hsa-miR-365a-5p		0.868826	0.854992	0.861909	DOWN	YES	0.430837		-0.99	0.0097658	YES
MIMAT0023696	hsa-miR-6071		1.08227	1.10233	1.0923	UP	YES	0.53257		0.993	0.007346	YES
MIMAT0003217	hsa-miR-554		0.883548	0.856264	0.869906	DOWN	YES	0.184312		-0.992	0.0075979	YES
MIMAT0025478	hsa-miR-6511a-5p		0.732579	0.784512	0.758546	DOWN	YES	0.0541857		-0.992	0.0078776	YES
MIMAT0019861	hsa-miR-4735-3p		1.56938	1.76896	1.66917	UP	YES	4.29563e-13	YES
MIMAT0022301	hsa-miR-5591-5p		0.30639	0.442702	0.374546	DOWN	YES	4.52886e-10	YES
MIMAT0019785	hsa-miR-4693-3p		0.384604	0.542343	0.463474	DOWN	YES	1.27756e-08	YES
MIMAT0019984	hsa-miR-4804-5p		1.40027	1.54613	1.4732	UP	YES	2.49609e-06	YES
MIMAT0022286	hsa-miR-5585-3p		1.45574	1.38886	1.4223	UP	YES	5.27043e-06	YES
MIMAT0022256	hsa-miR-4524b-3p		0.641507	0.580849	0.611178	DOWN	YES	8.10069e-05	YES
MIMAT0028218	hsa-miR-7154-5p		2.12475	1.32405	1.7244	UP	YES	0.000123225	YES
MIMAT0026622	hsa-miR-619-5p		0.578321	0.652098	0.61521	DOWN	YES	0.000652057	YES
MIMAT0025452	hsa-miR-548ay-5p		1.27246	1.41803	1.34524	UP	YES	0.00131799	YES
MIMAT0020957	hsa-miR-548ah-3p		1.55919	1.2445	1.40184	UP	YES	0.00224501	YES
MIMAT0019907	hsa-miR-4760-3p		1.18589	1.38519	1.28554	UP	YES	0.00321815	YES
MIMAT0000719	hsa-miR-367-3p		1.28208	1.15526	1.21867	UP	YES	0.00497837	YES
MIMAT0015058	hsa-miR-3180-3p		1.99808	1.0972	1.54764	UP	YES	0.00705997	YES
MIMAT0005928	hsa-miR-548h-5p		1.13187	1.51155	1.32171	UP	YES	0.00883459	YES
MIMAT0018088	hsa-miR-3666		0.408595	0.564861	0.486728	DOWN	YES	1.26184e-07	YES
MIMAT0003231	hsa-miR-567		1.62276	1.4849	1.55383	UP	YES	4.58471e-07	YES
MIMAT0003304	hsa-miR-634		0.395446	0.615746	0.505596	DOWN	YES	1.45529e-05	YES
MIMAT0019070	hsa-miR-4531		1.52594	1.63791	1.58193	UP	YES	1.72699e-05	YES
MIMAT0016869	hsa-miR-4318		0.550142	0.607529	0.578835	DOWN	YES	1.87615e-05	YES
MIMAT0033692	hsa-miR-8485		1.61383	1.25564	1.43474	UP	YES	2.21841e-05	YES
MIMAT0024599	hsa-miR-6126		0.464395	0.393283	0.428839	DOWN	YES	3.36249e-05	YES
MIMAT0016880	hsa-miR-4259		0.275033	0.38783	0.331431	DOWN	YES	5.6157e-05	YES
MIMAT0015056	hsa-miR-3179		0.568306	0.709509	0.638907	DOWN	YES	6.40874e-05	YES
MIMAT0022469	hsa-miR-5681a		0.697745	0.514469	0.606107	DOWN	YES	0.000101368	YES
MIMAT0030980	hsa-miR-8053		1.34173	1.59597	1.46885	UP	YES	0.000104641	YES
MIMAT0003319	hsa-miR-649		1.50901	1.63573	1.57237	UP	YES	0.000154974	YES
MIMAT0016844	hsa-miR-4295		0.723124	0.686244	0.704684	DOWN	YES	0.00036964	YES
MIMAT0005913	hsa-miR-1261		1.49294	1.39195	1.44245	UP	YES	0.000530488	YES
MIMAT0003314	hsa-miR-644a		0.607364	0.409025	0.508194	DOWN	YES	0.000607932	YES
MIMAT0018079	hsa-miR-1273e		0.665699	0.507432	0.586565	DOWN	YES	0.000627324	YES
MIMAT0003232	hsa-miR-568		1.20984	1.32367	1.26675	UP	YES	0.00101	YES
MIMAT0030996	hsa-miR-8069		0.498207	0.516007	0.507107	DOWN	YES	0.00107635	YES
MIMAT0004970	hsa-miR-920		0.696153	0.723335	0.709744	DOWN	YES	0.0011515	YES
MIMAT0016852	hsa-miR-4298		2.03511	1.58542	1.81026	UP	YES	0.00182948	YES
MIMAT0003221	hsa-miR-557		1.26586	1.797	1.53143	UP	YES	0.00198133	YES
MIMAT0030981	hsa-miR-8054		0.674733	0.633991	0.654362	DOWN	YES	0.00209754	YES
MIMAT0016885	hsa-miR-4255		1.29424	1.42849	1.36136	UP	YES	0.00215859	YES
MIMAT0016868	hsa-miR-4314		1.46474	1.36432	1.41453	UP	YES	0.00243539	YES
MIMAT0018447|MIMAT0022730	hsa-miR-548aa/hsa-miR-548t-3p		1.16929	1.34858	1.25894	UP	YES	0.00325833	YES
MIMAT0031002	hsa-miR-8075		1.65418	1.31738	1.48578	UP	YES	0.00408126	YES
MIMAT0019075	hsa-miR-4535		0.585138	0.4193	0.502219	DOWN	YES	0.00428494	YES
MIMAT0003316	hsa-miR-646		0.435617	0.661397	0.548507	DOWN	YES	0.00429107	YES
MIMAT0031011	hsa-miR-8084		1.29133	1.18648	1.2389	UP	YES	0.00429385	YES
MIMAT0003289	hsa-miR-620		1.29751	1.32438	1.31094	UP	YES	0.00471448	YES
MIMAT0016905	hsa-miR-4275		1.33769	1.61005	1.47387	UP	YES	0.00473131	YES
MIMAT0016911	hsa-miR-4280		1.07972	1.51693	1.29833	UP	YES	0.0048925	YES
MIMAT0020601	hsa-miR-1273f		1.44624	1.23582	1.34103	UP	YES	0.00511386	YES
MIMAT0003303	hsa-miR-633		0.776513	0.74162	0.759066	DOWN	YES	0.00532652	YES
MIMAT0003307	hsa-miR-637		1.63263	1.9931	1.81287	UP	YES	0.0058907	YES
MIMAT0005869	hsa-miR-1205		0.561486	0.81838	0.689933	DOWN	YES	0.00633407	YES
MIMAT0030989	hsa-miR-8062		0.767305	0.795535	0.78142	DOWN	YES	0.0110132	YES
MIMAT0030987	hsa-miR-8060		0.819517	0.687649	0.753583	DOWN	YES	0.0113098	YES
MIMAT0003216	hsa-miR-553		1.23347	1.29467	1.26407	UP	YES	0.012881	YES
MIMAT0016896	hsa-miR-4268		0.608178	0.858611	0.733395	DOWN	YES	0.0133094	YES
MIMAT0030990	hsa-miR-8063		1.43358	1.23533	1.33446	UP	YES	0.0134853	YES
MIMAT0005896	hsa-miR-1244		1.16306	1.27599	1.21953	UP	YES	0.0147425	YES
MIMAT0016860	hsa-miR-4307		1.28945	1.29703	1.29324	UP	YES	0.0152719	YES
MIMAT0031178	hsa-miR-7975		0.618281	0.358023	0.488152	DOWN	YES	0.0162007	YES
MIMAT0019706	hsa-miR-4645-3p		0.348353	0.281701	0.315027	DOWN	YES	1.54615e-14	YES
MIMAT0019972	hsa-miR-4797-5p		0.305212	0.448849	0.377031	DOWN	YES	5.31511e-11	YES
MIMAT0004913	hsa-miR-891b		0.483577	0.438391	0.460984	DOWN	YES	1.91488e-10	YES
MIMAT0018445	hsa-miR-550b-3p		0.198985	0.0630243	0.131005	DOWN	YES	4.64764e-10	YES
MIMAT0000680	hsa-miR-106b-5p		1.39529	1.76097	1.57813	UP	YES	1.41005e-09	YES
MIMAT0011156	hsa-miR-2114-5p		1.84504	2.25427	2.04965	UP	YES	1.90497e-09	YES
MIMAT0018949	hsa-miR-4433a-3p		0.232059	0.110611	0.171335	DOWN	YES	4.88314e-09	YES
MIMAT0019221	hsa-miR-3677-5p		0.270699	0.332258	0.301478	DOWN	YES	4.90358e-09	YES
MIMAT0002832	hsa-miR-519c-3p		0.346253	0.60836	0.477306	DOWN	YES	2.72192e-08	YES
MIMAT0000687	hsa-miR-299-3p		1.46515	1.91171	1.68843	UP	YES	3.54596e-08	YES
MIMAT0005876	hsa-miR-1285-3p		1.8434	1.45753	1.65046	UP	YES	6.64606e-08	YES
MIMAT0027447	hsa-miR-6773-3p		0.274214	0.076045	0.17513	DOWN	YES	1.09202e-07	YES
MIMAT0017986	hsa-miR-3609		1.54412	1.49177	1.51795	UP	YES	1.4502e-07	YES
MIMAT0003161	hsa-miR-493-3p		0.506142	0.426155	0.466148	DOWN	YES	1.6336e-07	YES
MIMAT0027589	hsa-miR-6844		1.80266	1.75804	1.78035	UP	YES	2.37146e-07	YES
MIMAT0000434	hsa-miR-142-3p		0.518312	0.714931	0.616622	DOWN	YES	2.6648e-07	YES
MIMAT0030417	hsa-miR-6516-5p		0.547479	0.622271	0.584875	DOWN	YES	3.17001e-07	YES
MIMAT0030412	hsa-miR-7843-3p		0.357839	0.529438	0.443638	DOWN	YES	3.41578e-07	YES
MIMAT0001412	hsa-miR-18b-5p		1.38986	1.54447	1.46717	UP	YES	7.3743e-07	YES
MIMAT0013515	hsa-miR-2681-5p		0.466637	0.441457	0.454047	DOWN	YES	8.00625e-07	YES
MIMAT0019753	hsa-miR-4671-3p		0.371146	0.480256	0.425701	DOWN	YES	8.40283e-07	YES
MIMAT0019228	hsa-miR-3925-3p		0.540342	0.342653	0.441497	DOWN	YES	9.51827e-07	YES
MIMAT0027647	hsa-miR-6873-3p		0.444029	0.488284	0.466156	DOWN	YES	1.3858e-06	YES
MIMAT0019848	hsa-miR-4727-3p		0.415891	0.455623	0.435757	DOWN	YES	1.45321e-06	YES
MIMAT0027537	hsa-miR-6818-3p		1.46075	1.9494	1.70508	UP	YES	1.55599e-06	YES
MIMAT0000723	hsa-miR-371a-3p		0.595353	0.417776	0.506565	DOWN	YES	2.08518e-06	YES
MIMAT0000442	hsa-miR-9-3p		0.649514	0.522888	0.586201	DOWN	YES	2.27435e-06	YES
MIMAT0019708	hsa-miR-4646-3p		0.142591	0.249804	0.196198	DOWN	YES	2.37905e-06	YES
MIMAT0004506	hsa-miR-33a-3p		1.27598	1.65534	1.46566	UP	YES	2.55536e-06	YES
MIMAT0025476	hsa-miR-6510-5p		0.499634	0.383811	0.441723	DOWN	YES	2.70645e-06	YES
MIMAT0026627	hsa-miR-656-5p		0.233453	0.282593	0.258023	DOWN	YES	3.33591e-06	YES
MIMAT0005824	hsa-miR-1179		0.662482	0.62423	0.643356	DOWN	YES	3.34804e-06	YES
MIMAT0005882	hsa-miR-548k		0.503668	0.636609	0.570138	DOWN	YES	3.4439e-06	YES
MIMAT0019205	hsa-miR-3145-5p		0.633724	0.734116	0.68392	DOWN	YES	3.69419e-06	YES
MIMAT0028225	hsa-miR-7157-3p		1.65557	1.33509	1.49533	UP	YES	4.9158e-06	YES
MIMAT0022717	hsa-miR-873-3p		0.560127	0.573637	0.566882	DOWN	YES	5.4668e-06	YES
MIMAT0019983	hsa-miR-4803		1.4813	1.40277	1.44203	UP	YES	5.82935e-06	YES
MIMAT0022480	hsa-miR-5681b		1.36457	1.57308	1.46882	UP	YES	5.85064e-06	YES
MIMAT0019942	hsa-miR-4781-5p		0.620301	0.47194	0.546121	DOWN	YES	6.08782e-06	YES
MIMAT0019950	hsa-miR-1245b-5p		1.46623	1.50254	1.48439	UP	YES	6.07176e-06	YES
MIMAT0019225	hsa-miR-3913-3p		0.501869	0.569585	0.535727	DOWN	YES	8.04244e-06	YES
MIMAT0025475	hsa-miR-6509-3p		0.605955	0.702273	0.654114	DOWN	YES	8.58073e-06	YES
MIMAT0000082	hsa-miR-26a-5p		0.713492	0.509929	0.61171	DOWN	YES	9.49069e-06	YES
MIMAT0022303	hsa-miR-548av-5p		0.489699	0.625417	0.557558	DOWN	YES	1.07114e-05	YES
MIMAT0019945	hsa-miR-4782-3p		0.488321	0.528301	0.508311	DOWN	YES	1.13298e-05	YES
MIMAT0004591	hsa-miR-124-5p		1.65683	2.08024	1.86854	UP	YES	1.36582e-05	YES
MIMAT0030017	hsa-miR-7702		0.650153	0.34214	0.496147	DOWN	YES	1.7092e-05	YES
MIMAT0015003	hsa-miR-3136-5p		0.59833	0.45568	0.527005	DOWN	YES	1.76657e-05	YES
MIMAT0027557	hsa-miR-6828-3p		0.405667	0.693301	0.549484	DOWN	YES	1.77233e-05	YES
MIMAT0004795	hsa-miR-574-5p		1.6391	1.7989	1.719	UP	YES	1.77305e-05	YES
MIMAT0028120	hsa-miR-7111-3p		0.429064	0.197497	0.313281	DOWN	YES	1.88795e-05	YES
MIMAT0019028	hsa-miR-4493		0.593586	0.466904	0.530245	DOWN	YES	1.86492e-05	YES
MIMAT0004807	hsa-miR-624-3p		0.695743	0.55103	0.623386	DOWN	YES	2.08592e-05	YES
MIMAT0027691	hsa-miR-6895-3p		0.471601	0.344853	0.408227	DOWN	YES	2.58004e-05	YES
MIMAT0028126	hsa-miR-7114-3p		0.318149	0.442974	0.380561	DOWN	YES	2.71006e-05	YES
MIMAT0019955	hsa-miR-4786-3p		0.448867	0.409364	0.429116	DOWN	YES	2.79627e-05	YES
MIMAT0001541	hsa-miR-449a		0.608241	0.336808	0.472525	DOWN	YES	2.92362e-05	YES
MIMAT0027567	hsa-miR-6833-3p		0.457163	0.203078	0.330121	DOWN	YES	3.41193e-05	YES
MIMAT0003328	hsa-miR-653-5p		1.31112	1.68803	1.49957	UP	YES	3.46039e-05	YES
MIMAT0000441	hsa-miR-9-5p		1.35663	1.51339	1.43501	UP	YES	3.69879e-05	YES
MIMAT0003298	hsa-miR-629-3p		0.494515	0.289063	0.391789	DOWN	YES	3.86307e-05	YES
MIMAT0004751	hsa-miR-18b-3p		1.70867	1.86005	1.78436	UP	YES	4.19244e-05	YES
MIMAT0014990	hsa-miR-3127-5p		0.386377	0.0957419	0.241059	DOWN	YES	4.53882e-05	YES
MIMAT0019037	hsa-miR-4501		0.578073	0.412711	0.495392	DOWN	YES	4.47717e-05	YES
MIMAT0019704	hsa-miR-4644		1.36064	1.96714	1.66389	UP	YES	4.52637e-05	YES
MIMAT0021045	hsa-miR-5011-5p		1.5721	1.2422	1.40715	UP	YES	5.01826e-05	YES
MIMAT0021017	hsa-miR-4999-5p		1.26427	1.43667	1.35047	UP	YES	5.42148e-05	YES
MIMAT0030991	hsa-miR-8064		1.84836	1.65151	1.74993	UP	YES	5.65785e-05	YES
MIMAT0027600	hsa-miR-6850-5p		1.56339	2.08958	1.82649	UP	YES	5.90038e-05	YES
MIMAT0027688	hsa-miR-6894-5p		1.97534	1.98982	1.98258	UP	YES	6.87265e-05	YES
MIMAT0017981	hsa-miR-3605-5p		1.36561	1.53161	1.44861	UP	YES	7.70789e-05	YES
MIMAT0018077	hsa-miR-3657		1.72301	1.43653	1.57977	UP	YES	7.76016e-05	YES
MIMAT0006765	hsa-miR-1825		0.566781	0.444732	0.505757	DOWN	YES	8.84493e-05	YES
MIMAT0019898	hsa-miR-499b-3p		0.668515	0.564558	0.616537	DOWN	YES	8.78257e-05	YES
MIMAT0000770	hsa-miR-133b		1.44392	1.86919	1.65656	UP	YES	8.90023e-05	YES
MIMAT0019924	hsa-miR-4770		1.30569	1.7713	1.5385	UP	YES	9.46242e-05	YES
MIMAT0019857	hsa-miR-4733-5p		0.494337	0.324459	0.409398	DOWN	YES	9.77559e-05	YES
MIMAT0015037	hsa-miR-3163		1.35795	1.44921	1.40358	UP	YES	9.72772e-05	YES
MIMAT0002836	hsa-miR-526b-3p		1.31408	1.51059	1.41234	UP	YES	0.000100873	YES
MIMAT0018089	hsa-miR-3667-5p		1.51122	1.62965	1.57044	UP	YES	0.000113002	YES
MIMAT0004777	hsa-miR-513a-3p		0.641427	0.629726	0.635576	DOWN	YES	0.000120488	YES
MIMAT0000071	hsa-miR-17-3p		1.36198	1.53355	1.44776	UP	YES	0.000124678	YES
MIMAT0004986	hsa-miR-943		1.67941	1.55512	1.61727	UP	YES	0.000133221	YES
MIMAT0000093	hsa-miR-93-5p		1.39382	1.54624	1.47003	UP	YES	0.000176852	YES
MIMAT0003235	hsa-miR-570-3p		0.621744	0.707286	0.664515	DOWN	YES	0.000181207	YES
MIMAT0019702	hsa-miR-4642		1.25342	1.58592	1.41967	UP	YES	0.000180414	YES
MIMAT0015377	hsa-miR-3126-3p		0.332974	0.613568	0.473271	DOWN	YES	0.000188596	YES
MIMAT0017996	hsa-miR-3616-3p		0.518741	0.697047	0.607894	DOWN	YES	0.000213765	YES
MIMAT0003273	hsa-miR-605-5p		1.77301	1.42133	1.59717	UP	YES	0.000215449	YES
MIMAT0019000	hsa-miR-4473		0.583631	0.627691	0.605661	DOWN	YES	0.000222446	YES
MIMAT0019063	hsa-miR-4524a-3p		0.637348	0.337978	0.487663	DOWN	YES	0.000250821	YES
MIMAT0026625	hsa-miR-653-3p		1.28495	1.45672	1.37084	UP	YES	0.000260973	YES
MIMAT0019802	hsa-miR-4703-3p		1.22467	1.60456	1.41462	UP	YES	0.000263753	YES
MIMAT0019941	hsa-miR-4436b-3p		0.687392	0.619599	0.653496	DOWN	YES	0.000275008	YES
MIMAT0022280	hsa-miR-5582-3p		1.46875	1.25094	1.35984	UP	YES	0.000284666	YES
MIMAT0007399	hsa-miR-1537-3p		1.28837	1.45921	1.37379	UP	YES	0.000282892	YES
MIMAT0022708	hsa-miR-584-3p		0.505064	0.499563	0.502314	DOWN	YES	0.000292846	YES
MIMAT0002881	hsa-miR-509-3p		0.427243	0.587614	0.507429	DOWN	YES	0.000298442	YES
MIMAT0002875	hsa-miR-504-5p		0.625134	0.491323	0.558229	DOWN	YES	0.000328548	YES
MIMAT0019763	hsa-miR-4679		1.7261	1.35017	1.53813	UP	YES	0.000332022	YES
MIMAT0002824	hsa-miR-498		0.619824	0.445091	0.532457	DOWN	YES	0.00033756	YES
MIMAT0005881	hsa-miR-1291		2.45061	1.48288	1.96674	UP	YES	0.000336264	YES
MIMAT0019852	hsa-miR-4730		0.49149	0.60836	0.549925	DOWN	YES	0.000365382	YES
MIMAT0004508	hsa-miR-92a-2-5p		0.403486	0.665289	0.534388	DOWN	YES	0.000391774	YES
MIMAT0018085	hsa-miR-3663-3p		0.447423	0.207906	0.327664	DOWN	YES	0.00041116	YES
MIMAT0027633	hsa-miR-6866-3p		1.33588	1.65474	1.49531	UP	YES	0.000413167	YES
MIMAT0019778	hsa-miR-4689		1.30854	1.64618	1.47736	UP	YES	0.000458833	YES
MIMAT0019001	hsa-miR-4474-3p		0.492362	0.794924	0.643643	DOWN	YES	0.000479099	YES
MIMAT0015023	hsa-miR-3150a-3p		1.52772	1.30881	1.41827	UP	YES	0.000578555	YES
MIMAT0013516	hsa-miR-2681-3p		1.16774	1.45901	1.31337	UP	YES	0.000592631	YES
MIMAT0026736	hsa-miR-548e-5p		0.513087	0.802103	0.657595	DOWN	YES	0.000617698	YES
MIMAT0019729	hsa-miR-4661-5p		0.534718	0.529097	0.531907	DOWN	YES	0.000650208	YES
MIMAT0002853	hsa-miR-519d-3p		1.33002	1.28972	1.30987	UP	YES	0.000643548	YES
MIMAT0000692	hsa-miR-30e-5p		1.41831	1.24876	1.33353	UP	YES	0.000654048	YES
MIMAT0003251	hsa-miR-548a-3p		1.64875	1.17219	1.41047	UP	YES	0.000666436	YES
MIMAT0027399	hsa-miR-6749-3p		0.565887	0.597555	0.581721	DOWN	YES	0.000695766	YES
MIMAT0005586	hsa-miR-1231		0.512536	0.467221	0.489878	DOWN	YES	0.000711911	YES
MIMAT0031890	hsa-miR-203a-5p		1.46466	1.21072	1.33769	UP	YES	0.000711439	YES
MIMAT0031893	hsa-miR-181b-2-3p		1.16077	1.44443	1.3026	UP	YES	0.000794804	YES
MIMAT0019026	hsa-miR-4491		1.22566	1.73597	1.48082	UP	YES	0.000813486	YES
MIMAT0000423	hsa-miR-125b-5p		1.36996	1.3987	1.38433	UP	YES	0.000820689	YES
MIMAT0018205	hsa-miR-3928-3p		1.3972	1.74883	1.57302	UP	YES	0.000850171	YES
MIMAT0018083	hsa-miR-3662		1.18804	1.37085	1.27944	UP	YES	0.000866132	YES
MIMAT0000072	hsa-miR-18a-5p		1.37719	1.33306	1.35513	UP	YES	0.00086845	YES
MIMAT0022737	hsa-miR-550b-2-5p		1.49422	1.38245	1.43834	UP	YES	0.00089297	YES
MIMAT0000263	hsa-miR-199b-5p		1.33482	1.47791	1.40637	UP	YES	0.000910106	YES
MIMAT0027411	hsa-miR-6755-3p		0.720778	0.66985	0.695314	DOWN	YES	0.000947098	YES
MIMAT0004510	hsa-miR-96-3p		0.65258	0.785757	0.719168	DOWN	YES	0.00101701	YES
MIMAT0022473	hsa-miR-5684		1.47678	1.3177	1.39724	UP	YES	0.00105016	YES
MIMAT0002835	hsa-miR-526b-5p		0.487257	0.70791	0.597584	DOWN	YES	0.00107853	YES
MIMAT0000267	hsa-miR-210-3p		0.680822	0.760033	0.720428	DOWN	YES	0.00106883	YES
MIMAT0027656	hsa-miR-6878-5p		0.511067	0.270852	0.39096	DOWN	YES	0.00111963	YES
MIMAT0027487	hsa-miR-6793-3p		1.42498	2.63384	2.02941	UP	YES	0.00111643	YES
MIMAT0030428	hsa-miR-7853-5p		0.680358	0.781554	0.730956	DOWN	YES	0.0012681	YES
MIMAT0025470	hsa-miR-6507-5p		1.60589	1.16577	1.38583	UP	YES	0.00126953	YES
MIMAT0004590	hsa-miR-122-3p		0.715717	0.622011	0.668864	DOWN	YES	0.00134649	YES
MIMAT0000707	hsa-miR-363-3p		1.21945	1.37542	1.29743	UP	YES	0.00137102	YES
MIMAT0000095	hsa-miR-96-5p		0.806682	0.516751	0.661716	DOWN	YES	0.00142114	YES
MIMAT0025841	hsa-miR-6715a-3p		0.729991	0.530674	0.630333	DOWN	YES	0.00145246	YES
MIMAT0022486	hsa-miR-5693		0.704017	0.552781	0.628399	DOWN	YES	0.00146207	YES
MIMAT0003267	hsa-miR-599		0.474072	0.741243	0.607657	DOWN	YES	0.00152898	YES
MIMAT0000096	hsa-miR-98-5p		1.51403	1.27153	1.39278	UP	YES	0.00164512	YES
MIMAT0021127	hsa-miR-5195-3p		0.661958	0.388315	0.525136	DOWN	YES	0.00173548	YES
MIMAT0030424	hsa-miR-7849-3p		1.22268	1.34731	1.28499	UP	YES	0.00178817	YES
MIMAT0022929	hsa-miR-758-5p		1.25583	1.35974	1.30779	UP	YES	0.00178626	YES
MIMAT0022692	hsa-miR-181b-3p		1.11573	1.44936	1.28254	UP	YES	0.00181852	YES
MIMAT0005823	hsa-miR-1178-3p		1.3641	1.82508	1.59459	UP	YES	0.00181956	YES
MIMAT0027378	hsa-miR-6738-3p		0.681826	0.512624	0.597225	DOWN	YES	0.00184358	YES
MIMAT0004507	hsa-miR-92a-1-5p		0.531892	0.643123	0.587508	DOWN	YES	0.00186845	YES
MIMAT0027650	hsa-miR-6875-5p		1.9544	1.6165	1.78545	UP	YES	0.0018965	YES
MIMAT0003327	hsa-miR-449b-5p		0.602224	0.484057	0.543141	DOWN	YES	0.00191214	YES
MIMAT0019759	hsa-miR-4676-3p		1.19152	1.47673	1.33412	UP	YES	0.0019267	YES
MIMAT0027627	hsa-miR-6863		1.29276	1.37911	1.33594	UP	YES	0.00200809	YES
MIMAT0019079	hsa-miR-548an		1.2473	1.63339	1.44034	UP	YES	0.00206543	YES
MIMAT0005883	hsa-miR-1293		2.98309	1.53164	2.25736	UP	YES	0.00208377	YES
MIMAT0004586	hsa-miR-15b-3p		1.42112	1.42636	1.42374	UP	YES	0.00210608	YES
MIMAT0000418	hsa-miR-23b-3p		1.4883	1.45332	1.47081	UP	YES	0.00211257	YES
MIMAT0000689	hsa-miR-99b-5p		0.59526	0.671554	0.633407	DOWN	YES	0.00217038	YES
MIMAT0002854	hsa-miR-521		1.20395	1.30216	1.25306	UP	YES	0.00218874	YES
MIMAT0018120	hsa-miR-3691-5p		1.57783	1.28497	1.4314	UP	YES	0.00220109	YES
MIMAT0019967	hsa-miR-4794		1.14488	1.83224	1.48856	UP	YES	0.0022057	YES
MIMAT0004613	hsa-miR-188-3p		0.65937	0.665415	0.662393	DOWN	YES	0.00221891	YES
MIMAT0003335	hsa-miR-657		0.621311	0.445931	0.533621	DOWN	YES	0.00225876	YES
MIMAT0019042	hsa-miR-4506		0.829001	0.768026	0.798514	DOWN	YES	0.00227405	YES
MIMAT0016873	hsa-miR-4322		0.405995	0.526344	0.466169	DOWN	YES	0.00231819	YES
MIMAT0003296	hsa-miR-627-5p		1.20588	1.37474	1.29031	UP	YES	0.00231422	YES
MIMAT0005798	hsa-miR-1185-5p		1.18612	1.79632	1.49122	UP	YES	0.002369	YES
MIMAT0000083	hsa-miR-26b-5p		0.76543	0.785197	0.775314	DOWN	YES	0.0024552	YES
MIMAT0004765	hsa-miR-491-3p		0.553823	0.72208	0.637951	DOWN	YES	0.0024709	YES
MIMAT0027676	hsa-miR-6888-5p		0.698676	0.551353	0.625015	DOWN	YES	0.00252592	YES
MIMAT0022266	hsa-miR-548ar-3p		1.16458	1.29949	1.23203	UP	YES	0.00254159	YES
MIMAT0006790	hsa-miR-675-3p		0.769335	0.596081	0.682708	DOWN	YES	0.00255877	YES
MIMAT0000074	hsa-miR-19b-3p		1.14885	1.48494	1.3169	UP	YES	0.00256838	YES
MIMAT0019982	hsa-miR-4802-3p		1.27029	1.73152	1.5009	UP	YES	0.00264308	YES
MIMAT0005941	hsa-miR-1284		2.04514	1.37283	1.70898	UP	YES	0.00270506	YES
MIMAT0019961	hsa-miR-4790-5p		0.693694	0.75791	0.725802	DOWN	YES	0.00273955	YES
MIMAT0019731	hsa-miR-4662a-5p		0.781329	0.575177	0.678253	DOWN	YES	0.00275293	YES
MIMAT0015054	hsa-miR-3177-3p		0.525776	0.412447	0.469112	DOWN	YES	0.00281774	YES
MIMAT0000431	hsa-miR-140-5p		1.82603	1.17913	1.50258	UP	YES	0.00284907	YES
MIMAT0000097	hsa-miR-99a-5p		0.476385	0.650681	0.563533	DOWN	YES	0.0028613	YES
MIMAT0002870	hsa-miR-499a-5p		1.5476	1.14771	1.34765	UP	YES	0.00287087	YES
MIMAT0019222	hsa-miR-3682-5p		0.434247	0.486688	0.460468	DOWN	YES	0.00295093	YES
MIMAT0027371	hsa-miR-6735-5p		0.692493	0.69013	0.691312	DOWN	YES	0.00295896	YES
MIMAT0018357	hsa-miR-3941		0.658466	0.851866	0.755166	DOWN	YES	0.00299513	YES
MIMAT0001639	hsa-miR-409-3p		1.32607	1.21156	1.26881	UP	YES	0.00302075	YES
MIMAT0003879	hsa-miR-758-3p		1.37976	1.68172	1.53074	UP	YES	0.00316263	YES
MIMAT0019974	hsa-miR-4798-5p		0.665743	0.776963	0.721353	DOWN	YES	0.00322928	YES
MIMAT0002843	hsa-miR-520b		0.643223	0.726526	0.684874	DOWN	YES	0.00335215	YES
MIMAT0019814	hsa-miR-203b-3p		1.35279	1.2019	1.27734	UP	YES	0.00337578	YES
MIMAT0005874	hsa-miR-548e-3p		1.16955	1.27264	1.22109	UP	YES	0.00342465	YES
MIMAT0018933	hsa-miR-4420		1.27811	1.18154	1.22982	UP	YES	0.00342705	YES
MIMAT0019894	hsa-miR-4754		1.42992	1.44933	1.43962	UP	YES	0.00343165	YES
MIMAT0003257	hsa-miR-550a-3p		0.664524	0.725608	0.695066	DOWN	YES	0.00349529	YES
MIMAT0027552	hsa-miR-6826-5p		0.631094	0.804743	0.717918	DOWN	YES	0.00367062	YES
MIMAT0016895	hsa-miR-2355-5p		1.25415	1.22877	1.24146	UP	YES	0.0037888	YES
MIMAT0003888	hsa-miR-766-3p		0.0255933	0.317837	0.171715	DOWN	YES	0.00394853	YES
MIMAT0003297	hsa-miR-628-3p		0.716213	0.580549	0.648381	DOWN	YES	0.00404685	YES
MIMAT0021030	hsa-miR-548ao-3p		1.17262	1.3308	1.25171	UP	YES	0.00405068	YES
MIMAT0002850	hsa-miR-524-3p		0.624757	0.84572	0.735239	DOWN	YES	0.00409712	YES
MIMAT0018203	hsa-miR-676-5p		1.47368	1.47708	1.47538	UP	YES	0.00440474	YES
MIMAT0019971	hsa-miR-4796-3p		1.21913	1.25496	1.23705	UP	YES	0.00448123	YES
MIMAT0004566	hsa-miR-218-2-3p		1.20368	1.25841	1.23105	UP	YES	0.0045064	YES
MIMAT0015035	hsa-miR-3161		0.583915	0.737717	0.660816	DOWN	YES	0.00453972	YES
MIMAT0027651	hsa-miR-6875-3p		0.49306	0.737065	0.615062	DOWN	YES	0.00473569	YES
MIMAT0025472	hsa-miR-6508-5p		1.35691	1.27646	1.31669	UP	YES	0.00478539	YES
MIMAT0022925	hsa-miR-503-3p		0.712957	0.551043	0.632	DOWN	YES	0.00495987	YES
MIMAT0019847	hsa-miR-4727-5p		0.779969	0.468783	0.624376	DOWN	YES	0.00508486	YES
MIMAT0027038	hsa-miR-1343-5p		1.84066	1.57635	1.70851	UP	YES	0.00523192	YES
MIMAT0004556	hsa-miR-10b-3p		1.26778	1.33015	1.29896	UP	YES	0.00535602	YES
MIMAT0005953	hsa-miR-1322		0.836048	0.652786	0.744417	DOWN	YES	0.00542004	YES
MIMAT0025487	hsa-miR-6515-3p		1.31623	1.48135	1.39879	UP	YES	0.00544775	YES
MIMAT0000090	hsa-miR-32-5p		1.1468	1.34447	1.24563	UP	YES	0.00554067	YES
MIMAT0027478	hsa-miR-6789-5p		2.11145	1.35743	1.73444	UP	YES	0.00572925	YES
MIMAT0000684	hsa-miR-302a-3p		1.31473	1.25073	1.28273	UP	YES	0.00580118	YES
MIMAT0019874	hsa-miR-4743-5p		0.534912	0.540764	0.537838	DOWN	YES	0.00582423	YES
MIMAT0027661	hsa-miR-6880-3p		1.37783	1.64725	1.51254	UP	YES	0.00592416	YES
MIMAT0028232	hsa-miR-7161-5p		1.37762	1.32473	1.35117	UP	YES	0.0059846	YES
MIMAT0027376	hsa-miR-6737-3p		1.1858	1.63454	1.41017	UP	YES	0.00636833	YES
MIMAT0000245	hsa-miR-30d-5p		1.60943	1.16434	1.38688	UP	YES	0.00644086	YES
MIMAT0002177	hsa-miR-486-5p		0.565505	0.425852	0.495679	DOWN	YES	0.00658114	YES
MIMAT0004951	hsa-miR-887-3p		0.502696	0.761773	0.632234	DOWN	YES	0.00663678	YES
MIMAT0003218	hsa-miR-92b-3p		1.4454	1.41935	1.43237	UP	YES	0.00683417	YES
MIMAT0027354	hsa-miR-6726-3p		0.497648	0.720298	0.608973	DOWN	YES	0.00692649	YES
MIMAT0019217	hsa-miR-3189-5p		0.597177	0.369522	0.48335	DOWN	YES	0.00703926	YES
MIMAT0018942	hsa-miR-4427		1.10243	1.53749	1.31996	UP	YES	0.00703225	YES
MIMAT0025851	hsa-miR-6720-3p		0.412748	0.681363	0.547055	DOWN	YES	0.00714159	YES
MIMAT0010367	hsa-miR-764		0.716138	0.685074	0.700606	DOWN	YES	0.00712123	YES
MIMAT0000259	hsa-miR-182-5p		0.619516	0.776829	0.698172	DOWN	YES	0.0073597	YES
MIMAT0019825	hsa-miR-4715-3p		1.88009	1.15896	1.51953	UP	YES	0.00738432	YES
MIMAT0018065	hsa-miR-3646		1.12211	1.38378	1.25295	UP	YES	0.00752974	YES
MIMAT0005894	hsa-miR-1243		0.565811	0.890432	0.728121	DOWN	YES	0.0077986	YES
MIMAT0003309	hsa-miR-639		1.36451	1.51414	1.43933	UP	YES	0.00783986	YES
MIMAT0031177	hsa-miR-7974		1.78862	1.21245	1.50054	UP	YES	0.00780086	YES
MIMAT0022273	hsa-miR-5580-5p		0.622807	0.751083	0.686945	DOWN	YES	0.00808615	YES
MIMAT0015075	hsa-miR-3191-3p		1.40525	1.45617	1.43071	UP	YES	0.00816679	YES
MIMAT0019060	hsa-miR-4522		0.669484	0.547195	0.608339	DOWN	YES	0.00828273	YES
MIMAT0022285	hsa-miR-5585-5p		0.682405	0.774778	0.728591	DOWN	YES	0.00869957	YES
MIMAT0000102	hsa-miR-105-5p		0.75287	0.731033	0.741952	DOWN	YES	0.00872597	YES
MIMAT0017997	hsa-miR-3617-5p		1.24949	1.53094	1.39021	UP	YES	0.00880796	YES
MIMAT0005895	hsa-miR-548f-3p		1.30406	1.12014	1.2121	UP	YES	0.00891751	YES
MIMAT0027418	hsa-miR-6759-5p		0.591805	0.770475	0.68114	DOWN	YES	0.00906468	YES
MIMAT0002844	hsa-miR-518b		0.761682	0.693589	0.727635	DOWN	YES	0.00905098	YES
MIMAT0004500	hsa-miR-26b-3p		1.18025	1.53734	1.3588	UP	YES	0.00901208	YES
MIMAT0019047	hsa-miR-4510		1.4913	1.30514	1.39822	UP	YES	0.0090441	YES
MIMAT0004979	hsa-miR-936		1.16695	1.44068	1.30382	UP	YES	0.00927364	YES
MIMAT0000457	hsa-miR-188-5p		1.29779	1.47481	1.3863	UP	YES	0.00943709	YES
MIMAT0003220	hsa-miR-556-5p		0.661843	0.837225	0.749534	DOWN	YES	0.00949122	YES
MIMAT0027579	hsa-miR-6838-3p		1.3026	1.34336	1.32298	UP	YES	0.00949314	YES
MIMAT0027607	hsa-miR-6853-3p		1.42835	1.17715	1.30275	UP	YES	0.00958348	YES
MIMAT0015004	hsa-miR-544b		1.19578	1.27802	1.2369	UP	YES	0.00970888	YES
MIMAT0015007	hsa-miR-3139		0.812864	0.54206	0.677462	DOWN	YES	0.00981643	YES
MIMAT0002815	hsa-miR-432-3p		1.31341	1.13334	1.22337	UP	YES	0.00982962	YES
MIMAT0004799	hsa-miR-589-5p		1.2974	1.55506	1.42623	UP	YES	0.00978049	YES
MIMAT0019799	hsa-miR-4701-3p		1.83754	1.14477	1.49116	UP	YES	0.00979782	YES
MIMAT0027507	hsa-miR-6803-3p		0.489472	0.702994	0.596233	DOWN	YES	0.00990409	YES
MIMAT0005891	hsa-miR-1303		0.753221	0.645272	0.699246	DOWN	YES	0.010213	YES
MIMAT0027542	hsa-miR-6821-5p		1.27582	1.31692	1.29637	UP	YES	0.0101699	YES
MIMAT0003233	hsa-miR-551b-3p		1.5356	1.26539	1.40049	UP	YES	0.0102446	YES
MIMAT0027448	hsa-miR-6774-5p		1.51416	1.52336	1.51876	UP	YES	0.0102226	YES
MIMAT0018078	hsa-miR-3658		1.18801	1.23045	1.20923	UP	YES	0.0104747	YES
MIMAT0019735	hsa-miR-4663		2.03104	1.227	1.62902	UP	YES	0.0104526	YES
MIMAT0026623	hsa-miR-627-3p		1.61464	1.33353	1.47408	UP	YES	0.0106119	YES
MIMAT0027508	hsa-miR-6804-5p		0.660453	0.763848	0.712151	DOWN	YES	0.0107593	YES
MIMAT0027460	hsa-miR-6780a-5p		1.29171	1.61111	1.45141	UP	YES	0.0108384	YES
MIMAT0004601	hsa-miR-145-3p		1.29156	1.33716	1.31436	UP	YES	0.0111873	YES
MIMAT0027382	hsa-miR-6740-3p		1.31623	1.50653	1.41138	UP	YES	0.0111909	YES
MIMAT0026720	hsa-miR-887-5p		0.572061	0.765935	0.668998	DOWN	YES	0.0113369	YES
MIMAT0019750	hsa-miR-4670-5p		0.802119	0.637646	0.719882	DOWN	YES	0.0113314	YES
MIMAT0004912	hsa-miR-890		1.43764	1.12202	1.27983	UP	YES	0.0115766	YES
MIMAT0004977	hsa-miR-934		0.789212	0.553055	0.671133	DOWN	YES	0.0118382	YES
MIMAT0025485	hsa-miR-6514-3p		0.631577	0.489788	0.560682	DOWN	YES	0.0118925	YES
MIMAT0018947	hsa-miR-4431		1.26539	1.48204	1.37371	UP	YES	0.0119318	YES
MIMAT0019698	hsa-miR-4639-3p		0.63203	0.563534	0.597782	DOWN	YES	0.0120059	YES
MIMAT0027036	hsa-miR-3912-5p		1.32042	1.32412	1.32227	UP	YES	0.0121809	YES
MIMAT0005929	hsa-miR-1275		0.498331	0.510314	0.504323	DOWN	YES	0.0123761	YES
MIMAT0016845	hsa-miR-4296		0.756236	0.563731	0.659984	DOWN	YES	0.0123966	YES
MIMAT0019912	hsa-miR-4763-5p		0.359906	0.432612	0.396259	DOWN	YES	0.0129847	YES
MIMAT0018082	hsa-miR-3661		0.444975	0.492282	0.468628	DOWN	YES	0.0130021	YES
MIMAT0000773	hsa-miR-346		0.5235	0.642555	0.583028	DOWN	YES	0.0129062	YES
MIMAT0014999	hsa-miR-378b		0.583394	0.698411	0.640902	DOWN	YES	0.0130067	YES
MIMAT0022257	hsa-miR-5571-5p		0.569613	0.753086	0.661349	DOWN	YES	0.012862	YES
MIMAT0019200	hsa-miR-3124-3p		0.701817	0.655016	0.678416	DOWN	YES	0.0127798	YES
MIMAT0017995	hsa-miR-3616-5p		0.826715	0.768455	0.797585	DOWN	YES	0.0127394	YES
MIMAT0026484	hsa-miR-372-5p		1.32366	1.2542	1.28893	UP	YES	0.0129605	YES
MIMAT0027377	hsa-miR-6738-5p		1.36164	1.75208	1.55686	UP	YES	0.0128997	YES
MIMAT0019926	hsa-miR-4772-5p		0.774728	0.880304	0.827516	DOWN	YES	0.0131135	YES
MIMAT0003272	hsa-miR-604		0.727761	0.406685	0.567223	DOWN	YES	0.0132355	YES
MIMAT0026640	hsa-miR-670-3p		0.536732	0.939022	0.737877	DOWN	YES	0.0135829	YES
MIMAT0018110	hsa-miR-3682-3p		1.33714	1.53024	1.43369	UP	YES	0.0135892	YES
MIMAT0010251	hsa-miR-449c-5p		0.803643	0.596121	0.699882	DOWN	YES	0.0137059	YES
MIMAT0021020	hsa-miR-5000-3p		0.72881	0.706022	0.717416	DOWN	YES	0.0138697	YES
MIMAT0001625	hsa-miR-431-5p		0.498914	0.783962	0.641438	DOWN	YES	0.0139515	YES
MIMAT0003237	hsa-miR-572		1.47063	1.55311	1.51187	UP	YES	0.0141822	YES
MIMAT0019725	hsa-miR-4658		1.18598	1.42715	1.30656	UP	YES	0.0144214	YES
MIMAT0004606	hsa-miR-136-3p		0.898498	0.732754	0.815626	DOWN	YES	0.014533	YES
MIMAT0004657	hsa-miR-200c-5p		0.654051	0.367312	0.510682	DOWN	YES	0.0145879	YES
MIMAT0019909	hsa-miR-4761-3p		0.761824	0.569574	0.665699	DOWN	YES	0.0147257	YES
MIMAT0000255	hsa-miR-34a-5p		0.565658	0.723235	0.644446	DOWN	YES	0.0152408	YES
MIMAT0004948	hsa-miR-885-3p		0.769433	0.620456	0.694945	DOWN	YES	0.0152301	YES
MIMAT0003317	hsa-miR-647		0.482767	0.908174	0.69547	DOWN	YES	0.0154761	YES
MIMAT0000736	hsa-miR-381-3p		1.07149	1.62622	1.34886	UP	YES	0.0154863	YES
MIMAT0022724	hsa-miR-1277-5p		1.44305	1.03235	1.2377	UP	YES	0.015887	YES
MIMAT0018072	hsa-miR-3652		0.580771	0.522299	0.551535	DOWN	YES	0.0159528	YES
MIMAT0004978	hsa-miR-935		0.744965	0.493952	0.619459	DOWN	YES	0.0163093	YES
MIMAT0001532	hsa-miR-448		0.722965	0.866018	0.794491	DOWN	YES	0.0163331	YES
MIMAT0015020	hsa-miR-548v		1.07914	1.32409	1.20162	UP	YES	0.0162848	YES
MIMAT0018940	hsa-miR-4425		1.65496	1.23103	1.443	UP	YES	0.0161982	YES
MIMAT0026718	hsa-miR-874-5p		1.3468	1.62229	1.48454	UP	YES	0.0162273	YES
MIMAT0027602	hsa-miR-6851-5p		0.36645	0.77401	0.57023	DOWN	YES	0.016456	YES
MIMAT0003150	hsa-miR-455-5p		0.856157	0.599395	0.727776	DOWN	YES	0.0167057	YES
MIMAT0005901	hsa-miR-1249-3p		1.5871	1.23512	1.41111	UP	YES	0.0167557	YES
MIMAT0025464	hsa-miR-6504-5p		1.26525	1.33937	1.30231	UP	YES	0.0168029	YES
MIMAT0027431	hsa-miR-6765-3p		0.683629	0.593296	0.638462	DOWN	YES	0.0168675	YES
MIMAT0000070|MIMAT0000103	hsa-miR-17-5p/hsa-miR-106a-5p		1.2861	1.39244	1.33927	UP	YES	0.000193091	YES
MIMAT0002831|MIMAT0005449|MIMAT0005450|MIMAT0005451|MIMAT0005452|MIMAT0005454	hsa-miR-519c-5p/hsa-miR-523-5p/hsa-miR-518e-5p/hsa-miR-522-5p/hsa-miR-519a-5p/hsa-miR-519b-5p		0.578467	0.815454	0.69696	DOWN	YES	0.00815712	YES

## Sheet: Table S2B
Table S2B. Enriched/depleted miRNAs in the 'migration’ assay (MIG)
			DESeq2							Qtrait
MIMAT ID	miRNA	Set ID	MIG_vs_CTRL_REP2	MIG_vs_CTRL_REP3	Mean_FC	Regulation	Regulation concordance in each replicate	DESeq2_pvalue	DESeq2_pvalue	BRB_Qtrait_Correlation_coefficient	BRB_Qtrait_Parametric_p-value	Selection Qtrait
MIMAT0028219	hsa-miR-7154-3p	COMMON	0	0.0151011	0.00755057	DOWN	YES	9.61841e-06	YES	-1	4.96e-05	YES
MIMAT0025842	hsa-miR-6715b-5p	COMMON	0.0153287	0.0119289	0.0136288	DOWN	YES	6.14508e-07	YES	-0.999	0.0006286	YES
MIMAT0027618	hsa-miR-6859-5p	COMMON	0.0182869	0.0150179	0.0166524	DOWN	YES	1.01415e-06	YES	-0.999	0.0006743	YES
MIMAT0027556	hsa-miR-6828-5p	COMMON	38.3536	44.033	41.1933	UP	YES	1.28618e-10	YES	0.993	0.0070681	YES
MIMAT0005928	hsa-miR-548h-5p	COMMON	0.00840608	0	0.00420304	DOWN	YES	3.60283e-06	YES	-1	0.0076389	YES
MIMAT0028211	hsa-miR-7150	COMMON	30.2361	34.3748	32.3054	UP	YES	2.67273e-11	YES	1	0.0003647	YES
MIMAT0016861	hsa-miR-4308	COMMON	0.0178689	0.0131679	0.0155184	DOWN	YES	8.45938e-07	YES	-0.999	0.0007693	YES
MIMAT0004901	hsa-miR-298	COMMON	0.0365738	0.0259596	0.0312667	DOWN	YES	1.16711e-05	YES	-0.999	0.0012802	YES
MIMAT0005870	hsa-miR-1206	COMMON	0.0149501	0.0219819	0.018466	DOWN	YES	1.18434e-07	YES	-0.998	0.0014984	YES
MIMAT0003226	hsa-miR-562	COMMON	17.3997	27.0556	22.2277	UP	YES	1.80653e-07	YES	0.997	0.0026725	YES
MIMAT0016881	hsa-miR-4260	COMMON	13.0791	11.2008	12.1399	UP	YES	3.46942e-05	YES	0.996	0.0039987	YES
MIMAT0016913	hsa-miR-4285	COMMON	0.0359432	0	0.0179716	DOWN	YES	7.50265e-05	YES	-1	0.0041088	YES
MIMAT0023703	hsa-miR-6078	COMMON	7.02613	8.62396	7.82504	UP	YES	0.000208334	YES	0.996	0.004248	YES
MIMAT0022497	hsa-miR-5692b	COMMON	0.0549142	0.0803169	0.0676156	DOWN	YES	4.83109e-05	YES	-0.996	0.0044569	YES
MIMAT0018927	hsa-miR-378e	COMMON	88.5362	42.2146	65.3754	UP	YES	2.88414e-13	YES	0.995	0.0047086	YES
MIMAT0018985	hsa-miR-3135b	COMMON	37.7952	34.136	35.9656	UP	YES	3.33948e-10	YES	0.995	0.0048601	YES
MIMAT0023116	hsa-miR-5739	COMMON	48.1319	33.2748	40.7034	UP	YES	8.82725e-11	YES	0.995	0.0051646	YES
MIMAT0016851	hsa-miR-4299	COMMON	0.0241472	0.0500138	0.0370805	DOWN	YES	2.54711e-06	YES	-0.994	0.006412	YES
MIMAT0018097	hsa-miR-3674	COMMON	11.5041	7.23481	9.36947	UP	YES	3.99611e-05	YES	0.994	0.0064533	YES
MIMAT0018987	hsa-miR-4463	COMMON	0.0654882	0	0.0327441	DOWN	YES	1.18272e-05	YES	-1	0.0068126	YES
MIMAT0015044	hsa-miR-3169	COMMON	0.0171346	0	0.00856729	DOWN	YES	7.80589e-06	YES	-1	0.0068499	YES
MIMAT0005863	hsa-miR-1200	COMMON	0.0565984	0	0.0282992	DOWN	YES	7.84222e-06	YES	-1	0.0076482	YES
MIMAT0003289	hsa-miR-620	COMMON	187.956	66.6976	127.327	UP	YES	3.84854e-14	YES	0.992	0.0077114	YES
MIMAT0024611	hsa-miR-6128	COMMON	0.0206407	0	0.0103203	DOWN	YES	1.20308e-05	YES	-1	0.007715	YES
MIMAT0002845|MIMAT0005455|MIMAT0005456	hsa-miR-526a/hsa-miR-520c-5p/hsa-miR-518d-5p	COMMON	0.0118225	0	0.00591127	DOWN	YES	4.74636e-06	YES	-1	0.0079891	YES
MIMAT0016919	hsa-miR-4292	COMMON	4.97591	5.61138	5.29364	UP	YES	0.00813842	YES	0.992	0.0080418	YES
MIMAT0012734	hsa-miR-711	COMMON	114.76	45.0877	79.9239	UP	YES	3.38394e-12	YES	0.992	0.0081146	YES
MIMAT0004984	hsa-miR-941	COMMON	0	0.00838694	0.00419347	DOWN	YES	3.69338e-06	YES	-1	0.0085949	YES
MIMAT0016850	hsa-miR-4301	COMMON	0.0429345	0.0277431	0.0353388	DOWN	YES	4.52045e-07	YES	-0.991	0.0090245	YES
MIMAT0023698	hsa-miR-6073	COMMON	0.017692	0.0386632	0.0281776	DOWN	YES	7.63243e-07	YES	-0.991	0.0093102	YES
MIMAT0016902	hsa-miR-4272	COMMON	5.93157	10.1051	8.01834	UP	YES	0.00017324	YES	0.99	0.009874	YES
MIMAT0004700	hsa-miR-331-5p	COMMON	29.4999	29.159	29.3295	UP	YES	2.27821e-11	YES	1	3.15e-05	YES
MIMAT0019944	hsa-miR-4782-5p	COMMON	13.0126	14.5001	13.7564	UP	YES	3.45036e-07	YES	1	0.0003143	YES
MIMAT0000272	hsa-miR-215-5p	COMMON	78.9964	66.1838	72.5901	UP	YES	7.47981e-17	YES	1	0.0003493	YES
MIMAT0027416	hsa-miR-6758-5p	COMMON	0.248179	0.253559	0.250869	DOWN	YES	0.00168448	YES	-1	0.0004665	YES
MIMAT0003879	hsa-miR-758-3p	COMMON	0	0.0133944	0.00669719	DOWN	YES	7.26913e-06	YES	-1	0.0004917	YES
MIMAT0025483	hsa-miR-6513-3p	COMMON	19.1883	18.2646	18.7265	UP	YES	3.18504e-08	YES	1	0.0005203	YES
MIMAT0027425	hsa-miR-6762-3p	COMMON	8.59942	7.48565	8.04254	UP	YES	0.000669247	YES	0.999	0.0005542	YES
MIMAT0022288	hsa-miR-5586-3p	COMMON	0	0.0243371	0.0121685	DOWN	YES	3.91776e-05	YES	-1	0.0005645	YES
MIMAT0019977	hsa-miR-4799-3p	COMMON	10.4393	12.2399	11.3396	UP	YES	3.64479e-06	YES	0.999	0.0007356	YES
MIMAT0000271	hsa-miR-214-3p	COMMON	0.0211288	0.0178154	0.0194721	DOWN	YES	1.68439e-06	YES	-0.999	0.0007535	YES
MIMAT0018928	hsa-miR-548ab	COMMON	0.0964646	0.0850912	0.0907779	DOWN	YES	0.000118095	YES	-0.999	0.0008073	YES
MIMAT0019029	hsa-miR-4494	COMMON	0.017229	0.0184588	0.0178439	DOWN	YES	1.59092e-07	YES	-0.999	0.0008105	YES
MIMAT0009201	hsa-miR-196b-3p	COMMON	17.4712	20.8008	19.136	UP	YES	9.21613e-07	YES	0.999	0.000829	YES
MIMAT0019916	hsa-miR-4765	COMMON	0.0279202	0.0221606	0.0250404	DOWN	YES	4.3434e-06	YES	-0.999	0.0008324	YES
MIMAT0001621	hsa-miR-369-5p	COMMON	0.12446	0	0.0622301	DOWN	YES	4.21668e-05	YES	-1	0.0008345	YES
MIMAT0027525	hsa-miR-6812-3p	COMMON	0.018669	0.0168256	0.0177473	DOWN	YES	1.29531e-06	YES	-0.999	0.0008738	YES
MIMAT0014989	hsa-miR-3126-5p	COMMON	0.0180234	0.0164698	0.0172466	DOWN	YES	1.20058e-06	YES	-0.999	0.0009099	YES
MIMAT0000102	hsa-miR-105-5p	COMMON	0.0674299	0	0.0337149	DOWN	YES	3.00654e-05	YES	-1	0.0009975	YES
MIMAT0014992	hsa-miR-3129-5p	COMMON	0.0142463	0.00953061	0.0118885	DOWN	YES	5.34716e-07	YES	-0.999	0.0010208	YES
MIMAT0019905	hsa-miR-4759	COMMON	0.0214918	0.0149356	0.0182137	DOWN	YES	1.3939e-06	YES	-0.999	0.0010505	YES
MIMAT0004683	hsa-miR-362-3p	COMMON	0.0101036	0.0102665	0.010185	DOWN	YES	4.83452e-07	YES	-0.999	0.0011547	YES
MIMAT0004977	hsa-miR-934	COMMON	0.0383688	0.0338603	0.0361146	DOWN	YES	2.36329e-05	YES	-0.999	0.0011932	YES
MIMAT0024598	hsa-miR-6125	COMMON	0.0421153	0.0554391	0.0487772	DOWN	YES	7.14514e-07	YES	-0.999	0.0011947	YES
MIMAT0004598	hsa-miR-141-5p	COMMON	0.0250165	0.023397	0.0242068	DOWN	YES	4.15049e-06	YES	-0.999	0.001195	YES
MIMAT0011162	hsa-miR-2117	COMMON	0.0170878	0.0112402	0.014164	DOWN	YES	7.48379e-07	YES	-0.999	0.001196	YES
MIMAT0003320	hsa-miR-650	COMMON	0.0430329	0.0315724	0.0373027	DOWN	YES	2.98277e-07	YES	-0.999	0.0012505	YES
MIMAT0027529	hsa-miR-6814-3p	COMMON	0.0523357	0.0399378	0.0461368	DOWN	YES	1.1535e-06	YES	-0.999	0.0012712	YES
MIMAT0019055	hsa-miR-4518	COMMON	5.75804	6.1773	5.96767	UP	YES	0.00339323	YES	0.999	0.0012819	YES
MIMAT0001080	hsa-miR-196b-5p	COMMON	0.0346489	0.0317872	0.033218	DOWN	YES	3.67296e-07	YES	-0.999	0.0013142	YES
MIMAT0027514	hsa-miR-6807-5p	COMMON	5.6717	4.97409	5.32289	UP	YES	0.00486407	YES	0.999	0.0013273	YES
MIMAT0027550	hsa-miR-6825-5p	COMMON	0.0338061	0.023397	0.0286015	DOWN	YES	7.92535e-06	YES	-0.999	0.0013566	YES
MIMAT0021028	hsa-miR-5004-3p	COMMON	0.0345532	0.0235486	0.0290509	DOWN	YES	2.7082e-07	YES	-0.998	0.0014663	YES
MIMAT0003241	hsa-miR-576-5p	COMMON	8.96998	11.4265	10.1982	UP	YES	7.56647e-05	YES	0.998	0.001469	YES
MIMAT0025458	hsa-miR-6501-5p	COMMON	0.0459862	0.041774	0.0438801	DOWN	YES	1.01548e-06	YES	-0.998	0.0014969	YES
MIMAT0000764	hsa-miR-339-5p	COMMON	0.0822911	0	0.0411455	DOWN	YES	3.27304e-05	YES	-1	0.0015299	YES
MIMAT0000075	hsa-miR-20a-5p	COMMON	0.0195238	0.0259843	0.0227541	DOWN	YES	2.71284e-07	YES	-0.998	0.0015458	YES
MIMAT0004680	hsa-miR-130b-5p	COMMON	0.0573773	0.0509487	0.054163	DOWN	YES	2.73283e-06	YES	-0.998	0.0015797	YES
MIMAT0021123	hsa-miR-5192	COMMON	0.0880862	0.0726868	0.0803865	DOWN	YES	0.00120614	YES	-0.998	0.0017809	YES
MIMAT0015081	hsa-miR-548x-3p	COMMON	3.53798	3.93457	3.73627	UP	YES	0.0166108	YES	0.998	0.0017813	YES
MIMAT0022736	hsa-miR-642b-5p	COMMON	0.0477414	0.0451471	0.0464442	DOWN	YES	7.24239e-07	YES	-0.998	0.001843	YES
MIMAT0000274	hsa-miR-217	COMMON	0.0206067	0.0320677	0.0263372	DOWN	YES	2.62166e-07	YES	-0.998	0.0018483	YES
MIMAT0023705	hsa-miR-6080	COMMON	35.8404	32.0092	33.9248	UP	YES	2.09715e-11	YES	0.998	0.001859	YES
MIMAT0018199	hsa-miR-3924	COMMON	12.2953	9.2393	10.7673	UP	YES	8.77427e-06	YES	0.998	0.0018857	YES
MIMAT0000443	hsa-miR-125a-5p	COMMON	22.7101	16.9455	19.8278	UP	YES	1.87849e-08	YES	0.998	0.0019331	YES
MIMAT0019198	hsa-miR-3120-5p	COMMON	0.0244302	0.0253559	0.024893	DOWN	YES	5.28604e-06	YES	-0.998	0.001964	YES
MIMAT0019208	hsa-miR-3074-5p	COMMON	0.0108578	0.0123059	0.0115819	DOWN	YES	6.7847e-07	YES	-0.998	0.0019941	YES
MIMAT0004560	hsa-miR-183-3p	COMMON	0.0316397	0.0418703	0.036755	DOWN	YES	6.07536e-07	YES	-0.998	0.0020285	YES
MIMAT0000428	hsa-miR-135a-5p	COMMON	0.0218421	0.023297	0.0225696	DOWN	YES	3.12769e-07	YES	-0.998	0.0021122	YES
MIMAT0019851	hsa-miR-4729	COMMON	26.161	19.7721	22.9666	UP	YES	6.65837e-09	YES	0.998	0.0021305	YES
MIMAT0000083	hsa-miR-26b-5p	COMMON	0.0170412	0.0278612	0.0224512	DOWN	YES	2.83906e-07	YES	-0.998	0.0021516	YES
MIMAT0019891	hsa-miR-4753-3p	COMMON	0.0243351	0	0.0121676	DOWN	YES	2.08668e-05	YES	-1	0.0021897	YES
MIMAT0027523	hsa-miR-6811-3p	COMMON	0	0.0383909	0.0191955	DOWN	YES	0.000193294	YES	-1	0.0022315	YES
MIMAT0027437	hsa-miR-6768-3p	COMMON	0.0273106	0.028844	0.0280773	DOWN	YES	8.98935e-06	YES	-0.998	0.0022732	YES
MIMAT0027681	hsa-miR-6890-3p	COMMON	0.0322377	0.0196097	0.0259237	DOWN	YES	5.80511e-06	YES	-0.998	0.002317	YES
MIMAT0027510	hsa-miR-6805-5p	COMMON	0.0408766	0.0412993	0.041088	DOWN	YES	4.90928e-05	YES	-0.998	0.0023171	YES
MIMAT0021020	hsa-miR-5000-3p	COMMON	0.0341755	0	0.0170878	DOWN	YES	2.14664e-06	YES	-1	0.0023202	YES
MIMAT0003218	hsa-miR-92b-3p	COMMON	16.8731	16.673	16.773	UP	YES	1.43808e-07	YES	0.998	0.0024033	YES
MIMAT0027452	hsa-miR-6776-5p	COMMON	0.0431319	0.0269877	0.0350598	DOWN	YES	2.11737e-05	YES	-0.998	0.0024208	YES
MIMAT0026744	hsa-miR-1252-3p	COMMON	21.0615	22.7016	21.8815	UP	YES	4.18966e-09	YES	0.998	0.0024479	YES
MIMAT0015069	hsa-miR-3187-3p	COMMON	0	0.0838694	0.0419347	DOWN	YES	0.00295976	YES	-1	0.0025769	YES
MIMAT0030431	hsa-miR-7856-5p	COMMON	12.4681	15.9523	14.2102	UP	YES	7.97696e-07	YES	0.997	0.0025941	YES
MIMAT0019982	hsa-miR-4802-3p	COMMON	6.55026	6.15901	6.35463	UP	YES	0.000564623	YES	0.997	0.002729	YES
MIMAT0002871	hsa-miR-500a-3p	COMMON	0	0.0567866	0.0283933	DOWN	YES	2.66226e-06	YES	-1	0.0027385	YES
MIMAT0004562	hsa-miR-196a-3p	COMMON	9.86783	8.66628	9.26706	UP	YES	3.55637e-05	YES	0.997	0.002763	YES
MIMAT0010357	hsa-miR-670-5p	COMMON	0.0110108	0.013561	0.0122859	DOWN	YES	8.8876e-07	YES	-0.997	0.0028511	YES
MIMAT0032110	hsa-miR-3653-5p	COMMON	24.0694	35.3759	29.7227	UP	YES	3.88084e-10	YES	0.997	0.0029306	YES
MIMAT0005876	hsa-miR-1285-3p	COMMON	0.026538	0.0152875	0.0209127	DOWN	YES	1.2659e-07	YES	-0.997	0.0029451	YES
MIMAT0004952	hsa-miR-665	COMMON	5.5944	4.42441	5.00941	UP	YES	0.00964245	YES	0.997	0.0029721	YES
MIMAT0004571	hsa-miR-200b-5p	COMMON	0.0595631	0.0605723	0.0600677	DOWN	YES	0.000322597	YES	-0.997	0.0030743	YES
MIMAT0004925	hsa-miR-876-3p	COMMON	18.2841	16.2848	17.2844	UP	YES	1.15366e-07	YES	0.997	0.0030903	YES
MIMAT0019221	hsa-miR-3677-5p	COMMON	0	0.0673026	0.0336513	DOWN	YES	0.00146225	YES	-1	0.0031263	YES
MIMAT0019754	hsa-miR-4672	COMMON	0.0162024	0.00828497	0.0122437	DOWN	YES	8.94327e-07	YES	-0.997	0.0031941	YES
MIMAT0027613	hsa-miR-6856-3p	COMMON	0.0460992	0	0.0230496	DOWN	YES	5.19754e-06	YES	-1	0.0032041	YES
MIMAT0004595	hsa-miR-135a-3p	COMMON	0.0158332	0.0194697	0.0176514	DOWN	YES	2.08422e-06	YES	-0.997	0.0033626	YES
MIMAT0027428	hsa-miR-6764-5p	COMMON	0.0521177	0.0309745	0.0415461	DOWN	YES	4.83606e-05	YES	-0.997	0.0033685	YES
MIMAT0014998	hsa-miR-3133	COMMON	0.012239	0.0206888	0.0164639	DOWN	YES	2.17046e-07	YES	-0.997	0.0033804	YES
MIMAT0003284	hsa-miR-616-5p	COMMON	0.0122151	0.020887	0.016551	DOWN	YES	2.18926e-07	YES	-0.997	0.0034032	YES
MIMAT0027413	hsa-miR-6756-3p	COMMON	0	0.0315116	0.0157558	DOWN	YES	9.02604e-05	YES	-1	0.0034495	YES
MIMAT0019918	hsa-miR-4766-3p	COMMON	0.0118002	0.021676	0.0167381	DOWN	YES	2.33335e-07	YES	-0.996	0.0035951	YES
MIMAT0019079	hsa-miR-548an	COMMON	0.0132784	0.0231487	0.0182135	DOWN	YES	2.44837e-07	YES	-0.996	0.0035992	YES
MIMAT0004673	hsa-miR-29c-5p	COMMON	0	0.0251222	0.0125611	DOWN	YES	1.37836e-06	YES	-1	0.00362	YES
MIMAT0015062	hsa-miR-3182	COMMON	0.0525556	0.0306265	0.041591	DOWN	YES	1.16963e-06	YES	-0.996	0.0036644	YES
MIMAT0002840	hsa-miR-523-3p	COMMON	19.6729	13.6405	16.6567	UP	YES	2.57563e-07	YES	0.996	0.003684	YES
MIMAT0004615	hsa-miR-195-3p	COMMON	0.0472604	0.0270323	0.0371463	DOWN	YES	5.65712e-07	YES	-0.996	0.0036957	YES
MIMAT0027628	hsa-miR-6864-5p	COMMON	23.1601	30.3898	26.775	UP	YES	1.0069e-09	YES	0.996	0.0037468	YES
MIMAT0018973	hsa-miR-4451	COMMON	0.0178689	0	0.00893446	DOWN	YES	8.73506e-06	YES	-1	0.0038151	YES
MIMAT0021082	hsa-miR-5090	COMMON	0.0334445	0.0179326	0.0256885	DOWN	YES	6.55193e-06	YES	-0.996	0.0038636	YES
MIMAT0026639	hsa-miR-1301-5p	COMMON	0.0563434	0	0.0281717	DOWN	YES	3.72571e-05	YES	-1	0.0039139	YES
MIMAT0015014	hsa-miR-3144-5p	COMMON	0.129315	0.181339	0.155327	DOWN	YES	0.000532613	YES	-0.996	0.0040407	YES
MIMAT0027449	hsa-miR-6774-3p	COMMON	0.046499	0.0395993	0.0430492	DOWN	YES	9.51377e-07	YES	-0.996	0.0040675	YES
MIMAT0027546	hsa-miR-6823-5p	COMMON	0.0173726	0.0221606	0.0197666	DOWN	YES	3.2211e-06	YES	-0.996	0.0040676	YES
MIMAT0019218	hsa-miR-3194-3p	COMMON	0.0416941	0.0226204	0.0321573	DOWN	YES	1.63774e-05	YES	-0.996	0.004185	YES
MIMAT0027541	hsa-miR-6820-3p	COMMON	0.0593746	0.0939915	0.0766831	DOWN	YES	2.64825e-06	YES	-0.996	0.0042422	YES
MIMAT0027406	hsa-miR-6753-5p	COMMON	22.1544	14.0772	18.1158	UP	YES	2.85363e-07	YES	0.996	0.0043945	YES
MIMAT0000421	hsa-miR-122-5p	COMMON	0.0113505	0	0.00567525	DOWN	YES	4.47937e-06	YES	-1	0.0044464	YES
MIMAT0027579	hsa-miR-6838-3p	COMMON	0.047308	0.0316488	0.0394784	DOWN	YES	1.22126e-06	YES	-0.996	0.0044821	YES
MIMAT0030993	hsa-miR-8066	COMMON	0.0156745	0.0189289	0.0173017	DOWN	YES	3.44856e-07	YES	-0.995	0.0047601	YES
MIMAT0021126	hsa-miR-5195-5p	COMMON	0.0402972	0.0307127	0.035505	DOWN	YES	1.2569e-06	YES	-0.995	0.0047996	YES
MIMAT0018933	hsa-miR-4420	COMMON	17.7672	27.0583	22.4128	UP	YES	9.18458e-09	YES	0.995	0.0048226	YES
MIMAT0019061	hsa-miR-4523	COMMON	12.9652	11.683	12.3241	UP	YES	5.49396e-06	YES	0.995	0.0049716	YES
MIMAT0019869	hsa-miR-4740-5p	COMMON	0	0.0246675	0.0123337	DOWN	YES	3.85835e-05	YES	-1	0.0049733	YES
MIMAT0004793	hsa-miR-556-3p	COMMON	0.0207778	0.0267887	0.0237833	DOWN	YES	5.73514e-07	YES	-0.995	0.0049911	YES
MIMAT0030424	hsa-miR-7849-3p	COMMON	7.68092	8.64021	8.16056	UP	YES	7.6141e-05	YES	0.995	0.0051451	YES
MIMAT0027563	hsa-miR-6831-3p	COMMON	0.0285576	0.0450538	0.0368057	DOWN	YES	2.2325e-06	YES	-0.995	0.0051888	YES
MIMAT0011156	hsa-miR-2114-5p	COMMON	0.0508465	0.0411953	0.0460209	DOWN	YES	3.12832e-06	YES	-0.995	0.0052164	YES
MIMAT0027368	hsa-miR-6733-3p	COMMON	0.0269574	0.0127075	0.0198325	DOWN	YES	3.25132e-06	YES	-0.995	0.0052409	YES
MIMAT0005923	hsa-miR-1269a	COMMON	0.0289543	0	0.0144771	DOWN	YES	3.31561e-05	YES	-1	0.0053274	YES
MIMAT0019779	hsa-miR-4690-5p	COMMON	0.0217157	0.0289974	0.0253565	DOWN	YES	8.69679e-06	YES	-0.995	0.0054193	YES
MIMAT0018953	hsa-miR-4437	COMMON	7.05407	4.87241	5.96324	UP	YES	0.00290837	YES	0.994	0.0054982	YES
MIMAT0019725	hsa-miR-4658	COMMON	0.0532719	0.0400111	0.0466415	DOWN	YES	1.50429e-06	YES	-0.994	0.0055586	YES
MIMAT0003328	hsa-miR-653-5p	COMMON	6.32503	7.73689	7.03096	UP	YES	0.000405205	YES	0.994	0.0055801	YES
MIMAT0027435	hsa-miR-6767-3p	COMMON	0.0203717	0.0416146	0.0309932	DOWN	YES	1.18389e-06	YES	-0.994	0.0056612	YES
MIMAT0022975	hsa-miR-3934-3p	COMMON	4.65868	5.52732	5.093	UP	YES	0.0040719	YES	0.994	0.0057589	YES
MIMAT0027036	hsa-miR-3912-5p	COMMON	0.0484816	0.0265496	0.0375156	DOWN	YES	6.05133e-07	YES	-0.994	0.0058313	YES
MIMAT0015012	hsa-miR-3143	COMMON	0.0430576	0.0297355	0.0363966	DOWN	YES	6.29673e-07	YES	-0.994	0.0059656	YES
MIMAT0031181	hsa-miR-7978	COMMON	15.2564	10.2216	12.739	UP	YES	4.07188e-06	YES	0.994	0.0060365	YES
MIMAT0018000	hsa-miR-23c	COMMON	0.0171974	0.0118511	0.0145243	DOWN	YES	1.95538e-07	YES	-0.994	0.0060667	YES
MIMAT0025464	hsa-miR-6504-5p	COMMON	0	0.00901076	0.00450538	DOWN	YES	4.10599e-06	YES	-1	0.0060719	YES
MIMAT0015053	hsa-miR-3176	COMMON	14.3074	9.60014	11.9538	UP	YES	0.00011558	YES	0.994	0.0061856	YES
MIMAT0019887	hsa-miR-4750-5p	COMMON	0.041974	0	0.020987	DOWN	YES	0.000131224	YES	-1	0.0062331	YES
MIMAT0027552	hsa-miR-6826-5p	COMMON	3.52599	3.88041	3.7032	UP	YES	0.0323861	YES	0.993	0.006553	YES
MIMAT0027557	hsa-miR-6828-3p	COMMON	0	0.0301188	0.0150594	DOWN	YES	8.62957e-05	YES	-1	0.0066455	YES
MIMAT0004591	hsa-miR-124-5p	COMMON	0.0290889	0.0349456	0.0320173	DOWN	YES	1.96642e-06	YES	-0.993	0.0066584	YES
MIMAT0027483	hsa-miR-6791-3p	COMMON	0	0.0519191	0.0259596	DOWN	YES	0.000529731	YES	-1	0.0067214	YES
MIMAT0026921	hsa-miR-2276-5p	COMMON	24.4108	17.6874	21.0491	UP	YES	6.6039e-08	YES	0.993	0.0068427	YES
MIMAT0000250	hsa-miR-139-5p	COMMON	14.2092	8.59481	11.402	UP	YES	1.6752e-05	YES	0.993	0.0068957	YES
MIMAT0004559	hsa-miR-181c-3p	COMMON	0.0597052	0	0.0298526	DOWN	YES	3.40869e-05	YES	-1	0.0069593	YES
MIMAT0018992	hsa-miR-4465	COMMON	0.0636552	0.0404815	0.0520683	DOWN	YES	8.08941e-07	YES	-0.993	0.0070283	YES
MIMAT0018203	hsa-miR-676-5p	COMMON	0.0406112	0	0.0203056	DOWN	YES	2.71355e-06	YES	-1	0.0070469	YES
MIMAT0026555	hsa-miR-329-5p	COMMON	0.0236005	0	0.0118002	DOWN	YES	1.74502e-05	YES	-1	0.0071531	YES
MIMAT0019025	hsa-miR-4490	COMMON	4.29817	6.03739	5.16778	UP	YES	0.00393819	YES	0.993	0.0071561	YES
MIMAT0021086	hsa-miR-5094	COMMON	27.9876	50.2866	39.1371	UP	YES	2.34225e-10	YES	0.993	0.0072557	YES
MIMAT0003321	hsa-miR-651-5p	COMMON	0.0314673	0.0270323	0.0292498	DOWN	YES	9.83002e-07	YES	-0.993	0.0073499	YES
MIMAT0019722	hsa-miR-4655-3p	COMMON	0.0437351	0.0581494	0.0509423	DOWN	YES	1.00817e-06	YES	-0.992	0.0074631	YES
MIMAT0021019	hsa-miR-5000-5p	COMMON	5.88623	6.6692	6.27772	UP	YES	0.00348516	YES	0.992	0.0074919	YES
MIMAT0027503	hsa-miR-6801-3p	COMMON	0.0472901	0	0.0236451	DOWN	YES	4.92913e-05	YES	-1	0.0075793	YES
MIMAT0000087	hsa-miR-30a-5p	COMMON	0.0725116	0.0453034	0.0589075	DOWN	YES	3.13698e-05	YES	-0.992	0.0075899	YES
MIMAT0002864	hsa-miR-518d-3p	COMMON	13.2778	27.4206	20.3492	UP	YES	1.77787e-07	YES	0.992	0.0078189	YES
MIMAT0015033	hsa-miR-3159	COMMON	0	0.0368345	0.0184173	DOWN	YES	0.000149699	YES	-1	0.0079127	YES
MIMAT0027471	hsa-miR-6785-3p	COMMON	0.0418336	0	0.0209168	DOWN	YES	3.18278e-06	YES	-1	0.0079544	YES
MIMAT0018101	hsa-miR-3677-3p	COMMON	0.130294	0	0.0651471	DOWN	YES	4.22886e-05	YES	-1	0.0081189	YES
MIMAT0018976	hsa-miR-4454	COMMON	0.0597528	0	0.0298764	DOWN	YES	4.86697e-06	YES	-1	0.0081476	YES
MIMAT0019956	hsa-miR-4787-5p	COMMON	0.0768949	0.0923985	0.0846467	DOWN	YES	1.38138e-05	YES	-0.992	0.0081563	YES
MIMAT0015051	hsa-miR-3174	COMMON	0.0368975	0	0.0184487	DOWN	YES	2.29542e-06	YES	-1	0.0082118	YES
MIMAT0004515	hsa-miR-29b-2-5p	COMMON	0.0351355	0.0147338	0.0249347	DOWN	YES	8.53105e-06	YES	-0.992	0.0082171	YES
MIMAT0019789	hsa-miR-4695-3p	COMMON	0.0445662	0.059471	0.0520186	DOWN	YES	2.47678e-06	YES	-0.992	0.0083079	YES
MIMAT0003280	hsa-miR-612	COMMON	0.0778521	0.0691816	0.0735169	DOWN	YES	6.73547e-06	YES	-0.992	0.00841	YES
MIMAT0003258	hsa-miR-590-5p	COMMON	0	0.0128877	0.00644386	DOWN	YES	6.34102e-06	YES	-1	0.0088457	YES
MIMAT0000439	hsa-miR-153-3p	COMMON	0.0154042	0.0349008	0.0251525	DOWN	YES	6.89711e-07	YES	-0.991	0.0088508	YES
MIMAT0000227	hsa-miR-197-3p	COMMON	0.0422576	0	0.0211288	DOWN	YES	0.000115445	YES	-1	0.0089227	YES
MIMAT0004912	hsa-miR-890	COMMON	0.0264631	0.0461992	0.0363312	DOWN	YES	2.39316e-06	YES	-0.991	0.0089711	YES
MIMAT0019698	hsa-miR-4639-3p	COMMON	0	0.045811	0.0229055	DOWN	YES	0.0003936	YES	-1	0.0090202	YES
MIMAT0003247	hsa-miR-582-5p	COMMON	0.344659	0.259817	0.302238	DOWN	YES	0.0529556	YES	-0.991	0.009096	YES
MIMAT0005939	hsa-miR-1281	COMMON	0.0741595	0.0923985	0.083279	DOWN	YES	1.43611e-05	YES	-0.991	0.0092171	YES
MIMAT0002842	hsa-miR-518f-3p	COMMON	15.9501	9.85862	12.9044	UP	YES	9.39823e-06	YES	0.99	0.009469	YES
MIMAT0019794	hsa-miR-4699-5p	COMMON	11.19	23.7643	17.4772	UP	YES	1.44488e-06	YES	0.99	0.0095308	YES
MIMAT0027603	hsa-miR-6851-3p	COMMON	0.0580878	0.0322575	0.0451726	DOWN	YES	6.32957e-07	YES	-0.99	0.0095661	YES
MIMAT0022273	hsa-miR-5580-5p	COMMON	0.0390883	0	0.0195441	DOWN	YES	0.000106329	YES	-1	0.0097006	YES
MIMAT0004698	hsa-miR-135b-3p	COMMON	0	0.00842583	0.00421291	DOWN	YES	3.96483e-06	YES	-1	0.0097427	YES
MIMAT0005797	hsa-miR-1301-3p	COMMON	0.0305079	0.045811	0.0381595	DOWN	YES	5.63231e-05	YES	-0.99	0.0097688	YES
MIMAT0019926	hsa-miR-4772-5p	COMMON	8.41123	7.30272	7.85698	UP	YES	0.000198285	YES	0.99	0.0098337	YES
MIMAT0035703	hsa-miR-548bb-5p	COMMON	5.41351	4.32972	4.87162	UP	YES	0.00831191	YES	0.99	0.0099242	YES
MIMAT0019893	hsa-miR-371b-3p	COMMON	0.0290889	0	0.0145445	DOWN	YES	1.96171e-06	YES	-1	0.0099959	YES
MIMAT0018117|MIMAT0018180|MIMAT0019009	hsa-miR-3689a-5p/hsa-miR-3689e	COMMON	0.0343633	0.0171431	0.0257532	DOWN	YES	5.47274e-07	YES	-0.995	0.0049952	YES
MIMAT0018181|MIMAT0019007	hsa-miR-3689b-3p/hsa-miR-3689c	COMMON	0.0720047	0.0646424	0.0683235	DOWN	YES	1.03536e-05	YES	-0.993	0.006911	YES
MIMAT0026609	hsa-miR-520f-5p		12.2637	0	6.13187	UP	NO	0.314829		1	3.47e-05	YES
MIMAT0019233	hsa-miR-4446-5p		10.4732	0	5.23659	UP	NO	0.307957		1	0.000293	YES
MIMAT0026627	hsa-miR-656-5p		0	113.73	56.8649	UP	NO	0.0224002		1	0.0004271	YES
MIMAT0015066	hsa-miR-3065-5p		25.4058	0	12.7029	UP	NO	0.161789		1	0.0006805	YES
MIMAT0002860|MIMAT0006778	hsa-miR-516b-3p/hsa-miR-516a-3p		7.72114	0	3.86057	UP	NO	0.321181		1	0.000988	YES
MIMAT0002838	hsa-miR-525-5p		0	5.41037	2.70518	UP	NO	0.540049		1	0.0010917	YES
MIMAT0003948	hsa-miR-770-5p		20.1299	0	10.0649	UP	NO	0.200832		1	0.001874	YES
MIMAT0024614	hsa-miR-6130		4.36143	0	2.18071	UP	NO	0.652817		1	0.0019637	YES
MIMAT0027633	hsa-miR-6866-3p		4.73628	0	2.36814	UP	NO	0.630186		1	0.0023368	YES
MIMAT0023713	hsa-miR-6088		2.59632	2.52452	2.56042	UP	YES	0.127223		0.998	0.0024364	YES
MIMAT0027610	hsa-miR-6855-5p		52.1549	0	26.0775	UP	NO	0.0756237		1	0.0031891	YES
MIMAT0019825	hsa-miR-4715-3p		3.23015	0	1.61508	UP	NO	0.775786		1	0.0033555	YES
MIMAT0004566	hsa-miR-218-2-3p		1.87148	1.97305	1.92227	UP	YES	0.233731		0.996	0.0042061	YES
MIMAT0019823	hsa-miR-4714-3p		26.58	0	13.29	UP	NO	0.150232		1	0.0046023	YES
MIMAT0015054	hsa-miR-3177-3p		0	0.559129	0.279565	DOWN	YES	0.068438		-1	0.0046834	YES
MIMAT0004597	hsa-miR-140-3p		12.7474	0	6.3737	UP	NO	0.301729		1	0.0049532	YES
MIMAT0019927	hsa-miR-4772-3p		0	1.75227	0.876135	DOWN	NO	0.927624		1	0.0064223	YES
MIMAT0016916	hsa-miR-4286		42.3981	0	21.199	UP	NO	0.095418		1	0.0065268	YES
MIMAT0005892	hsa-miR-1304-5p		9.2166	0	4.6083	UP	NO	0.374918		1	0.0069085	YES
MIMAT0019952	hsa-miR-2467-5p		41.9513	0	20.9757	UP	NO	0.0960214		1	0.0069752	YES
MIMAT0027385	hsa-miR-6742-5p		39.9302	0	19.9651	UP	NO	0.096087		1	0.0072129	YES
MIMAT0005933	hsa-miR-1277-3p		0.302924	0	0.151462	DOWN	YES	0.207512		-1	0.0075267	YES
MIMAT0019063	hsa-miR-4524a-3p		16.6777	0	8.33883	UP	NO	0.207625		1	0.007541	YES
MIMAT0019735	hsa-miR-4663		65.4189	0	32.7094	UP	NO	0.0567485		1	0.0075507	YES
MIMAT0019080	hsa-miR-4537		30.7721	0	15.386	UP	NO	0.133847		1	0.0076918	YES
MIMAT0001618	hsa-miR-191-3p		17.5261	0	8.76304	UP	NO	0.219262		1	0.0078058	YES
MIMAT0027362	hsa-miR-6730-3p		0	19.7119	9.85593	UP	NO	0.198415		1	0.0082277	YES
MIMAT0005897	hsa-miR-1245a		0	5.04118	2.52059	UP	NO	0.602053		1	0.0094208	YES
MIMAT0005592	hsa-miR-1237-3p		6.01619	0	3.0081	UP	NO	0.482094		1	0.0099146	YES
MIMAT0027655	hsa-miR-6877-3p		98.6646	53.4996	76.0821	UP	YES	6.16094e-12	YES
MIMAT0019714	hsa-miR-4650-3p		44.6994	117.272	80.9855	UP	YES	1.34978e-10	YES
MIMAT0005796	hsa-miR-1271-5p		29.2604	74.3309	51.7956	UP	YES	5.00147e-09	YES
MIMAT0004686	hsa-miR-367-5p		65.4064	33.2135	49.3099	UP	YES	1.58375e-08	YES
MIMAT0014984	hsa-miR-3122		53.4499	18.7572	36.1035	UP	YES	1.72268e-08	YES
MIMAT0027375	hsa-miR-6737-5p		47.1314	17.0291	32.0802	UP	YES	7.86064e-08	YES
MIMAT0018184	hsa-miR-3910		36.16	19.5208	27.8404	UP	YES	9.62016e-08	YES
MIMAT0002174	hsa-miR-484		0	0	0	DOWN	YES	2.11706e-07	YES
MIMAT0002810	hsa-miR-202-5p		0.0206407	0.00922421	0.0149324	DOWN	YES	2.97669e-07	YES
MIMAT0003325	hsa-miR-662		0	0	0	DOWN	YES	2.37598e-07	YES
MIMAT0004972	hsa-miR-922		0	0	0	DOWN	YES	2.53897e-07	YES
MIMAT0018120	hsa-miR-3691-5p		0.0126091	0.0286419	0.0206255	DOWN	YES	2.90147e-07	YES
MIMAT0018351	hsa-miR-3936		14.5211	50.699	32.6101	UP	YES	1.94523e-07	YES
MIMAT0018444	hsa-miR-642b-3p		18.6917	33.2343	25.963	UP	YES	1.57544e-07	YES
MIMAT0019047	hsa-miR-4510		0	0	0	DOWN	YES	1.99481e-07	YES
MIMAT0019073	hsa-miR-4534		0	0	0	DOWN	YES	2.78422e-07	YES
MIMAT0019726	hsa-miR-4659a-5p		0.0227837	0.0101141	0.0164489	DOWN	YES	2.98007e-07	YES
MIMAT0019749	hsa-miR-4669		0	0	0	DOWN	YES	1.74894e-07	YES
MIMAT0019752	hsa-miR-4671-5p		0	0	0	DOWN	YES	2.02515e-07	YES
MIMAT0019854	hsa-miR-4731-3p		0	0	0	DOWN	YES	2.37799e-07	YES
MIMAT0019936	hsa-miR-4778-5p		0.025897	0.0103444	0.0181207	DOWN	YES	2.96965e-07	YES
MIMAT0019964	hsa-miR-4792		0	0	0	DOWN	YES	2.46422e-07	YES
MIMAT0021081	hsa-miR-5089-5p		0	0	0	DOWN	YES	2.00406e-07	YES
MIMAT0025461	hsa-miR-6502-3p		0	0	0	DOWN	YES	2.08831e-07	YES
MIMAT0026734	hsa-miR-942-3p		0	0	0	DOWN	YES	2.46999e-07	YES
MIMAT0027389	hsa-miR-6744-5p		0	0	0	DOWN	YES	1.78934e-07	YES
MIMAT0027534	hsa-miR-6817-5p		0	0	0	DOWN	YES	1.95863e-07	YES
MIMAT0027565	hsa-miR-6832-3p		0.0103203	0.0258365	0.0180784	DOWN	YES	2.93993e-07	YES
MIMAT0027635	hsa-miR-6867-3p		0	0	0	DOWN	YES	2.75693e-07	YES
MIMAT0028110	hsa-miR-7106-3p		0	0	0	DOWN	YES	2.54643e-07	YES
MIMAT0028226	hsa-miR-7158-5p		0	0	0	DOWN	YES	1.81279e-07	YES
MIMAT0030417	hsa-miR-6516-5p		0	0	0	DOWN	YES	2.03055e-07	YES
MIMAT0031013	hsa-miR-8086		0	0	0	DOWN	YES	2.24506e-07	YES
MIMAT0004986	hsa-miR-943		0.0240543	0.00843887	0.0162466	DOWN	YES	3.1073e-07	YES
MIMAT0002834	hsa-miR-520a-3p		0.0241939	0.0110803	0.0176371	DOWN	YES	3.1945e-07	YES
MIMAT0003268	hsa-miR-600		0	0	0	DOWN	YES	3.54115e-07	YES
MIMAT0009197	hsa-miR-205-3p		0	0	0	DOWN	YES	3.4803e-07	YES
MIMAT0018005	hsa-miR-3622b-5p		0	0	0	DOWN	YES	3.38457e-07	YES
MIMAT0018200	hsa-miR-3925-5p		0	0	0	DOWN	YES	3.46355e-07	YES
MIMAT0025481	hsa-miR-6512-3p		0	0	0	DOWN	YES	3.5383e-07	YES
MIMAT0015070	hsa-miR-3188		0	0	0	DOWN	YES	3.58926e-07	YES
MIMAT0015058	hsa-miR-3180-3p		0.0276731	0.012949	0.020311	DOWN	YES	3.85088e-07	YES
MIMAT0019881	hsa-miR-4746-3p		141.63	19.1988	80.4143	UP	YES	3.84236e-07	YES
MIMAT0022705	hsa-miR-539-3p		21.0183	470.935	245.977	UP	YES	3.78753e-07	YES
MIMAT0027433	hsa-miR-6766-3p		0	0	0	DOWN	YES	3.72746e-07	YES
MIMAT0027370	hsa-miR-6734-3p		0	0	0	DOWN	YES	3.9546e-07	YES
MIMAT0002823	hsa-miR-512-3p		77.909	21.6652	49.7871	UP	YES	4.11531e-07	YES
MIMAT0002890	hsa-miR-299-5p		53.1669	15.75	34.4585	UP	YES	4.12274e-07	YES
MIMAT0022494	hsa-miR-5701		0	0	0	DOWN	YES	4.16644e-07	YES
MIMAT0025475	hsa-miR-6509-3p		0.0220216	0.0117237	0.0168726	DOWN	YES	4.12285e-07	YES
MIMAT0002891	hsa-miR-18a-3p		0	0	0	DOWN	YES	4.42388e-07	YES
MIMAT0018188	hsa-miR-3914		22.6488	13.557	18.1029	UP	YES	4.42259e-07	YES
MIMAT0015084	hsa-miR-3199		0.035334	0.0138715	0.0246028	DOWN	YES	4.67293e-07	YES
MIMAT0018964	hsa-miR-4445-3p		0.0232928	0.0108488	0.0170708	DOWN	YES	4.65198e-07	YES
MIMAT0022947	hsa-miR-1238-5p		0	0	0	DOWN	YES	4.60817e-07	YES
MIMAT0018983	hsa-miR-4461		0.0216781	0.0121958	0.0169369	DOWN	YES	4.77392e-07	YES
MIMAT0019713	hsa-miR-4650-5p		0	0	0	DOWN	YES	4.75848e-07	YES
MIMAT0015085	hsa-miR-3200-3p		0	0	0	DOWN	YES	4.89333e-07	YES
MIMAT0027631	hsa-miR-6865-3p		0	0	0	DOWN	YES	4.93811e-07	YES
MIMAT0027661	hsa-miR-6880-3p		0	0	0	DOWN	YES	4.98977e-07	YES
MIMAT0003161	hsa-miR-493-3p		0	0	0	DOWN	YES	5.37495e-07	YES
MIMAT0004501	hsa-miR-27a-5p		0	0	0	DOWN	YES	5.38241e-07	YES
MIMAT0016887	hsa-miR-4325		0	0	0	DOWN	YES	5.24665e-07	YES
MIMAT0018164	hsa-miR-3713		29.7071	16.6257	23.1664	UP	YES	5.19564e-07	YES
MIMAT0019812	hsa-miR-4709-3p		0	0	0	DOWN	YES	5.40347e-07	YES
MIMAT0002809	hsa-miR-146b-5p		0.0216156	0.00551214	0.0135639	DOWN	YES	5.5166e-07	YES
MIMAT0019734	hsa-miR-4659b-3p		0	0	0	DOWN	YES	5.57617e-07	YES
MIMAT0022844	hsa-miR-216a-3p		0	0	0	DOWN	YES	5.62908e-07	YES
MIMAT0004805	hsa-miR-616-3p		0	0	0	DOWN	YES	5.97586e-07	YES
MIMAT0005588	hsa-miR-1233-3p		0	0	0	DOWN	YES	6.52814e-07	YES
MIMAT0016924	hsa-miR-4330		0	0	0	DOWN	YES	6.12891e-07	YES
MIMAT0018006	hsa-miR-3622b-3p		0	0	0	DOWN	YES	6.46103e-07	YES
MIMAT0019741	hsa-miR-4666a-5p		0.0241783	0.00617385	0.0151761	DOWN	YES	6.54627e-07	YES
MIMAT0019961	hsa-miR-4790-5p		0.0407877	0.0111941	0.0259909	DOWN	YES	6.53886e-07	YES
MIMAT0022258	hsa-miR-5571-3p		0	0	0	DOWN	YES	6.35763e-07	YES
MIMAT0022482	hsa-miR-5690		0.0377893	0.0112171	0.0245032	DOWN	YES	6.24575e-07	YES
MIMAT0026485	hsa-miR-383-3p		0	0	0	DOWN	YES	6.50461e-07	YES
MIMAT0000716	hsa-miR-302c-5p		0	0	0	DOWN	YES	6.81299e-07	YES
MIMAT0003230	hsa-miR-566		64.1695	19.7093	41.9394	UP	YES	6.76884e-07	YES
MIMAT0016872	hsa-miR-4317		0	0	0	DOWN	YES	7.21618e-07	YES
MIMAT0027494	hsa-miR-6797-5p		0	0	0	DOWN	YES	7.15296e-07	YES
MIMAT0027568	hsa-miR-6834-5p		0	0	0	DOWN	YES	7.33392e-07	YES
MIMAT0030420	hsa-miR-7845-5p		14.7019	171.088	92.8948	UP	YES	7.99036e-07	YES
MIMAT0015021	hsa-miR-3148		0.0457619	0.00992989	0.0278459	DOWN	YES	8.28757e-07	YES
MIMAT0016854	hsa-miR-4304		0	0	0	DOWN	YES	8.49935e-07	YES
MIMAT0019732	hsa-miR-4662a-3p		0.0294658	0.0140866	0.0217762	DOWN	YES	8.40572e-07	YES
MIMAT0021119	hsa-miR-5188		0	0	0	DOWN	YES	8.31511e-07	YES
MIMAT0022939	hsa-miR-939-3p		0	0	0	DOWN	YES	8.45648e-07	YES
MIMAT0003882	hsa-miR-767-5p		0	0	0	DOWN	YES	8.84544e-07	YES
MIMAT0018944	hsa-miR-4429		0	0	0	DOWN	YES	9.10644e-07	YES
MIMAT0019697	hsa-miR-4639-5p		0.0116464	0.0302862	0.0209663	DOWN	YES	9.07815e-07	YES
MIMAT0022270	hsa-miR-5579-3p		0.0232928	0.0552891	0.039291	DOWN	YES	9.00664e-07	YES
MIMAT0022725	hsa-miR-1255b-2-3p		0.0288652	0.00994801	0.0194066	DOWN	YES	9.12618e-07	YES
MIMAT0027506	hsa-miR-6803-5p		0	0	0	DOWN	YES	8.84379e-07	YES
MIMAT0027622	hsa-miR-6860		0	0	0	DOWN	YES	8.77751e-07	YES
MIMAT0027397	hsa-miR-6748-3p		0	0	0	DOWN	YES	9.43242e-07	YES
MIMAT0004903	hsa-miR-300		0.0553462	0.0156204	0.0354833	DOWN	YES	9.60663e-07	YES
MIMAT0030999	hsa-miR-8072		0	0	0	DOWN	YES	9.6391e-07	YES
MIMAT0000080	hsa-miR-24-3p		0.0424008	0.0188634	0.0306321	DOWN	YES	1.00312e-06	YES
MIMAT0000710|MIMAT0022834	hsa-miR-365a-3p/hsa-miR-365b-3p		0.0568556	0.0252385	0.0410471	DOWN	YES	9.98354e-07	YES
MIMAT0004699	hsa-miR-148b-5p		0	0	0	DOWN	YES	1.01853e-06	YES
MIMAT0004978	hsa-miR-935		0	0	0	DOWN	YES	1.03126e-06	YES
MIMAT0013771	hsa-miR-449c-3p		0	0	0	DOWN	YES	1.0429e-06	YES
MIMAT0017983	hsa-miR-3606-5p		0.0112484	0.0485658	0.0299071	DOWN	YES	1.02156e-06	YES
MIMAT0027037	hsa-miR-3928-5p		0.0565131	0.0120609	0.034287	DOWN	YES	1.03918e-06	YES
MIMAT0028212	hsa-miR-7151-5p		0.0426902	0.0189289	0.0308095	DOWN	YES	1.01833e-06	YES
MIMAT0016882	hsa-miR-4253		0	0	0	DOWN	YES	1.06894e-06	YES
MIMAT0004498	hsa-miR-25-5p		0	0	0	DOWN	YES	1.10339e-06	YES
MIMAT0018945	hsa-miR-4430		0	0	0	DOWN	YES	1.12525e-06	YES
MIMAT0016904	hsa-miR-4276		13.0704	35.8759	24.4732	UP	YES	1.1563e-06	YES
MIMAT0027505	hsa-miR-6802-3p		0.0273703	0.0176424	0.0225064	DOWN	YES	1.15796e-06	YES
MIMAT0002173	hsa-miR-483-3p		0	0	0	DOWN	YES	1.17652e-06	YES
MIMAT0004800	hsa-miR-550a-5p		0	0	0	DOWN	YES	1.18945e-06	YES
MIMAT0001075	hsa-miR-384		0.0372269	0.0102376	0.0237322	DOWN	YES	1.21784e-06	YES
MIMAT0019797	hsa-miR-4700-3p		0.0137152	0.0595793	0.0366473	DOWN	YES	1.21821e-06	YES
MIMAT0021039	hsa-miR-5008-5p		0	0	0	DOWN	YES	1.22648e-06	YES
MIMAT0027573	hsa-miR-6780b-3p		0	0	0	DOWN	YES	1.218e-06	YES
MIMAT0003336	hsa-miR-658		0.0448324	0.0113102	0.0280713	DOWN	YES	1.24681e-06	YES
MIMAT0015025	hsa-miR-3152-3p		0.0519014	0.0160103	0.0339559	DOWN	YES	1.2648e-06	YES
MIMAT0005867	hsa-miR-663b		0	0	0	DOWN	YES	1.28545e-06	YES
MIMAT0019711	hsa-miR-4649-5p		0	0	0	DOWN	YES	1.2941e-06	YES
MIMAT0026610	hsa-miR-519d-5p		0	0.0210077	0.0105039	DOWN	YES	1.33865e-06	YES
MIMAT0015083	hsa-miR-3198		0.0247198	0.061949	0.0433344	DOWN	YES	1.39084e-06	YES
MIMAT0027605	hsa-miR-6852-3p		0	0	0	DOWN	YES	1.40187e-06	YES
MIMAT0019859	hsa-miR-4734		0.0753509	0.0258365	0.0505937	DOWN	YES	1.41538e-06	YES
MIMAT0000270	hsa-miR-181a-3p		0	0	0	DOWN	YES	1.44679e-06	YES
MIMAT0019072	hsa-miR-4533		23.8116	33.7668	28.7892	UP	YES	1.4289e-06	YES
MIMAT0027626	hsa-miR-6862-3p		0	0	0	DOWN	YES	1.43742e-06	YES
MIMAT0015035	hsa-miR-3161		0	0	0	DOWN	YES	1.46681e-06	YES
MIMAT0004604	hsa-miR-127-5p		0	0.0194004	0.00970019	DOWN	YES	1.55222e-06	YES
MIMAT0004679	hsa-miR-296-3p		0.072302	0.0322575	0.0522797	DOWN	YES	1.5502e-06	YES
MIMAT0004779	hsa-miR-509-5p		0.0326586	0.0202658	0.0264622	DOWN	YES	1.558e-06	YES
MIMAT0004946	hsa-miR-744-3p		0	0	0	DOWN	YES	1.52972e-06	YES
MIMAT0005899	hsa-miR-1247-5p		0	0	0	DOWN	YES	1.55852e-06	YES
MIMAT0015006	hsa-miR-3138		65.3407	27.2575	46.2991	UP	YES	1.55352e-06	YES
MIMAT0016906	hsa-miR-4274		0	0	0	DOWN	YES	1.52329e-06	YES
MIMAT0027487	hsa-miR-6793-3p		0	0	0	DOWN	YES	1.5421e-06	YES
MIMAT0031001	hsa-miR-8074		0.0161189	0.0341253	0.0251221	DOWN	YES	1.57565e-06	YES
MIMAT0016926	hsa-miR-4328		0	0	0	DOWN	YES	1.62908e-06	YES
MIMAT0000723	hsa-miR-371a-3p		0	0	0	DOWN	YES	1.65248e-06	YES
MIMAT0035542	hsa-miR-9500		0.0508465	0.0131362	0.0319913	DOWN	YES	1.67842e-06	YES
MIMAT0016848	hsa-miR-4293		0	0	0	DOWN	YES	1.73797e-06	YES
MIMAT0027371	hsa-miR-6735-5p		0.0154042	0.0309745	0.0231894	DOWN	YES	1.85257e-06	YES
MIMAT0003885	hsa-miR-454-3p		0	0	0	DOWN	YES	1.8879e-06	YES
MIMAT0019226	hsa-miR-3150b-5p		0	0	0	DOWN	YES	1.99617e-06	YES
MIMAT0002805	hsa-miR-489-3p		0.0326586	0	0.0163293	DOWN	YES	2.03699e-06	YES
MIMAT0015038	hsa-miR-3164		0.0327441	0	0.016372	DOWN	YES	2.0568e-06	YES
MIMAT0026480	hsa-miR-153-5p		0.0236451	0	0.0118225	DOWN	YES	2.06052e-06	YES
MIMAT0027530	hsa-miR-6815-5p		0	0	0	DOWN	YES	2.05192e-06	YES
MIMAT0028223	hsa-miR-7156-3p		0	0	0	DOWN	YES	2.03946e-06	YES
MIMAT0018003	hsa-miR-3622a-5p		0.0571153	0.0195395	0.0383274	DOWN	YES	2.1044e-06	YES
MIMAT0003251	hsa-miR-548a-3p		0.0399199	0.0139425	0.0269312	DOWN	YES	2.11729e-06	YES
MIMAT0015007	hsa-miR-3139		108.153	13.1648	60.6589	UP	YES	2.14683e-06	YES
MIMAT0027595	hsa-miR-6847-3p		0	0.0162975	0.00814874	DOWN	YES	2.13358e-06	YES
MIMAT0027491	hsa-miR-6795-3p		0.0334445	0	0.0167222	DOWN	YES	2.20964e-06	YES
MIMAT0027533	hsa-miR-6816-3p		0.0352676	0.0158474	0.0255575	DOWN	YES	2.22199e-06	YES
MIMAT0019822	hsa-miR-4714-5p		0.0365204	0.0232474	0.0298839	DOWN	YES	2.26196e-06	YES
MIMAT0019830	hsa-miR-4717-3p		0.0249666	0	0.0124833	DOWN	YES	2.30113e-06	YES
MIMAT0004761	hsa-miR-483-5p		12.1404	56.6258	34.3831	UP	YES	2.43651e-06	YES
MIMAT0027673	hsa-miR-6886-3p		0.0126858	0.0620901	0.037388	DOWN	YES	2.43482e-06	YES
MIMAT0003880	hsa-miR-671-5p		0	0	0	DOWN	YES	2.49866e-06	YES
MIMAT0027358	hsa-miR-6728-3p		0	0	0	DOWN	YES	2.52231e-06	YES
MIMAT0018993	hsa-miR-4466		0.0374498	0	0.0187249	DOWN	YES	2.61501e-06	YES
MIMAT0019216	hsa-miR-3187-5p		0	0	0	DOWN	YES	2.60542e-06	YES
MIMAT0019076	hsa-miR-548am-3p		0.00861449	0.0421943	0.0254044	DOWN	YES	2.65276e-06	YES
MIMAT0000722	hsa-miR-370-3p		0	0	0	DOWN	YES	2.70497e-06	YES
MIMAT0018982	hsa-miR-4460		119.275	12.5849	65.9299	UP	YES	2.67894e-06	YES
MIMAT0023700	hsa-miR-6075		0	0.0309745	0.0154872	DOWN	YES	2.69165e-06	YES
MIMAT0025844	hsa-miR-6716-5p		0	0.0341787	0.0170894	DOWN	YES	2.71857e-06	YES
MIMAT0023699	hsa-miR-6074		0.037338	0	0.018669	DOWN	YES	2.7479e-06	YES
MIMAT0026612	hsa-miR-504-3p		13.2214	122.49	67.8555	UP	YES	2.78067e-06	YES
MIMAT0018076	hsa-miR-3656		0	0	0	DOWN	YES	2.80329e-06	YES
MIMAT0018090	hsa-miR-3667-3p		0	0	0	DOWN	YES	2.84739e-06	YES
MIMAT0000226	hsa-miR-196a-5p		0.0665332	0.0117489	0.0391411	DOWN	YES	2.87252e-06	YES
MIMAT0016852	hsa-miR-4298		0.0451018	0.0196097	0.0323558	DOWN	YES	2.92131e-06	YES
MIMAT0004505	hsa-miR-32-3p		0.029924	0	0.014962	DOWN	YES	2.9493e-06	YES
MIMAT0025852	hsa-miR-6721-5p		0	0	0	DOWN	YES	2.96656e-06	YES
MIMAT0005909	hsa-miR-1258		0.0424008	0	0.0212004	DOWN	YES	3.06581e-06	YES
MIMAT0027535	hsa-miR-6817-3p		0	0	0	DOWN	YES	3.10167e-06	YES
MIMAT0001631	hsa-miR-451a		280.962	12.2746	146.618	UP	YES	3.15613e-06	YES
MIMAT0015008	hsa-miR-3140-3p		0.0443555	0	0.0221777	DOWN	YES	3.16106e-06	YES
MIMAT0019843	hsa-miR-4725-5p		0	0	0	DOWN	YES	3.15697e-06	YES
MIMAT0027392	hsa-miR-6746-5p		0	0	0	DOWN	YES	3.15475e-06	YES
MIMAT0026481	hsa-miR-134-3p		0	0	0	DOWN	YES	3.20483e-06	YES
MIMAT0027376	hsa-miR-6737-3p		0.0412813	0	0.0206407	DOWN	YES	3.25693e-06	YES
MIMAT0001625	hsa-miR-431-5p		0	0	0	DOWN	YES	3.28505e-06	YES
MIMAT0003273	hsa-miR-605-5p		0.0391699	0.065568	0.0523689	DOWN	YES	3.29427e-06	YES
MIMAT0025463	hsa-miR-6503-3p		0	0.0400846	0.0200423	DOWN	YES	3.36201e-06	YES
MIMAT0004569	hsa-miR-222-5p		0.0207778	0	0.0103889	DOWN	YES	3.37507e-06	YES
MIMAT0023715	hsa-miR-6090		0	0	0	DOWN	YES	3.42411e-06	YES
MIMAT0027473	hsa-miR-6786-3p		0.0367889	0.0911116	0.0639503	DOWN	YES	3.4328e-06	YES
MIMAT0027394	hsa-miR-6747-5p		0	0	0	DOWN	YES	3.44959e-06	YES
MIMAT0018206	hsa-miR-3929		0.0354542	0.0149767	0.0252154	DOWN	YES	3.46295e-06	YES
MIMAT0019077	hsa-miR-1587		0	0	0	DOWN	YES	3.50011e-06	YES
MIMAT0019839	hsa-miR-4723-3p		0.0431319	0	0.0215659	DOWN	YES	3.50265e-06	YES
MIMAT0019201	hsa-miR-3127-3p		0	0	0	DOWN	YES	3.56004e-06	YES
MIMAT0022268	hsa-miR-548as-3p		0.0563434	0.00870848	0.032526	DOWN	YES	3.59297e-06	YES
MIMAT0019709	hsa-miR-4647		0.0521177	0.0339658	0.0430417	DOWN	YES	3.63105e-06	YES
MIMAT0019898	hsa-miR-499b-3p		0.0799249	0.013264	0.0465944	DOWN	YES	3.68479e-06	YES
MIMAT0019958	hsa-miR-4788		0.0953372	0.0494095	0.0723733	DOWN	YES	3.66e-06	YES
MIMAT0027395	hsa-miR-6747-3p		0	0	0	DOWN	YES	3.68971e-06	YES
MIMAT0027422	hsa-miR-6761-5p		37.9282	15.5259	26.7271	UP	YES	3.75245e-06	YES
MIMAT0020601	hsa-miR-1273f		0.0129351	0.0501673	0.0315512	DOWN	YES	3.76476e-06	YES
MIMAT0000726	hsa-miR-373-3p		16.5578	41.4884	29.0231	UP	YES	3.83398e-06	YES
MIMAT0005930	hsa-miR-1276		0.0236899	0	0.0118449	DOWN	YES	3.83823e-06	YES
MIMAT0019236	hsa-miR-4529-5p		0	0.00872242	0.00436121	DOWN	YES	3.80965e-06	YES
MIMAT0027399	hsa-miR-6749-3p		19.2038	70.5166	44.8602	UP	YES	3.82125e-06	YES
MIMAT0015056	hsa-miR-3179		10.4282	19.2918	14.86	UP	YES	3.96534e-06	YES
MIMAT0002831|MIMAT0005449|MIMAT0005450|MIMAT0005451|MIMAT0005452|MIMAT0005454	hsa-miR-519c-5p/hsa-miR-523-5p/hsa-miR-518e-5p/hsa-miR-522-5p/hsa-miR-519a-5p/hsa-miR-519b-5p		0	0	0	DOWN	YES	4.0688e-06	YES
MIMAT0005829	hsa-miR-1184		0.0415556	0	0.0207778	DOWN	YES	4.07719e-06	YES
MIMAT0019967	hsa-miR-4794		0.0319088	0.00870848	0.0203086	DOWN	YES	4.09572e-06	YES
MIMAT0027032	hsa-miR-500b-3p		0	0	0	DOWN	YES	4.09672e-06	YES
MIMAT0027531	hsa-miR-6815-3p		0.0791661	0.0123337	0.0457499	DOWN	YES	4.0434e-06	YES
MIMAT0003281	hsa-miR-613		0.0374498	0	0.0187249	DOWN	YES	4.13594e-06	YES
MIMAT0026476	hsa-miR-215-3p		0.0105111	0	0.00525556	DOWN	YES	4.13887e-06	YES
MIMAT0018001	hsa-miR-3620-3p		0.0473797	0	0.0236899	DOWN	YES	4.17489e-06	YES
MIMAT0019777	hsa-miR-4688		0	0	0	DOWN	YES	4.19463e-06	YES
MIMAT0027463	hsa-miR-6781-3p		0	0	0	DOWN	YES	4.25421e-06	YES
MIMAT0022731	hsa-miR-3184-3p		0.0454845	0	0.0227423	DOWN	YES	4.39533e-06	YES
MIMAT0019197	hsa-miR-3117-5p		0	0.0396473	0.0198237	DOWN	YES	4.46336e-06	YES
MIMAT0027680	hsa-miR-6890-5p		0	0	0	DOWN	YES	4.50101e-06	YES
MIMAT0000762	hsa-miR-324-3p		184.28	10.5459	97.4129	UP	YES	4.59193e-06	YES
MIMAT0019780	hsa-miR-4690-3p		0.0172766	0.0531855	0.035231	DOWN	YES	4.59335e-06	YES
MIMAT0030991	hsa-miR-8064		0.0625412	0.0446845	0.0536129	DOWN	YES	4.65789e-06	YES
MIMAT0003330	hsa-miR-654-5p		0.0508465	0	0.0254233	DOWN	YES	4.68689e-06	YES
MIMAT0006765	hsa-miR-1825		0	0	0	DOWN	YES	4.69892e-06	YES
MIMAT0022286	hsa-miR-5585-3p		0.0125333	0.0338603	0.0231968	DOWN	YES	4.80122e-06	YES
MIMAT0005795	hsa-miR-1323		0.01189	0	0.00594498	DOWN	YES	4.89412e-06	YES
MIMAT0019043	hsa-miR-2392		0.0329164	0.0267887	0.0298526	DOWN	YES	4.90474e-06	YES
MIMAT0015005	hsa-miR-3137		0	0	0	DOWN	YES	4.94563e-06	YES
MIMAT0019917	hsa-miR-4766-5p		0	0.0112868	0.00564338	DOWN	YES	4.94212e-06	YES
MIMAT0017999	hsa-miR-3619-5p		0	0	0	DOWN	YES	5.0441e-06	YES
MIMAT0028230	hsa-miR-7160-5p		0.053454	0	0.026727	DOWN	YES	5.06392e-06	YES
MIMAT0004482	hsa-let-7b-3p		0	0.00991184	0.00495592	DOWN	YES	5.13305e-06	YES
MIMAT0017984	hsa-miR-3607-5p		0	0.0116237	0.00581184	DOWN	YES	5.12596e-06	YES
MIMAT0016856	hsa-miR-4303		0.0623334	0	0.0311667	DOWN	YES	5.24691e-06	YES
MIMAT0028229	hsa-miR-7159-3p		0	0	0	DOWN	YES	5.32634e-06	YES
MIMAT0004777	hsa-miR-513a-3p		0.0599437	0	0.0299718	DOWN	YES	5.35963e-06	YES
MIMAT0027356	hsa-miR-6727-3p		0	0	0	DOWN	YES	5.34937e-06	YES
MIMAT0016845	hsa-miR-4296		0	0	0	DOWN	YES	5.60964e-06	YES
MIMAT0026626	hsa-miR-655-5p		0.0146124	0	0.00730622	DOWN	YES	5.6559e-06	YES
MIMAT0019727	hsa-miR-4659a-3p		0.0376754	0.0275329	0.0326042	DOWN	YES	5.67412e-06	YES
MIMAT0025486	hsa-miR-6515-5p		0.0982323	0.0190612	0.0586467	DOWN	YES	5.77598e-06	YES
MIMAT0004610	hsa-miR-150-3p		0.0558404	0	0.0279202	DOWN	YES	5.96053e-06	YES
MIMAT0022295	hsa-miR-5588-5p		0	0	0	DOWN	YES	6.01265e-06	YES
MIMAT0004799	hsa-miR-589-5p		0.0235117	0.0474044	0.0354581	DOWN	YES	6.13922e-06	YES
MIMAT0000440	hsa-miR-191-5p		0	0.0114048	0.00570242	DOWN	YES	6.37243e-06	YES
MIMAT0002881	hsa-miR-509-3p		0	0	0	DOWN	YES	6.36102e-06	YES
MIMAT0027485	hsa-miR-6792-3p		0	0	0	DOWN	YES	6.37466e-06	YES
MIMAT0028121	hsa-miR-7112-5p		0	0	0	DOWN	YES	6.33934e-06	YES
MIMAT0031892	hsa-miR-1-5p		10.9467	21.7184	16.3325	UP	YES	6.30767e-06	YES
MIMAT0019012	hsa-miR-3155b		0	0.0500138	0.0250069	DOWN	YES	6.41516e-06	YES
MIMAT0023702	hsa-miR-6077		0	0.0095473	0.00477365	DOWN	YES	6.43755e-06	YES
MIMAT0028231	hsa-miR-7160-3p		0	0.0133944	0.00669719	DOWN	YES	6.45111e-06	YES
MIMAT0004503	hsa-miR-29a-5p		0.0161189	0	0.00805943	DOWN	YES	6.5304e-06	YES
MIMAT0022284	hsa-miR-5584-3p		0	0	0	DOWN	YES	6.65733e-06	YES
MIMAT0007890	hsa-miR-1914-3p		0	0	0	DOWN	YES	6.79608e-06	YES
MIMAT0027455	hsa-miR-6777-3p		0	0	0	DOWN	YES	6.83018e-06	YES
MIMAT0003385	hsa-miR-363-5p		0	0	0	DOWN	YES	6.86463e-06	YES
MIMAT0026721	hsa-miR-216b-3p		0.013929	0	0.0069645	DOWN	YES	6.88944e-06	YES
MIMAT0027664	hsa-miR-6882-5p		0	0.0094974	0.0047487	DOWN	YES	6.90931e-06	YES
MIMAT0004607	hsa-miR-138-1-3p		36.8993	11.0291	23.9642	UP	YES	6.94909e-06	YES
MIMAT0011159	hsa-miR-2115-3p		0.00863829	0.0334791	0.0210587	DOWN	YES	7.01225e-06	YES
MIMAT0003228	hsa-miR-564		0.0727223	0.0165699	0.0446461	DOWN	YES	7.11699e-06	YES
MIMAT0002878	hsa-miR-506-3p		0	0	0	DOWN	YES	7.22815e-06	YES
MIMAT0003250	hsa-miR-585-3p		0	0	0	DOWN	YES	7.24248e-06	YES
MIMAT0018997	hsa-miR-4470		15.5225	20.4507	17.9866	UP	YES	7.31964e-06	YES
MIMAT0000228	hsa-miR-198		0.0101693	0.0544244	0.0322968	DOWN	YES	7.4635e-06	YES
MIMAT0027512	hsa-miR-6806-5p		0	0	0	DOWN	YES	7.48519e-06	YES
MIMAT0002812	hsa-miR-492		0.017421	0	0.00871048	DOWN	YES	7.50515e-06	YES
MIMAT0019870	hsa-miR-4740-3p		0.0758075	0.0244462	0.0501269	DOWN	YES	7.52685e-06	YES
MIMAT0019771	hsa-miR-4685-5p		0.0791661	0.00964869	0.0444074	DOWN	YES	7.57829e-06	YES
MIMAT0019946	hsa-miR-4783-5p		0.0135959	0.0259596	0.0197777	DOWN	YES	7.59408e-06	YES
MIMAT0019954	hsa-miR-4786-5p		0.017667	0	0.0088335	DOWN	YES	7.61127e-06	YES
MIMAT0030019	hsa-miR-7704		0	0	0	DOWN	YES	7.62389e-06	YES
MIMAT0019931	hsa-miR-4775		0.030039	0.00539753	0.0177183	DOWN	YES	7.83848e-06	YES
MIMAT0029310	hsa-miR-7515		0	0.0519191	0.0259596	DOWN	YES	7.86417e-06	YES
MIMAT0022711	hsa-miR-660-3p		0.0381349	0	0.0190674	DOWN	YES	7.89291e-06	YES
MIMAT0019947	hsa-miR-4783-3p		0	0	0	DOWN	YES	7.97687e-06	YES
MIMAT0026641	hsa-miR-1298-3p		0.0134787	0	0.00673935	DOWN	YES	7.9933e-06	YES
MIMAT0018004	hsa-miR-3622a-3p		0.0160362	0	0.0080181	DOWN	YES	8.05524e-06	YES
MIMAT0023712	hsa-miR-6087		0.0379038	0.0607975	0.0493506	DOWN	YES	8.04049e-06	YES
MIMAT0027593	hsa-miR-6846-3p		0.0644755	0	0.0322377	DOWN	YES	8.05833e-06	YES
MIMAT0027384	hsa-miR-6741-3p		0	0	0	DOWN	YES	8.10997e-06	YES
MIMAT0019696	hsa-miR-4638-3p		0	0	0	DOWN	YES	8.18375e-06	YES
MIMAT0017985	hsa-miR-3607-3p		0.012409	0	0.00620449	DOWN	YES	8.2463e-06	YES
MIMAT0004795	hsa-miR-574-5p		0	0.0687888	0.0343944	DOWN	YES	8.4145e-06	YES
MIMAT0003240	hsa-miR-575		0	0.0119289	0.00596445	DOWN	YES	8.54936e-06	YES
MIMAT0031179	hsa-miR-7976		0	0	0	DOWN	YES	8.52505e-06	YES
MIMAT0000770	hsa-miR-133b		0.0426417	0	0.0213209	DOWN	YES	8.75421e-06	YES
MIMAT0018202	hsa-miR-3927-3p		12.158	14.6231	13.3905	UP	YES	8.7364e-06	YES
MIMAT0029782	hsa-miR-7641		0	0	0	DOWN	YES	8.71906e-06	YES
MIMAT0000085	hsa-miR-28-5p		0	0	0	DOWN	YES	8.84256e-06	YES
MIMAT0019790	hsa-miR-4696		11.7234	48.2795	30.0014	UP	YES	8.82943e-06	YES
MIMAT0027608	hsa-miR-6854-5p		0	0	0	DOWN	YES	8.81328e-06	YES
MIMAT0015023	hsa-miR-3150a-3p		0.0699343	0.0275051	0.0487197	DOWN	YES	8.90555e-06	YES
MIMAT0022259	hsa-miR-5100		0.0700088	0	0.0350044	DOWN	YES	9.08388e-06	YES
MIMAT0031012	hsa-miR-8085		0.0698785	0.0307995	0.050339	DOWN	YES	9.19766e-06	YES
MIMAT0019214	hsa-miR-3173-5p		0	0	0	DOWN	YES	9.29436e-06	YES
MIMAT0026479	hsa-miR-152-5p		0	0.0537978	0.0268989	DOWN	YES	9.49349e-06	YES
MIMAT0027366	hsa-miR-6732-3p		0.0651471	0	0.0325735	DOWN	YES	9.50761e-06	YES
MIMAT0004911	hsa-miR-874-3p		0.0638176	0.0331735	0.0484955	DOWN	YES	9.56136e-06	YES
MIMAT0011163	hsa-miR-548q		22.9468	9.80401	16.3754	UP	YES	9.81904e-06	YES
MIMAT0005825	hsa-miR-1180-3p		0.0856729	0	0.0428364	DOWN	YES	9.84775e-06	YES
MIMAT0019782	hsa-miR-4691-3p		0.096813	0.019435	0.058124	DOWN	YES	9.93183e-06	YES
MIMAT0004780	hsa-miR-532-3p		0	0	0	DOWN	YES	1.00225e-05	YES
MIMAT0001343	hsa-miR-425-3p		0	0.0166205	0.00831023	DOWN	YES	1.0099e-05	YES
MIMAT0027468	hsa-miR-6784-5p		0.0135664	0	0.00678321	DOWN	YES	1.0091e-05	YES
MIMAT0027429	hsa-miR-6764-3p		0	0	0	DOWN	YES	1.02821e-05	YES
MIMAT0019707	hsa-miR-4646-5p		0	0	0	DOWN	YES	1.03298e-05	YES
MIMAT0016920	hsa-miR-4289		0	0.0163709	0.00818545	DOWN	YES	1.03862e-05	YES
MIMAT0027369	hsa-miR-6734-5p		0.020709	0	0.0103545	DOWN	YES	1.05081e-05	YES
MIMAT0022706	hsa-miR-561-5p		0	0.0539753	0.0269877	DOWN	YES	1.05532e-05	YES
MIMAT0026720	hsa-miR-887-5p		0	0	0	DOWN	YES	1.05651e-05	YES
MIMAT0000093	hsa-miR-93-5p		0.0325735	0	0.0162868	DOWN	YES	1.07524e-05	YES
MIMAT0004772	hsa-miR-499a-3p		0	0.0149356	0.00746782	DOWN	YES	1.07693e-05	YES
MIMAT0019050	hsa-miR-4513		0	0	0	DOWN	YES	1.10878e-05	YES
MIMAT0005576	hsa-miR-1226-5p		0	0	0	DOWN	YES	1.11482e-05	YES
MIMAT0015017	hsa-miR-1273c		0.112349	0.0369594	0.0746544	DOWN	YES	1.12493e-05	YES
MIMAT0019733	hsa-miR-4659b-5p		0.104235	0.0539753	0.0791053	DOWN	YES	1.12417e-05	YES
MIMAT0013515	hsa-miR-2681-5p		0	0	0	DOWN	YES	1.13386e-05	YES
MIMAT0019206	hsa-miR-3150a-5p		0.0679796	0	0.0339898	DOWN	YES	1.15384e-05	YES
MIMAT0025454	hsa-miR-6500-5p		70.0297	9.79253	39.9111	UP	YES	1.15349e-05	YES
MIMAT0027547	hsa-miR-6823-3p		0	0	0	DOWN	YES	1.15948e-05	YES
MIMAT0019985	hsa-miR-4804-3p		0	0	0	DOWN	YES	1.16274e-05	YES
MIMAT0023701	hsa-miR-6076		0.106002	0.0299533	0.0679777	DOWN	YES	1.16863e-05	YES
MIMAT0031177	hsa-miR-7974		0	0.0179918	0.00899589	DOWN	YES	1.18195e-05	YES
MIMAT0002841	hsa-miR-518f-5p		0.0210576	0	0.0105288	DOWN	YES	1.18934e-05	YES
MIMAT0022842	hsa-miR-98-3p		0.0885017	0.0633896	0.0759457	DOWN	YES	1.1957e-05	YES
MIMAT0019798	hsa-miR-4701-5p		0	0	0	DOWN	YES	1.19845e-05	YES
MIMAT0028222	hsa-miR-7156-5p		0	0.0181717	0.00908585	DOWN	YES	1.21274e-05	YES
MIMAT0027373	hsa-miR-6736-5p		0.0191258	0	0.00956288	DOWN	YES	1.22211e-05	YES
MIMAT0023707	hsa-miR-6082		0.020987	0	0.0104935	DOWN	YES	1.23031e-05	YES
MIMAT0016903	hsa-miR-4273		0	0	0	DOWN	YES	1.24492e-05	YES
MIMAT0018103	hsa-miR-3678-3p		0.0585592	0.0105445	0.0345518	DOWN	YES	1.26077e-05	YES
MIMAT0027464	hsa-miR-6782-5p		0	0.103838	0.0519191	DOWN	YES	1.28191e-05	YES
MIMAT0007892	hsa-miR-1915-3p		0.0248179	0	0.012409	DOWN	YES	1.29853e-05	YES
MIMAT0019215	hsa-miR-3177-5p		0	0	0	DOWN	YES	1.31093e-05	YES
MIMAT0016883	hsa-miR-4251		0	0.0186058	0.00930292	DOWN	YES	1.31759e-05	YES
MIMAT0006789	hsa-miR-1468-5p		0.0126346	0	0.00631729	DOWN	YES	1.32926e-05	YES
MIMAT0000737	hsa-miR-382-5p		0.0584497	0	0.0292249	DOWN	YES	1.3385e-05	YES
MIMAT0019702	hsa-miR-4642		0.0614871	0.014422	0.0379546	DOWN	YES	1.33859e-05	YES
MIMAT0003323	hsa-miR-548d-3p		9.41245	31.6886	20.5505	UP	YES	1.34758e-05	YES
MIMAT0027665	hsa-miR-6882-3p		0.0222567	0	0.0111283	DOWN	YES	1.34849e-05	YES
MIMAT0027492	hsa-miR-6796-5p		0	0	0	DOWN	YES	1.36189e-05	YES
MIMAT0027495	hsa-miR-6797-3p		0	0	0	DOWN	YES	1.36061e-05	YES
MIMAT0003319	hsa-miR-649		0.0515166	0.00968297	0.0305998	DOWN	YES	1.37582e-05	YES
MIMAT0015042	hsa-miR-3167		0.027755	0	0.0138775	DOWN	YES	1.39513e-05	YES
MIMAT0027569	hsa-miR-6834-3p		0	0	0	DOWN	YES	1.3932e-05	YES
MIMAT0031010	hsa-miR-8083		14.061	35.2481	24.6546	UP	YES	1.39725e-05	YES
MIMAT0027041	hsa-miR-5088-3p		0	0	0	DOWN	YES	1.40868e-05	YES
MIMAT0021040	hsa-miR-5008-3p		0	0	0	DOWN	YES	1.43451e-05	YES
MIMAT0027604	hsa-miR-6852-5p		0.0183945	0	0.00919724	DOWN	YES	1.46436e-05	YES
MIMAT0019973	hsa-miR-4797-3p		0.0346489	0	0.0173244	DOWN	YES	1.47008e-05	YES
MIMAT0004924	hsa-miR-876-5p		0.0677342	0.0136288	0.0406815	DOWN	YES	1.47908e-05	YES
MIMAT0018960	hsa-miR-4442		0	0	0	DOWN	YES	1.5095e-05	YES
MIMAT0016894	hsa-miR-4262		0.0228253	0.0799732	0.0513993	DOWN	YES	1.52429e-05	YES
MIMAT0000752	hsa-miR-328-3p		0	0	0	DOWN	YES	1.54059e-05	YES
MIMAT0004687	hsa-miR-371a-5p		0.0383688	0	0.0191844	DOWN	YES	1.54466e-05	YES
MIMAT0027462	hsa-miR-6781-5p		0	0	0	DOWN	YES	1.57354e-05	YES
MIMAT0005931	hsa-miR-302e		0.118449	0.0460043	0.0822268	DOWN	YES	1.58271e-05	YES
MIMAT0004765	hsa-miR-491-3p		0.0490519	0	0.024526	DOWN	YES	1.60104e-05	YES
MIMAT0028214	hsa-miR-7152-5p		0.0185033	0	0.00925166	DOWN	YES	1.59927e-05	YES
MIMAT0005789	hsa-miR-513c-5p		9.79812	132.295	71.0466	UP	YES	1.6165e-05	YES
MIMAT0018981	hsa-miR-4459		0	0.0198237	0.00991184	DOWN	YES	1.62945e-05	YES
MIMAT0016847	hsa-miR-378c		0.0942832	0	0.0471416	DOWN	YES	1.66796e-05	YES
MIMAT0021029	hsa-miR-548ao-5p		0.0648768	0.00771076	0.0362938	DOWN	YES	1.7155e-05	YES
MIMAT0004768	hsa-miR-497-3p		0	0.0133615	0.00668077	DOWN	YES	1.73555e-05	YES
MIMAT0005583	hsa-miR-1228-3p		0	0	0	DOWN	YES	1.73578e-05	YES
MIMAT0027502	hsa-miR-6801-5p		0.025527	0	0.0127635	DOWN	YES	1.74956e-05	YES
MIMAT0025851	hsa-miR-6720-3p		0	0	0	DOWN	YES	1.76514e-05	YES
MIMAT0019081	hsa-miR-4538		0.0598481	0	0.029924	DOWN	YES	1.78608e-05	YES
MIMAT0027625	hsa-miR-6862-5p		0	0	0	DOWN	YES	1.78313e-05	YES
MIMAT0015378	hsa-miR-3065-3p		0.0468474	0	0.0234237	DOWN	YES	1.79256e-05	YES
MIMAT0017995	hsa-miR-3616-5p		0.0216406	0.0873989	0.0545198	DOWN	YES	1.80191e-05	YES
MIMAT0018937	hsa-miR-378g		0	0	0	DOWN	YES	1.80517e-05	YES
MIMAT0025855	hsa-miR-6723-5p		0.0788335	0.0334448	0.0561392	DOWN	YES	1.80873e-05	YES
MIMAT0018948	hsa-miR-4432		0	0.0198237	0.00991184	DOWN	YES	1.8225e-05	YES
MIMAT0026719	hsa-miR-889-5p		0.0458738	0	0.0229369	DOWN	YES	1.86083e-05	YES
MIMAT0022285	hsa-miR-5585-5p		0.0176172	0	0.00880862	DOWN	YES	1.88179e-05	YES
MIMAT0027401	hsa-miR-6750-3p		0	0	0	DOWN	YES	1.88219e-05	YES
MIMAT0018099	hsa-miR-3675-3p		0	0.0139782	0.00698911	DOWN	YES	1.89909e-05	YES
MIMAT0003223	hsa-miR-559		62.5146	10.5331	36.5238	UP	YES	1.94126e-05	YES
MIMAT0010251	hsa-miR-449c-5p		0.0504365	0	0.0252182	DOWN	YES	1.93916e-05	YES
MIMAT0027606	hsa-miR-6853-5p		0.0168122	0	0.00840608	DOWN	YES	1.96616e-05	YES
MIMAT0004981	hsa-miR-938		0	0.0220709	0.0110354	DOWN	YES	1.98764e-05	YES
MIMAT0019939	hsa-miR-4780		0	0	0	DOWN	YES	1.98884e-05	YES
MIMAT0003326	hsa-miR-663a		0	0	0	DOWN	YES	2.03008e-05	YES
MIMAT0015043	hsa-miR-3168		0.118449	0.0486742	0.0835617	DOWN	YES	2.03172e-05	YES
MIMAT0019695	hsa-miR-4638-5p		0	0	0	DOWN	YES	2.03065e-05	YES
MIMAT0030986	hsa-miR-8059		0.113026	0	0.0565131	DOWN	YES	2.0267e-05	YES
MIMAT0022281	hsa-miR-5583-5p		0.0427389	0.0825986	0.0626687	DOWN	YES	2.03842e-05	YES
MIMAT0000447	hsa-miR-134-5p		0.0274304	0	0.0137152	DOWN	YES	2.05226e-05	YES
MIMAT0003291	hsa-miR-622		0	0.0178154	0.0089077	DOWN	YES	2.06246e-05	YES
MIMAT0003308	hsa-miR-638		0	0	0	DOWN	YES	2.07895e-05	YES
MIMAT0018109	hsa-miR-3681-3p		60.6635	8.58952	34.6265	UP	YES	2.07967e-05	YES
MIMAT0027619	hsa-miR-6859-3p		0	0	0	DOWN	YES	2.10281e-05	YES
MIMAT0003260	hsa-miR-592		0.0448003	0.0109468	0.0278736	DOWN	YES	2.10953e-05	YES
MIMAT0022499	hsa-miR-5705		0.0273106	0	0.0136553	DOWN	YES	2.12235e-05	YES
MIMAT0022255	hsa-miR-4524b-5p		0.0276731	0	0.0138366	DOWN	YES	2.12995e-05	YES
MIMAT0027647	hsa-miR-6873-3p		0	0	0	DOWN	YES	2.12881e-05	YES
MIMAT0027691	hsa-miR-6895-3p		0	0	0	DOWN	YES	2.19675e-05	YES
MIMAT0022727	hsa-miR-1307-5p		0.0183405	0	0.00917027	DOWN	YES	2.20396e-05	YES
MIMAT0027372	hsa-miR-6735-3p		0	0.0310627	0.0155314	DOWN	YES	2.20917e-05	YES
MIMAT0016864	hsa-miR-4312		0	0	0	DOWN	YES	2.21672e-05	YES
MIMAT0022502	hsa-miR-5708		0.0388455	0.0668897	0.0528676	DOWN	YES	2.23069e-05	YES
MIMAT0016865	hsa-miR-4313		0	0	0	DOWN	YES	2.24594e-05	YES
MIMAT0019900	hsa-miR-4756-3p		0	0.0184797	0.00923985	DOWN	YES	2.27043e-05	YES
MIMAT0021084	hsa-miR-5092		8.21233	81.8075	45.0099	UP	YES	2.28776e-05	YES
MIMAT0019815	hsa-miR-4710		31.9213	9.3717	20.6465	UP	YES	2.32536e-05	YES
MIMAT0026738	hsa-miR-1287-3p		0	0.0973484	0.0486742	DOWN	YES	2.32275e-05	YES
MIMAT0000451	hsa-miR-150-5p		0	0	0	DOWN	YES	2.34282e-05	YES
MIMAT0019933	hsa-miR-4776-3p		0.0198544	0	0.00992718	DOWN	YES	2.3787e-05	YES
MIMAT0030979	hsa-miR-8052		0.119696	0.0555144	0.0876052	DOWN	YES	2.37877e-05	YES
MIMAT0019856	hsa-miR-4732-3p		0	0	0	DOWN	YES	2.38649e-05	YES
MIMAT0019220	hsa-miR-3664-3p		0.0312706	0	0.0156353	DOWN	YES	2.43331e-05	YES
MIMAT0019234	hsa-miR-4474-5p		0	0.0449609	0.0224805	DOWN	YES	2.44948e-05	YES
MIMAT0019904	hsa-miR-4758-3p		0	0	0	DOWN	YES	2.51237e-05	YES
MIMAT0016876	hsa-miR-4324		0	0.0116735	0.00583673	DOWN	YES	2.56253e-05	YES
MIMAT0004565	hsa-miR-218-1-3p		0	0.0244462	0.0122231	DOWN	YES	2.57255e-05	YES
MIMAT0019756	hsa-miR-4674		0	0	0	DOWN	YES	2.57322e-05	YES
MIMAT0002847	hsa-miR-518c-5p		0.0207778	0	0.0103889	DOWN	YES	2.58416e-05	YES
MIMAT0004918	hsa-miR-892b		0.0293621	0	0.014681	DOWN	YES	2.58362e-05	YES
MIMAT0027637	hsa-miR-6868-3p		0.0845152	0	0.0422576	DOWN	YES	2.59311e-05	YES
MIMAT0020925	hsa-miR-550a-3-5p		0.10309	0	0.051545	DOWN	YES	2.60571e-05	YES
MIMAT0022303	hsa-miR-548av-5p		0	0.0203415	0.0101707	DOWN	YES	2.61077e-05	YES
MIMAT0018179	hsa-miR-3907		0.0438373	0.0206106	0.032224	DOWN	YES	2.62646e-05	YES
MIMAT0026623	hsa-miR-627-3p		0.0679796	0	0.0339898	DOWN	YES	2.64866e-05	YES
MIMAT0000449	hsa-miR-146a-5p		0.0466228	0.0135106	0.0300667	DOWN	YES	2.67774e-05	YES
MIMAT0025845	hsa-miR-6716-3p		0	0	0	DOWN	YES	2.69884e-05	YES
MIMAT0002825	hsa-miR-520e		0	0	0	DOWN	YES	2.76534e-05	YES
MIMAT0021121	hsa-miR-5190		0	0	0	DOWN	YES	2.80068e-05	YES
MIMAT0027377	hsa-miR-6738-5p		0	0.0231979	0.011599	DOWN	YES	2.82445e-05	YES
MIMAT0027357	hsa-miR-6728-5p		0.113711	0	0.0568556	DOWN	YES	2.85625e-05	YES
MIMAT0010367	hsa-miR-764		0.0947594	0	0.0473797	DOWN	YES	2.90231e-05	YES
MIMAT0025477	hsa-miR-6510-3p		0.124584	0.0222511	0.0734176	DOWN	YES	2.90282e-05	YES
MIMAT0027519	hsa-miR-6809-3p		0	0	0	DOWN	YES	2.9018e-05	YES
MIMAT0004611	hsa-miR-185-3p		0	0.0168777	0.00843887	DOWN	YES	2.91996e-05	YES
MIMAT0027478	hsa-miR-6789-5p		0	0	0	DOWN	YES	2.9399e-05	YES
MIMAT0022302	hsa-miR-5591-3p		32.6724	9.91414	21.2933	UP	YES	2.97414e-05	YES
MIMAT0026718	hsa-miR-874-5p		0	0.0242289	0.0121145	DOWN	YES	3.00507e-05	YES
MIMAT0027500	hsa-miR-6800-5p		0	0	0	DOWN	YES	3.00233e-05	YES
MIMAT0000736	hsa-miR-381-3p		0.0410106	0.00539753	0.0232041	DOWN	YES	3.01592e-05	YES
MIMAT0019923	hsa-miR-4769-3p		0.0887109	0	0.0443555	DOWN	YES	3.02504e-05	YES
MIMAT0027590	hsa-miR-6845-5p		0.0394582	0	0.0197291	DOWN	YES	3.03411e-05	YES
MIMAT0019799	hsa-miR-4701-3p		16.6342	9.40385	13.019	UP	YES	3.04561e-05	YES
MIMAT0027671	hsa-miR-6885-3p		0.0862637	0	0.0431319	DOWN	YES	3.08979e-05	YES
MIMAT0005922|MIMAT0018925	hsa-miR-1268a/hsa-miR-1268b		0	0.0242289	0.0121145	DOWN	YES	3.15519e-05	YES
MIMAT0003302	hsa-miR-632		0	0.0265927	0.0132964	DOWN	YES	3.17322e-05	YES
MIMAT0022732	hsa-miR-3191-5p		0	0.0265927	0.0132964	DOWN	YES	3.19428e-05	YES
MIMAT0022260	hsa-miR-5572		0.0266133	0	0.0133066	DOWN	YES	3.27352e-05	YES
MIMAT0019895	hsa-miR-4755-5p		0.0694902	0	0.0347451	DOWN	YES	3.28854e-05	YES
MIMAT0019712	hsa-miR-4649-3p		0	0	0	DOWN	YES	3.36765e-05	YES
MIMAT0021046	hsa-miR-5011-3p		40.8811	7.69733	24.2892	UP	YES	3.37773e-05	YES
MIMAT0022948	hsa-miR-1292-3p		0.102527	0.0311515	0.066839	DOWN	YES	3.448e-05	YES
MIMAT0022938	hsa-miR-937-5p		0.0809595	0	0.0404797	DOWN	YES	3.50196e-05	YES
MIMAT0000690	hsa-miR-296-5p		0	0	0	DOWN	YES	3.51512e-05	YES
MIMAT0019816	hsa-miR-4711-5p		0.0330906	0	0.0165453	DOWN	YES	3.60777e-05	YES
MIMAT0028113	hsa-miR-7108-5p		0.0523357	0.168603	0.11047	DOWN	YES	3.64017e-05	YES
MIMAT0004567	hsa-miR-219a-1-3p		0.0306575	0	0.0153287	DOWN	YES	3.65573e-05	YES
MIMAT0002170	hsa-miR-412-3p		0.0933451	0	0.0466725	DOWN	YES	3.66478e-05	YES
MIMAT0004703	hsa-miR-335-3p		0	0	0	DOWN	YES	3.67016e-05	YES
MIMAT0023706	hsa-miR-6081		0	0	0	DOWN	YES	3.67862e-05	YES
MIMAT0019845	hsa-miR-4726-5p		0.0327441	0	0.016372	DOWN	YES	3.70426e-05	YES
MIMAT0002883	hsa-miR-514a-3p		0	0.0230996	0.0115498	DOWN	YES	3.71167e-05	YES
MIMAT0027474	hsa-miR-6787-5p		0	0	0	DOWN	YES	3.86433e-05	YES
MIMAT0000732	hsa-miR-378a-3p		0.0288208	0	0.0144104	DOWN	YES	3.89265e-05	YES
MIMAT0009203	hsa-miR-449b-3p		0.0896648	0	0.0448324	DOWN	YES	3.96822e-05	YES
MIMAT0019068	hsa-miR-4529-3p		75.1797	14.4806	44.8302	UP	YES	3.95771e-05	YES
MIMAT0019222	hsa-miR-3682-5p		0	0	0	DOWN	YES	3.96574e-05	YES
MIMAT0000088	hsa-miR-30a-3p		0.0644755	0.0179621	0.0412188	DOWN	YES	3.98266e-05	YES
MIMAT0004976	hsa-miR-933		0.0343633	0.0886424	0.0615029	DOWN	YES	4.07994e-05	YES
MIMAT0028125	hsa-miR-7114-5p		0	0	0	DOWN	YES	4.13148e-05	YES
MIMAT0015026	hsa-miR-3153		0.0634936	0.166205	0.114849	DOWN	YES	4.1717e-05	YES
MIMAT0027581	hsa-miR-6839-3p		21.2277	10.244	15.7359	UP	YES	4.18162e-05	YES
MIMAT0027482	hsa-miR-6791-5p		0	0	0	DOWN	YES	4.19242e-05	YES
MIMAT0019045	hsa-miR-4508		0	0	0	DOWN	YES	4.34127e-05	YES
MIMAT0014996	hsa-miR-3131		0.0258435	0.0901076	0.0579755	DOWN	YES	4.41074e-05	YES
MIMAT0018957	hsa-miR-4439		7.12922	15.0294	11.0793	UP	YES	4.40778e-05	YES
MIMAT0005951	hsa-miR-1307-3p		0.125922	0	0.062961	DOWN	YES	4.44241e-05	YES
MIMAT0019003	hsa-miR-4476		4.98254	204.324	104.653	UP	YES	4.46221e-05	YES
MIMAT0018352	hsa-miR-3937		0	0.0264636	0.0132318	DOWN	YES	4.48336e-05	YES
MIMAT0019720	hsa-miR-4654		0	0	0	DOWN	YES	4.47835e-05	YES
MIMAT0004602	hsa-miR-125a-3p		0.0334445	0	0.0167222	DOWN	YES	4.51314e-05	YES
MIMAT0004671	hsa-miR-194-3p		0	0	0	DOWN	YES	4.60247e-05	YES
MIMAT0004757	hsa-miR-431-3p		0.036151	0	0.0180755	DOWN	YES	4.61708e-05	YES
MIMAT0031006	hsa-miR-8079		0.036151	0	0.0180755	DOWN	YES	4.7256e-05	YES
MIMAT0021021	hsa-miR-5001-5p		31.0644	9.85465	20.4595	UP	YES	4.74094e-05	YES
MIMAT0027591	hsa-miR-6845-3p		0	0	0	DOWN	YES	4.73566e-05	YES
MIMAT0005884	hsa-miR-1294		0.0468474	0	0.0234237	DOWN	YES	4.96614e-05	YES
MIMAT0022862	hsa-miR-381-5p		17.2498	7.81612	12.533	UP	YES	4.96074e-05	YES
MIMAT0027407	hsa-miR-6753-3p		0.0274304	0	0.0137152	DOWN	YES	4.96819e-05	YES
MIMAT0018082	hsa-miR-3661		0	0	0	DOWN	YES	5.05785e-05	YES
MIMAT0019721	hsa-miR-4655-5p		0.0293621	0	0.014681	DOWN	YES	5.08804e-05	YES
MIMAT0019890	hsa-miR-4753-5p		0.0388455	0	0.0194227	DOWN	YES	5.09241e-05	YES
MIMAT0027526	hsa-miR-6813-5p		0	0	0	DOWN	YES	5.09282e-05	YES
MIMAT0014981	hsa-miR-3119		0.186135	0.0476114	0.116873	DOWN	YES	5.25186e-05	YES
MIMAT0019017	hsa-miR-4483		0	0	0	DOWN	YES	5.24953e-05	YES
MIMAT0022698	hsa-miR-345-3p		0	0	0	DOWN	YES	5.23673e-05	YES
MIMAT0005878	hsa-miR-1287-5p		0	0	0	DOWN	YES	5.27092e-05	YES
MIMAT0013518	hsa-miR-2682-3p		0	0	0	DOWN	YES	5.40423e-05	YES
MIMAT0004764	hsa-miR-490-5p		0	0	0	DOWN	YES	5.42838e-05	YES
MIMAT0007889	hsa-miR-1914-5p		0	0	0	DOWN	YES	5.42717e-05	YES
MIMAT0027537	hsa-miR-6818-3p		0.070668	0.0221157	0.0463918	DOWN	YES	5.4302e-05	YES
MIMAT0019770	hsa-miR-4684-3p		0	0.0160811	0.00804057	DOWN	YES	5.52098e-05	YES
MIMAT0024610	hsa-miR-6127		0	0	0	DOWN	YES	5.5806e-05	YES
MIMAT0026622	hsa-miR-619-5p		0.0315865	0	0.0157932	DOWN	YES	5.58199e-05	YES
MIMAT0000773	hsa-miR-346		0	0	0	DOWN	YES	5.66732e-05	YES
MIMAT0026475	hsa-miR-210-5p		0.0359432	0	0.0179716	DOWN	YES	5.65407e-05	YES
MIMAT0019688	hsa-miR-4632-3p		0.104235	0	0.0521177	DOWN	YES	5.74636e-05	YES
MIMAT0002822	hsa-miR-512-5p		0.053454	0.0546974	0.0540757	DOWN	YES	5.77398e-05	YES
MIMAT0000760	hsa-miR-331-3p		0.0400905	0	0.0200453	DOWN	YES	5.7881e-05	YES
MIMAT0019689	hsa-miR-4633-5p		0.0249168	0	0.0124584	DOWN	YES	5.82419e-05	YES
MIMAT0002814	hsa-miR-432-5p		0	0.0235996	0.0117998	DOWN	YES	5.87308e-05	YES
MIMAT0021026	hsa-miR-5003-3p		0.0390883	0	0.0195441	DOWN	YES	5.99001e-05	YES
MIMAT0005877	hsa-miR-1286		0	0	0	DOWN	YES	6.01724e-05	YES
MIMAT0019761	hsa-miR-4677-3p		0.0861788	0.0271896	0.0566842	DOWN	YES	6.04102e-05	YES
MIMAT0018187	hsa-miR-3913-5p		9.81039	24.3255	17.0679	UP	YES	6.13687e-05	YES
MIMAT0018959	hsa-miR-4441		0.0126091	0.0925946	0.0526019	DOWN	YES	6.18387e-05	YES
MIMAT0004590	hsa-miR-122-3p		0.107521	0.0115254	0.059523	DOWN	YES	6.21895e-05	YES
MIMAT0002819	hsa-miR-193b-3p		0.0386057	0	0.0193028	DOWN	YES	6.22772e-05	YES
MIMAT0005882	hsa-miR-548k		0.148908	0.0137664	0.081337	DOWN	YES	6.26639e-05	YES
MIMAT0002804	hsa-miR-488-5p		0.0403492	0	0.0201746	DOWN	YES	6.2959e-05	YES
MIMAT0027378	hsa-miR-6738-3p		0	0.0224342	0.0112171	DOWN	YES	6.30511e-05	YES
MIMAT0027549	hsa-miR-6824-3p		0.10783	0.0817726	0.0948012	DOWN	YES	6.31146e-05	YES
MIMAT0000721	hsa-miR-369-3p		0.0495572	0.128134	0.0888455	DOWN	YES	6.33061e-05	YES
MIMAT0017986	hsa-miR-3609		0.046083	0.00425235	0.0251677	DOWN	YES	6.40433e-05	YES
MIMAT0027436	hsa-miR-6768-5p		0.118749	0.0137318	0.0662405	DOWN	YES	6.52371e-05	YES
MIMAT0027421	hsa-miR-6760-3p		0.15254	0	0.0762698	DOWN	YES	6.69562e-05	YES
MIMAT0019920	hsa-miR-4768-5p		0	0	0	DOWN	YES	6.8398e-05	YES
MIMAT0031004	hsa-miR-8077		81.6014	6.62462	44.113	UP	YES	6.84908e-05	YES
MIMAT0004980	hsa-miR-937-3p		0.0649217	0	0.0324608	DOWN	YES	6.87794e-05	YES
MIMAT0000256	hsa-miR-181a-5p		0	0	0	DOWN	YES	6.89907e-05	YES
MIMAT0027472	hsa-miR-6786-5p		0.0379038	0	0.0189519	DOWN	YES	6.95036e-05	YES
MIMAT0001541	hsa-miR-449a		0	0	0	DOWN	YES	7.01167e-05	YES
MIMAT0005826	hsa-miR-1181		0	0	0	DOWN	YES	7.03166e-05	YES
MIMAT0027088	hsa-miR-5189-3p		0	0.0332409	0.0166205	DOWN	YES	7.03975e-05	YES
MIMAT0005584	hsa-miR-1229-3p		0	0	0	DOWN	YES	7.09108e-05	YES
MIMAT0005883	hsa-miR-1293		0.104235	0	0.0521177	DOWN	YES	7.09148e-05	YES
MIMAT0019755	hsa-miR-4673		0	0	0	DOWN	YES	7.1164e-05	YES
MIMAT0007888	hsa-miR-1913		0.102527	0.0361027	0.0693146	DOWN	YES	7.13797e-05	YES
MIMAT0018934	hsa-miR-4421		34.621	8.54633	21.5837	UP	YES	7.27037e-05	YES
MIMAT0019044	hsa-miR-4507		0.0398352	0	0.0199176	DOWN	YES	7.28292e-05	YES
MIMAT0019228	hsa-miR-3925-3p		0.0293621	0	0.014681	DOWN	YES	7.29428e-05	YES
MIMAT0019757	hsa-miR-4675		19.7343	10.1663	14.9503	UP	YES	7.34427e-05	YES
MIMAT0002178	hsa-miR-487a-3p		0	0.0194697	0.00973484	DOWN	YES	7.35864e-05	YES
MIMAT0011161	hsa-miR-2116-3p		0	0	0	DOWN	YES	7.36693e-05	YES
MIMAT0022279	hsa-miR-5582-5p		0	0	0	DOWN	YES	7.56148e-05	YES
MIMAT0003294	hsa-miR-625-5p		3.70615	11.5572	7.63167	UP	YES	7.68164e-05	YES
MIMAT0028235	hsa-miR-7162-3p		0	0.0253559	0.0126779	DOWN	YES	7.75657e-05	YES
MIMAT0004917	hsa-miR-888-3p		7.45684	29.305	18.3809	UP	YES	7.8516e-05	YES
MIMAT0018191	hsa-miR-3917		0	0.0198237	0.00991184	DOWN	YES	7.84488e-05	YES
MIMAT0027457	hsa-miR-6778-3p		0	0.028844	0.014422	DOWN	YES	7.87475e-05	YES
MIMAT0002816	hsa-miR-494-3p		0.0363084	0	0.0181542	DOWN	YES	7.88818e-05	YES
MIMAT0003287	hsa-miR-618		30.2619	7.55151	18.9067	UP	YES	7.92491e-05	YES
MIMAT0022489	hsa-miR-5696		0.076503	0	0.0382515	DOWN	YES	7.95647e-05	YES
MIMAT0005881	hsa-miR-1291		0.114057	0.0182937	0.0661753	DOWN	YES	7.99508e-05	YES
MIMAT0002888	hsa-miR-532-5p		0.0279202	0	0.0139601	DOWN	YES	8.04227e-05	YES
MIMAT0005871	hsa-miR-1207-5p		58.5642	7.989	33.2766	UP	YES	8.09649e-05	YES
MIMAT0004959	hsa-miR-216b-5p		16.8823	7.48685	12.1846	UP	YES	8.12224e-05	YES
MIMAT0003277	hsa-miR-609		0.0351355	0	0.0175678	DOWN	YES	8.15297e-05	YES
MIMAT0024599	hsa-miR-6126		0	0	0	DOWN	YES	8.18989e-05	YES
MIMAT0027621	hsa-miR-6769b-3p		0.150962	0.0286922	0.0898269	DOWN	YES	8.18119e-05	YES
MIMAT0003180	hsa-miR-487b-3p		0	0.0165197	0.00825986	DOWN	YES	8.20555e-05	YES
MIMAT0019056	hsa-miR-4519		0.0303598	0	0.0151799	DOWN	YES	8.22026e-05	YES
MIMAT0004517	hsa-miR-106a-3p		16.8861	6.83414	11.8601	UP	YES	8.29625e-05	YES
MIMAT0031175	hsa-miR-548ba		0.0310764	0	0.0155382	DOWN	YES	8.33158e-05	YES
MIMAT0003300	hsa-miR-631		0	0	0	DOWN	YES	8.59702e-05	YES
MIMAT0027507	hsa-miR-6803-3p		0	0.132964	0.0664818	DOWN	YES	8.57733e-05	YES
MIMAT0030998	hsa-miR-8071		0	0	0	DOWN	YES	8.59157e-05	YES
MIMAT0019848	hsa-miR-4727-3p		0.106002	0	0.053001	DOWN	YES	8.63586e-05	YES
MIMAT0019965	hsa-miR-4793-5p		28.7499	7.02797	17.889	UP	YES	8.63273e-05	YES
MIMAT0022290	hsa-miR-5587-3p		0.165672	0	0.082836	DOWN	YES	8.66588e-05	YES
MIMAT0027690	hsa-miR-6895-5p		0.0466725	0	0.0233363	DOWN	YES	8.69723e-05	YES
MIMAT0004499	hsa-miR-26a-1-3p		0	0.0231979	0.011599	DOWN	YES	8.72619e-05	YES
MIMAT0027427	hsa-miR-6763-3p		0.0286886	0	0.0143443	DOWN	YES	8.75892e-05	YES
MIMAT0010133	hsa-miR-2110		0	0	0	DOWN	YES	8.78389e-05	YES
MIMAT0000448	hsa-miR-136-5p		26.6699	6.2848	16.4773	UP	YES	8.86576e-05	YES
MIMAT0022271	hsa-miR-664b-5p		25.5086	8.57203	17.0403	UP	YES	9.21816e-05	YES
MIMAT0003298	hsa-miR-629-3p		0	0	0	DOWN	YES	9.35303e-05	YES
MIMAT0027445	hsa-miR-6772-3p		0	0	0	DOWN	YES	9.3894e-05	YES
MIMAT0014988	hsa-miR-3125		0.0363612	0.0948089	0.065585	DOWN	YES	9.661e-05	YES
MIMAT0027663	hsa-miR-6881-3p		0.0459862	0	0.0229931	DOWN	YES	9.7947e-05	YES
MIMAT0003335	hsa-miR-657		0	0	0	DOWN	YES	9.9429e-05	YES
MIMAT0000258	hsa-miR-181c-5p		0.0521177	0	0.0260588	DOWN	YES	0.000101623	YES
MIMAT0015048	hsa-miR-3173-3p		7.34179	17.4072	12.3745	UP	YES	0.000101796	YES
MIMAT0003150	hsa-miR-455-5p		0.0285576	0	0.0142788	DOWN	YES	0.000107299	YES
MIMAT0004682	hsa-miR-361-3p		0	0.0273945	0.0136973	DOWN	YES	0.000107284	YES
MIMAT0027103	hsa-miR-5699-5p		0.0591406	0	0.0295703	DOWN	YES	0.000109494	YES
MIMAT0027611	hsa-miR-6855-3p		0	0.0395037	0.0197518	DOWN	YES	0.000110048	YES
MIMAT0027418	hsa-miR-6759-5p		57.1399	7.70999	32.425	UP	YES	0.000110851	YES
MIMAT0019963	hsa-miR-4791		0.0778983	0.0316948	0.0547966	DOWN	YES	0.00011175	YES
MIMAT0019033	hsa-miR-4498		0	0	0	DOWN	YES	0.000112288	YES
MIMAT0015040	hsa-miR-3166		18.4696	6.40454	12.4371	UP	YES	0.000112528	YES
MIMAT0019066	hsa-miR-4527		15.3559	7.86674	11.6113	UP	YES	0.00011559	YES
MIMAT0027496	hsa-miR-6798-5p		0.0969631	0	0.0484816	DOWN	YES	0.000116023	YES
MIMAT0016878	hsa-miR-4257		0.130294	0.0567866	0.0935404	DOWN	YES	0.000120232	YES
MIMAT0025476	hsa-miR-6510-5p		0	0	0	DOWN	YES	0.000123426	YES
MIMAT0027688	hsa-miR-6894-5p		0.0162024	0.173615	0.0949087	DOWN	YES	0.000125677	YES
MIMAT0003309	hsa-miR-639		0.0751246	0	0.0375623	DOWN	YES	0.000129853	YES
MIMAT0000244	hsa-miR-30c-5p		0	0	0	DOWN	YES	0.000131018	YES
MIMAT0022265	hsa-miR-548ar-5p		39.717	6.38921	23.0531	UP	YES	0.000131462	YES
MIMAT0019750	hsa-miR-4670-5p		0.109084	0.0217192	0.0654013	DOWN	YES	0.000133776	YES
MIMAT0019753	hsa-miR-4671-3p		119.586	8.74879	64.1676	UP	YES	0.000135034	YES
MIMAT0023710	hsa-miR-6085		0	0	0	DOWN	YES	0.000136652	YES
MIMAT0022735	hsa-miR-374c-3p		0	0	0	DOWN	YES	0.00014087	YES
MIMAT0024618	hsa-miR-6134		0.0735779	0	0.0367889	DOWN	YES	0.000143796	YES
MIMAT0003265	hsa-miR-597-5p		0	0	0	DOWN	YES	0.000145406	YES
MIMAT0015039	hsa-miR-3165		24.4209	7.18132	15.8011	UP	YES	0.000145542	YES
MIMAT0030021	hsa-miR-7706		0.0983352	0.0307995	0.0645674	DOWN	YES	0.000145962	YES
MIMAT0004810	hsa-miR-629-5p		0.0548607	0	0.0274304	DOWN	YES	0.000146972	YES
MIMAT0031178	hsa-miR-7975		0	0	0	DOWN	YES	0.000147211	YES
MIMAT0004813	hsa-miR-411-3p		93.5082	4.7215	49.1149	UP	YES	0.000151323	YES
MIMAT0004601	hsa-miR-145-3p		6.18161	13.7823	9.98197	UP	YES	0.000153063	YES
MIMAT0005902	hsa-miR-1250-5p		17.9508	8.54291	13.2468	UP	YES	0.000154445	YES
MIMAT0003261	hsa-miR-593-5p		0	0.0189948	0.0094974	DOWN	YES	0.000155525	YES
MIMAT0027669	hsa-miR-6884-3p		0	0	0	DOWN	YES	0.000156695	YES
MIMAT0018998	hsa-miR-4471		31.3695	8.78979	20.0796	UP	YES	0.000158651	YES
MIMAT0002858	hsa-miR-520g-3p		0.0888009	0.0108596	0.0498302	DOWN	YES	0.000160564	YES
MIMAT0019020	hsa-miR-4486		0.0390883	0	0.0195441	DOWN	YES	0.000160607	YES
MIMAT0015041	hsa-miR-1260b		0	0.034723	0.0173615	DOWN	YES	0.00016109	YES
MIMAT0027567	hsa-miR-6833-3p		0	0	0	DOWN	YES	0.000162195	YES
MIMAT0027441	hsa-miR-6770-3p		0	0	0	DOWN	YES	0.000163599	YES
MIMAT0005893	hsa-miR-1305		26.9184	6.19442	16.5564	UP	YES	0.000165242	YES
MIMAT0015061	hsa-miR-3181		0	0	0	DOWN	YES	0.000169915	YES
MIMAT0003337	hsa-miR-659-3p		0.10783	0	0.0539148	DOWN	YES	0.000172938	YES
MIMAT0018967	hsa-miR-4448		6.18806	17.7372	11.9626	UP	YES	0.000173682	YES
MIMAT0013802	hsa-miR-2861		0	0.0482434	0.0241217	DOWN	YES	0.000176305	YES
MIMAT0019896	hsa-miR-4755-3p		3.62893	128.87	66.2496	UP	YES	0.000178474	YES
MIMAT0024617	hsa-miR-6133		0.041418	0	0.020709	DOWN	YES	0.000181908	YES
MIMAT0030996	hsa-miR-8069		0	0	0	DOWN	YES	0.000187085	YES
MIMAT0004675	hsa-miR-219a-2-3p		0.079976	0	0.039988	DOWN	YES	0.000188828	YES
MIMAT0004951	hsa-miR-887-3p		0.0992718	0	0.0496359	DOWN	YES	0.000189339	YES
MIMAT0019776	hsa-miR-1343-3p		0	0.045811	0.0229055	DOWN	YES	0.000190058	YES
MIMAT0018361	hsa-miR-3945		0.200132	0	0.100066	DOWN	YES	0.000190654	YES
MIMAT0019863	hsa-miR-4737		0.0911679	0	0.045584	DOWN	YES	0.000191921	YES
MIMAT0005580	hsa-miR-1227-3p		0	0	0	DOWN	YES	0.000194858	YES
MIMAT0019810	hsa-miR-4708-3p		0.0607196	0	0.0303598	DOWN	YES	0.00019848	YES
MIMAT0027453	hsa-miR-6776-3p		0	0.0524184	0.0262092	DOWN	YES	0.000202403	YES
MIMAT0003283	hsa-miR-615-3p		0	0	0	DOWN	YES	0.00020306	YES
MIMAT0016866	hsa-miR-4315		0	0	0	DOWN	YES	0.000206174	YES
MIMAT0018077	hsa-miR-3657		0.0774025	0	0.0387012	DOWN	YES	0.000210267	YES
MIMAT0018931	hsa-miR-4419a		0.130294	0	0.0651471	DOWN	YES	0.00021065	YES
MIMAT0000077	hsa-miR-22-3p		0	0	0	DOWN	YES	0.000213316	YES
MIMAT0003327	hsa-miR-449b-5p		0.197499	0	0.0987493	DOWN	YES	0.000217813	YES
MIMAT0000266	hsa-miR-205-5p		0.0466725	0	0.0233363	DOWN	YES	0.00021972	YES
MIMAT0019212	hsa-miR-3160-5p		87.5945	4.51792	46.0562	UP	YES	0.000231033	YES
MIMAT0004509	hsa-miR-93-3p		0	0	0	DOWN	YES	0.000232104	YES
MIMAT0016860	hsa-miR-4307		0.0672486	0	0.0336243	DOWN	YES	0.000232401	YES
MIMAT0004549	hsa-miR-148a-5p		6.80982	12.6881	9.74898	UP	YES	0.000233421	YES
MIMAT0018447|MIMAT0022730	hsa-miR-548aa/hsa-miR-548t-3p		0.070384	0.0179918	0.0441879	DOWN	YES	0.000234629	YES
MIMAT0019200	hsa-miR-3124-3p		0.0539148	0.118511	0.086213	DOWN	YES	0.000235376	YES
MIMAT0004919	hsa-miR-541-5p		0.125082	0.147338	0.13621	DOWN	YES	0.000236894	YES
MIMAT0006767	hsa-miR-1827		24.7187	7.00284	15.8608	UP	YES	0.000239976	YES
MIMAT0019886	hsa-miR-4749-3p		0.153475	0	0.0767377	DOWN	YES	0.000241918	YES
MIMAT0003340	hsa-miR-542-5p		15.4764	10.8217	13.149	UP	YES	0.000245022	YES
MIMAT0019217	hsa-miR-3189-5p		0	0.0491127	0.0245563	DOWN	YES	0.000246437	YES
MIMAT0002850	hsa-miR-524-3p		10.2241	9.56547	9.8948	UP	YES	0.000247312	YES
MIMAT0022278	hsa-miR-548at-3p		9.93197	6.58044	8.25621	UP	YES	0.000248488	YES
MIMAT0003276	hsa-miR-608		0	0.0454292	0.0227146	DOWN	YES	0.000249029	YES
MIMAT0030017	hsa-miR-7702		0	0.0432659	0.021633	DOWN	YES	0.000249056	YES
MIMAT0005866	hsa-miR-1203		0.0357378	0	0.0178689	DOWN	YES	0.000255739	YES
MIMAT0019817	hsa-miR-4711-3p		0.0563434	0	0.0281717	DOWN	YES	0.000257227	YES
MIMAT0004975	hsa-miR-509-3-5p		0.0699566	0	0.0349783	DOWN	YES	0.000260839	YES
MIMAT0016849	hsa-miR-4294		149.331	2.7443	76.0376	UP	YES	0.000264814	YES
MIMAT0005586	hsa-miR-1231		0.1996	0	0.0997998	DOWN	YES	0.000269014	YES
MIMAT0007886	hsa-miR-1911-3p		0	0	0	DOWN	YES	0.000269793	YES
MIMAT0018072	hsa-miR-3652		0	0	0	DOWN	YES	0.00027052	YES
MIMAT0004947	hsa-miR-885-5p		0.0710696	0	0.0355348	DOWN	YES	0.000271157	YES
MIMAT0015063	hsa-miR-3183		0	0.039792	0.019896	DOWN	YES	0.000274447	YES
MIMAT0028115	hsa-miR-7109-5p		0	0.0486742	0.0243371	DOWN	YES	0.000277373	YES
MIMAT0014991	hsa-miR-3128		18.9248	7.13381	13.0293	UP	YES	0.000279693	YES
MIMAT0019037	hsa-miR-4501		0	0.0193316	0.0096658	DOWN	YES	0.000280735	YES
MIMAT0000734	hsa-miR-380-5p		0.0377893	0.21806	0.127925	DOWN	YES	0.000285082	YES
MIMAT0019357	hsa-miR-3972		0.0547646	0	0.0273823	DOWN	YES	0.000286672	YES
MIMAT0022483	hsa-miR-5691		0.17667	0	0.088335	DOWN	YES	0.000287749	YES
MIMAT0015057	hsa-miR-3180-5p		0	0	0	DOWN	YES	0.000291563	YES
MIMAT0027354	hsa-miR-6726-3p		0	0.0450538	0.0225269	DOWN	YES	0.000292068	YES
MIMAT0015065	hsa-miR-3185		0.0411455	0	0.0205728	DOWN	YES	0.00029517	YES
MIMAT0019925	hsa-miR-4771		6.02213	13.5775	9.79981	UP	YES	0.000300115	YES
MIMAT0019883	hsa-miR-4747-3p		0	0	0	DOWN	YES	0.000302939	YES
MIMAT0026619	hsa-miR-597-3p		0	0	0	DOWN	YES	0.000303172	YES
MIMAT0009199	hsa-miR-365a-5p		0	0.0395037	0.0197518	DOWN	YES	0.000304691	YES
MIMAT0019074	hsa-miR-378i		0.0244302	0.147338	0.0858841	DOWN	YES	0.000310884	YES
MIMAT0005949	hsa-miR-664a-3p		28.1907	5.3451	16.7679	UP	YES	0.000314673	YES
MIMAT0019781	hsa-miR-4691-5p		0.0592808	0	0.0296404	DOWN	YES	0.000316856	YES
MIMAT0019940	hsa-miR-4436b-5p		0.150099	0	0.0750495	DOWN	YES	0.000317936	YES
MIMAT0004516	hsa-miR-105-3p		6.64033	10.2922	8.46628	UP	YES	0.000336543	YES
MIMAT0027551	hsa-miR-6825-3p		0	0	0	DOWN	YES	0.000343524	YES
MIMAT0028218	hsa-miR-7154-5p		0.106182	0.0352468	0.0707144	DOWN	YES	0.000343872	YES
MIMAT0019929	hsa-miR-4774-5p		5.54343	19.348	12.4457	UP	YES	0.000348164	YES
MIMAT0022468	hsa-miR-5680		96.1196	3.56124	49.8404	UP	YES	0.000351548	YES
MIMAT0004584	hsa-let-7g-3p		0	0	0	DOWN	YES	0.00035361	YES
MIMAT0011777	hsa-miR-2277-3p		0.070271	0	0.0351355	DOWN	YES	0.000354016	YES
MIMAT0015079	hsa-miR-3195		0	0.0858505	0.0429253	DOWN	YES	0.000361384	YES
MIMAT0004792	hsa-miR-92b-5p		0.0459862	0	0.0229931	DOWN	YES	0.000375963	YES
MIMAT0027575	hsa-miR-6836-3p		0	0	0	DOWN	YES	0.000376281	YES
MIMAT0025485	hsa-miR-6514-3p		0	0	0	DOWN	YES	0.000379527	YES
MIMAT0019774	hsa-miR-4687-5p		0.135959	0	0.0679796	DOWN	YES	0.000381574	YES
MIMAT0027412	hsa-miR-6756-5p		0	0.0332409	0.0166205	DOWN	YES	0.00039658	YES
MIMAT0005872	hsa-miR-1207-3p		7.27305	22.676	14.9745	UP	YES	0.000401114	YES
MIMAT0027617	hsa-miR-6858-3p		0.108767	0	0.0543837	DOWN	YES	0.000401677	YES
MIMAT0022282	hsa-miR-5583-3p		13.211	5.05785	9.13443	UP	YES	0.000408632	YES
MIMAT0020600	hsa-miR-5095		16.8193	9.8854	13.3524	UP	YES	0.000409922	YES
MIMAT0019710	hsa-miR-4648		0.049245	0	0.0246225	DOWN	YES	0.000419055	YES
MIMAT0009978	hsa-miR-2053		6.92375	9.6179	8.27083	UP	YES	0.000425647	YES
MIMAT0004948	hsa-miR-885-3p		15.055	9.72186	12.3884	UP	YES	0.000427057	YES
MIMAT0004807	hsa-miR-624-3p		2.01182	141.33	71.6709	UP	YES	0.000448337	YES
MIMAT0005929	hsa-miR-1275		0	0	0	DOWN	YES	0.000450261	YES
MIMAT0003257	hsa-miR-550a-3p		223.886	1.71733	112.802	UP	YES	0.000453578	YES
MIMAT0027438	hsa-miR-6769a-5p		85.3358	4.12993	44.7329	UP	YES	0.000482117	YES
MIMAT0024615	hsa-miR-6131		0.0772114	0	0.0386057	DOWN	YES	0.000492538	YES
MIMAT0000729	hsa-miR-376a-3p		6.5974	8.19517	7.39629	UP	YES	0.000493553	YES
MIMAT0004702	hsa-miR-339-3p		0.23453	0	0.117265	DOWN	YES	0.000513992	YES
MIMAT0019005	hsa-miR-4477b		22.6409	5.83521	14.2381	UP	YES	0.000514317	YES
MIMAT0026637	hsa-miR-1296-3p		5.80118	24.3934	15.0973	UP	YES	0.000565275	YES
MIMAT0019060	hsa-miR-4522		0.135959	0.0656808	0.10082	DOWN	YES	0.000566269	YES
MIMAT0000073	hsa-miR-19a-3p		5.02809	24.5711	14.7996	UP	YES	0.000568084	YES
MIMAT0000318	hsa-miR-200b-3p		5.05073	19.4327	12.2417	UP	YES	0.00056805	YES
MIMAT0030412	hsa-miR-7843-3p		0	0.0425899	0.021295	DOWN	YES	0.000578089	YES
MIMAT0015073	hsa-miR-3190-5p		0.183945	0	0.0919724	DOWN	YES	0.00058156	YES
MIMAT0022297	hsa-miR-5589-5p		0	0	0	DOWN	YES	0.00058357	YES
MIMAT0027612	hsa-miR-6856-5p		0	0	0	DOWN	YES	0.000584575	YES
MIMAT0027561	hsa-miR-6830-3p		0.0400905	0.160339	0.100215	DOWN	YES	0.000588126	YES
MIMAT0027516	hsa-miR-6808-5p		14.3324	8.88833	11.6103	UP	YES	0.000590429	YES
MIMAT0028124	hsa-miR-7113-3p		0	0	0	DOWN	YES	0.000590665	YES
MIMAT0004586	hsa-miR-15b-3p		4.7992	21.633	13.2161	UP	YES	0.000617964	YES
MIMAT0026477	hsa-miR-128-1-5p		0	0.0707988	0.0353994	DOWN	YES	0.000644543	YES
MIMAT0015377	hsa-miR-3126-3p		0	0.0656808	0.0328404	DOWN	YES	0.000649135	YES
MIMAT0018996	hsa-miR-4469		0	0.163545	0.0817726	DOWN	YES	0.000667476	YES
MIMAT0027461	hsa-miR-6780a-3p		0.0403492	0	0.0201746	DOWN	YES	0.000681297	YES
MIMAT0000414	hsa-let-7g-5p		39.1436	4.53034	21.837	UP	YES	0.000688369	YES
MIMAT0019738	hsa-miR-4664-3p		6.92054	13.9433	10.4319	UP	YES	0.000698665	YES
MIMAT0004608	hsa-miR-146a-3p		3.99423	51.4806	27.7374	UP	YES	0.000723314	YES
MIMAT0004481	hsa-let-7a-3p		0.112014	0	0.0560071	DOWN	YES	0.000726681	YES
MIMAT0022485	hsa-miR-4666b		4.74634	23.9376	14.342	UP	YES	0.000725938	YES
MIMAT0019885	hsa-miR-4749-5p		0.0440431	0	0.0220216	DOWN	YES	0.000727782	YES
MIMAT0004982	hsa-miR-939-5p		0	0	0	DOWN	YES	0.000728765	YES
MIMAT0022726	hsa-miR-1306-5p		0.110692	0	0.0553462	DOWN	YES	0.000734001	YES
MIMAT0019867	hsa-miR-4738-3p		12.0349	6.87165	9.45327	UP	YES	0.000755887	YES
MIMAT0003236	hsa-miR-571		0.0367889	0	0.0183945	DOWN	YES	0.000763775	YES
MIMAT0022694	hsa-miR-211-3p		0	0.0562011	0.0281006	DOWN	YES	0.000768776	YES
MIMAT0003255	hsa-miR-588		0.100873	0.176925	0.138899	DOWN	YES	0.000777207	YES
MIMAT0005953	hsa-miR-1322		9.14457	5.49686	7.32072	UP	YES	0.000776865	YES
MIMAT0018086	hsa-miR-3664-5p		13.9371	4.70901	9.32307	UP	YES	0.000777705	YES
MIMAT0019857	hsa-miR-4733-5p		0	0	0	DOWN	YES	0.000776028	YES
MIMAT0003219	hsa-miR-555		1.86939	112.187	57.0282	UP	YES	0.000785529	YES
MIMAT0019031	hsa-miR-4496		0.0975513	0.00817318	0.0528622	DOWN	YES	0.000785552	YES
MIMAT0000687	hsa-miR-299-3p		0.0747207	0.00530302	0.0400119	DOWN	YES	0.000788404	YES
MIMAT0019046	hsa-miR-4509		0.176398	0.0327746	0.104586	DOWN	YES	0.000789299	YES
MIMAT0019974	hsa-miR-4798-5p		83.2873	2.30819	42.7978	UP	YES	0.000801015	YES
MIMAT0007884	hsa-miR-1910-5p		0	0.0336513	0.0168256	DOWN	YES	0.000801868	YES
MIMAT0026636	hsa-miR-668-5p		0.104235	0	0.0521177	DOWN	YES	0.000817845	YES
MIMAT0015072	hsa-miR-320e		0.102807	0	0.0514037	DOWN	YES	0.000825383	YES
MIMAT0031095	hsa-miR-128-2-5p		77.9974	2.50379	40.2506	UP	YES	0.000837659	YES
MIMAT0000281	hsa-miR-224-5p		0.0543837	0	0.0271918	DOWN	YES	0.00088833	YES
MIMAT0022484	hsa-miR-5692a		6.35581	12.4319	9.39383	UP	YES	0.000889216	YES
MIMAT0027623	hsa-miR-6861-5p		0.226599	0	0.113299	DOWN	YES	0.000892614	YES
MIMAT0004657	hsa-miR-200c-5p		0	0	0	DOWN	YES	0.000908441	YES
MIMAT0026741	hsa-miR-1251-3p		79.8741	2.42982	41.1519	UP	YES	0.000909068	YES
MIMAT0027447	hsa-miR-6773-3p		0	0	0	DOWN	YES	0.000910774	YES
MIMAT0019921	hsa-miR-4768-3p		0.290889	0	0.145445	DOWN	YES	0.000915933	YES
MIMAT0030020	hsa-miR-7705		0.120788	0.00880696	0.0647974	DOWN	YES	0.000926872	YES
MIMAT0027520	hsa-miR-6810-5p		0.0408766	0.181717	0.111297	DOWN	YES	0.000936142	YES
MIMAT0000435	hsa-miR-143-3p		0.0774984	0.0062303	0.0418644	DOWN	YES	0.000942105	YES
MIMAT0026620	hsa-miR-598-5p		0	0	0	DOWN	YES	0.00094402	YES
MIMAT0007883	hsa-miR-1909-3p		0	0	0	DOWN	YES	0.000953949	YES
MIMAT0015024	hsa-miR-3151-5p		92.422	1.83284	47.1274	UP	YES	0.00097665	YES
MIMAT0004676	hsa-miR-34b-3p		44.7419	3.42365	24.0828	UP	YES	0.000983846	YES
MIMAT0000431	hsa-miR-140-5p		0.0919724	0.192273	0.142123	DOWN	YES	0.000988024	YES
MIMAT0026717	hsa-miR-891a-3p		47.4326	3.673	25.5528	UP	YES	0.000992639	YES
MIMAT0026743	hsa-miR-1288-5p		77.0728	2.52877	39.8008	UP	YES	0.00101215	YES
MIMAT0000688	hsa-miR-301a-3p		17.0408	4.42846	10.7346	UP	YES	0.00101439	YES
MIMAT0004513	hsa-miR-101-5p		0	0.0767818	0.0383909	DOWN	YES	0.0010371	YES
MIMAT0019784	hsa-miR-4693-5p		8.11231	5.99869	7.0555	UP	YES	0.00104326	YES
MIMAT0027363	hsa-miR-6731-5p		42.184	4.22052	23.2022	UP	YES	0.00106213	YES
MIMAT0019693	hsa-miR-4636		29.0983	5.14795	17.1231	UP	YES	0.00106711	YES
MIMAT0004496	hsa-miR-23a-5p		0.297815	0	0.148908	DOWN	YES	0.00111385	YES
MIMAT0030429	hsa-miR-7854-3p		3.04839	53.0143	28.0313	UP	YES	0.00115944	YES
MIMAT0002818	hsa-miR-496		0.182159	0	0.0910794	DOWN	YES	0.00117745	YES
MIMAT0015015	hsa-miR-3144-3p		4.73834	11.2059	7.97211	UP	YES	0.00119422	YES
MIMAT0022257	hsa-miR-5571-5p		0.223361	0	0.111681	DOWN	YES	0.00125057	YES
MIMAT0018360	hsa-miR-3944-3p		0.0481086	0	0.0240543	DOWN	YES	0.00125616	YES
MIMAT0027679	hsa-miR-6889-3p		0	0	0	DOWN	YES	0.00126024	YES
MIMAT0019949	hsa-miR-4785		0	0	0	DOWN	YES	0.00128076	YES
MIMAT0022267	hsa-miR-548as-5p		4.23507	14.8054	9.52025	UP	YES	0.00135606	YES
MIMAT0000096	hsa-miR-98-5p		1.86956	71.8215	36.8455	UP	YES	0.00136978	YES
MIMAT0007348	hsa-miR-1470		0	0	0	DOWN	YES	0.00138438	YES
MIMAT0004693	hsa-miR-330-5p		0	0	0	DOWN	YES	0.00141738	YES
MIMAT0004971	hsa-miR-921		3.78483	25.5887	14.6868	UP	YES	0.00142796	YES
MIMAT0019875	hsa-miR-4744		11.4736	6.34327	8.90844	UP	YES	0.00144876	YES
MIMAT0022275	hsa-miR-5581-5p		4.80088	22.9872	13.894	UP	YES	0.00144735	YES
MIMAT0027562	hsa-miR-6831-5p		0.150007	0.0236679	0.0868373	DOWN	YES	0.00145719	YES
MIMAT0004497	hsa-miR-24-2-5p		0.0579085	0	0.0289543	DOWN	YES	0.00146682	YES
MIMAT0016888	hsa-miR-4326		13.4431	4.0793	8.7612	UP	YES	0.0015043	YES
MIMAT0021127	hsa-miR-5195-3p		0	0.0956405	0.0478203	DOWN	YES	0.00151949	YES
MIMAT0004819	hsa-miR-671-3p		0	0	0	DOWN	YES	0.0015295	YES
MIMAT0027524	hsa-miR-6812-5p		0.302619	0.0400846	0.171352	DOWN	YES	0.00154625	YES
MIMAT0019740	hsa-miR-4665-3p		0.0558404	0	0.0279202	DOWN	YES	0.00155381	YES
MIMAT0019706	hsa-miR-4645-3p		0.0735779	0	0.0367889	DOWN	YES	0.00155965	YES
MIMAT0018966	hsa-miR-4447		11.4395	5.67222	8.55586	UP	YES	0.0015632	YES
MIMAT0027674	hsa-miR-6887-5p		0	0	0	DOWN	YES	0.00159273	YES
MIMAT0018085	hsa-miR-3663-3p		0	0	0	DOWN	YES	0.00159999	YES
MIMAT0016867	hsa-miR-4316		0.147156	0	0.0735779	DOWN	YES	0.00160206	YES
MIMAT0019829	hsa-miR-4717-5p		0.119811	0.00938298	0.0645969	DOWN	YES	0.00164868	YES
MIMAT0003315	hsa-miR-645		56.1615	2.35786	29.2597	UP	YES	0.00166351	YES
MIMAT0002866	hsa-miR-517c-3p		40.3829	3.55783	21.9704	UP	YES	0.00167339	YES
MIMAT0030411	hsa-miR-7843-5p		0.0128951	0.112135	0.0625153	DOWN	YES	0.00168501	YES
MIMAT0000765	hsa-miR-335-5p		6.06483	6.81209	6.43846	UP	YES	0.00171699	YES
MIMAT0031002	hsa-miR-8075		11.788	4.87767	8.33282	UP	YES	0.00171578	YES
MIMAT0016917	hsa-miR-4287		11.3184	5.55663	8.43753	UP	YES	0.00176031	YES
MIMAT0025856	hsa-miR-6724-5p		0	0.104837	0.0524184	DOWN	YES	0.00176201	YES
MIMAT0027479	hsa-miR-6789-3p		0	0.0865319	0.0432659	DOWN	YES	0.00176516	YES
MIMAT0022942	hsa-miR-1229-5p		0.271918	0.0448684	0.158393	DOWN	YES	0.00176796	YES
MIMAT0019934	hsa-miR-4777-5p		2.2589	54.1734	28.2161	UP	YES	0.00181769	YES
MIMAT0027400	hsa-miR-6750-5p		0.30758	0	0.15379	DOWN	YES	0.00182913	YES
MIMAT0019767	hsa-miR-4682		0	0.0673026	0.0336513	DOWN	YES	0.00184961	YES
MIMAT0025450	hsa-miR-6499-5p		0	0.234114	0.117057	DOWN	YES	0.00187227	YES
MIMAT0027522	hsa-miR-6811-5p		14.4468	4.62967	9.53825	UP	YES	0.00187461	YES
MIMAT0000453	hsa-miR-154-3p		62.3174	1.85711	32.0872	UP	YES	0.00189006	YES
MIMAT0000265	hsa-miR-204-5p		0.148586	0.0297085	0.0891473	DOWN	YES	0.00189639	YES
MIMAT0019231	hsa-miR-3944-5p		0.0947594	0	0.0473797	DOWN	YES	0.00190582	YES
MIMAT0000715	hsa-miR-302b-3p		0.0686189	0	0.0343094	DOWN	YES	0.0019606	YES
MIMAT0014979	hsa-miR-3117-3p		26.6133	5.21449	15.9139	UP	YES	0.00196673	YES
MIMAT0027466	hsa-miR-6783-5p		0.306575	0.045683	0.176129	DOWN	YES	0.00198746	YES
MIMAT0005589	hsa-miR-1234-3p		0	0	0	DOWN	YES	0.00206833	YES
MIMAT0022301	hsa-miR-5591-5p		0.178689	0	0.0893446	DOWN	YES	0.0021083	YES
MIMAT0015064	hsa-miR-3184-5p		0.347451	0.0500138	0.198733	DOWN	YES	0.00212143	YES
MIMAT0026472	hsa-let-7c-3p		0.0109721	0.166752	0.0888621	DOWN	YES	0.00212099	YES
MIMAT0000751	hsa-miR-330-3p		7.23133	14.151	10.6912	UP	YES	0.00223596	YES
MIMAT0000084	hsa-miR-27a-3p		0.151484	0	0.075742	DOWN	YES	0.00227719	YES
MIMAT0019808	hsa-miR-4707-3p		1.5254	115.79	58.6577	UP	YES	0.00227527	YES
MIMAT0022493	hsa-miR-5700		6.53128	4.12687	5.32908	UP	YES	0.00229249	YES
MIMAT0023693	hsa-miR-6068		0.0553462	0	0.0276731	DOWN	YES	0.0023018	YES
MIMAT0025460	hsa-miR-6502-5p		0.126773	0.0218352	0.0743039	DOWN	YES	0.00230159	YES
MIMAT0031009	hsa-miR-8082		3.7147	25.9037	14.8092	UP	YES	0.00230924	YES
MIMAT0021035	hsa-miR-5007-5p		1.76243	57.8948	29.8286	UP	YES	0.00233716	YES
MIMAT0027398	hsa-miR-6749-5p		0	0	0	DOWN	YES	0.00236636	YES
MIMAT0030997	hsa-miR-8070		0.122261	0.0170094	0.0696352	DOWN	YES	0.00237246	YES
MIMAT0000693	hsa-miR-30e-3p		2.658	40.342	21.5	UP	YES	0.00237654	YES
MIMAT0019912	hsa-miR-4763-5p		0	0	0	DOWN	YES	0.00237821	YES
MIMAT0000452	hsa-miR-154-5p		0.343633	0	0.171817	DOWN	YES	0.0024075	YES
MIMAT0019950	hsa-miR-1245b-5p		8.8531	4.48257	6.66784	UP	YES	0.00244525	YES
MIMAT0018091	hsa-miR-3668		27.2735	3.07267	15.1731	UP	YES	0.0024483	YES
MIMAT0027481	hsa-miR-6790-3p		0.0355348	0.331511	0.183523	DOWN	YES	0.00245109	YES
MIMAT0019826	hsa-miR-4716-5p		0.221207	0.0286168	0.124912	DOWN	YES	0.00247755	YES
MIMAT0004804	hsa-miR-615-5p		0.148908	0	0.0744538	DOWN	YES	0.00254384	YES
MIMAT0019889	hsa-miR-4752		0.223361	0	0.111681	DOWN	YES	0.00256303	YES
MIMAT0022692	hsa-miR-181b-3p		5.65181	4.47658	5.06419	UP	YES	0.00256248	YES
MIMAT0021130	hsa-miR-5197-5p		4.49014	10.0524	7.27128	UP	YES	0.00261897	YES
MIMAT0002880	hsa-miR-508-3p		0.297815	0	0.148908	DOWN	YES	0.00267027	YES
MIMAT0003324	hsa-miR-661		0.0962173	0	0.0481086	DOWN	YES	0.00269379	YES
MIMAT0019075	hsa-miR-4535		0	0	0	DOWN	YES	0.00270188	YES
MIMAT0019836	hsa-miR-4722-5p		0.109721	0	0.0548607	DOWN	YES	0.00279059	YES
MIMAT0027582	hsa-miR-6840-5p		0	0.128776	0.0643879	DOWN	YES	0.00280069	YES
MIMAT0016863	hsa-miR-4311		0.0318006	0.119139	0.0754698	DOWN	YES	0.00286067	YES
MIMAT0027543	hsa-miR-6821-3p		3.74078	32.5546	18.1477	UP	YES	0.00285955	YES
MIMAT0027545	hsa-miR-6822-3p		0.061922	0	0.030961	DOWN	YES	0.00286601	YES
MIMAT0028118	hsa-miR-7110-3p		0	0	0	DOWN	YES	0.00287682	YES
MIMAT0003316	hsa-miR-646		0	0.073669	0.0368345	DOWN	YES	0.00289082	YES
MIMAT0018185	hsa-miR-3911		0.115817	0	0.0579085	DOWN	YES	0.0029619	YES
MIMAT0027410	hsa-miR-6755-5p		38.8256	2.22422	20.5249	UP	YES	0.00302236	YES
MIMAT0002851	hsa-miR-517-5p		0.106302	0.00718249	0.0567424	DOWN	YES	0.00306024	YES
MIMAT0016880	hsa-miR-4259		0	0	0	DOWN	YES	0.00316923	YES
MIMAT0004776	hsa-miR-505-5p		12.4884	3.56107	8.02474	UP	YES	0.00317401	YES
MIMAT0022490	hsa-miR-5697		0.0204517	0.10494	0.0626959	DOWN	YES	0.00322836	YES
MIMAT0000101	hsa-miR-103a-3p		4.21718	10.435	7.32607	UP	YES	0.00332537	YES
MIMAT0004488	hsa-miR-15a-3p		42.751	1.89996	22.3255	UP	YES	0.00333914	YES
MIMAT0007891	hsa-miR-1915-5p		0	0	0	DOWN	YES	0.00338842	YES
MIMAT0027658	hsa-miR-6879-5p		5.20006	9.7136	7.45683	UP	YES	0.0033962	YES
MIMAT0015045	hsa-miR-3170		0.195441	0	0.0977206	DOWN	YES	0.00342856	YES
MIMAT0004500	hsa-miR-26b-3p		44.7162	1.93774	23.3269	UP	YES	0.00343441	YES
MIMAT0001620	hsa-miR-200a-5p		0.0822911	0	0.0411455	DOWN	YES	0.00351381	YES
MIMAT0027559	hsa-miR-6829-3p		0	0	0	DOWN	YES	0.00373861	YES
MIMAT0000684	hsa-miR-302a-3p		0.164189	0.0118254	0.0880074	DOWN	YES	0.00377297	YES
MIMAT0030415	hsa-miR-1273h-5p		0	0	0	DOWN	YES	0.00377433	YES
MIMAT0003310	hsa-miR-640		0.16903	0	0.0845152	DOWN	YES	0.00384856	YES
MIMAT0027469	hsa-miR-6784-3p		47.6388	1.49501	24.5669	UP	YES	0.00385477	YES
MIMAT0003249	hsa-miR-584-5p		0.106227	0	0.0531136	DOWN	YES	0.00387189	YES
MIMAT0002873	hsa-miR-502-5p		0.332666	0	0.166333	DOWN	YES	0.00389314	YES
MIMAT0027430	hsa-miR-6765-5p		0	0.11599	0.0579948	DOWN	YES	0.00389072	YES
MIMAT0014990	hsa-miR-3127-5p		0	0	0	DOWN	YES	0.00389701	YES
MIMAT0032026	hsa-miR-301b-5p		0.310122	0	0.155061	DOWN	YES	0.00390214	YES
MIMAT0019888	hsa-miR-4751		0.100873	0	0.0504365	DOWN	YES	0.00402389	YES
MIMAT0005887	hsa-miR-1299		42.4688	1.71999	22.0944	UP	YES	0.00403337	YES
MIMAT0019978	hsa-miR-4800-5p		0	0.253559	0.126779	DOWN	YES	0.00417309	YES
MIMAT0024597	hsa-miR-6124		0.117448	0	0.0587241	DOWN	YES	0.00417219	YES
MIMAT0000761	hsa-miR-324-5p		0.173726	0	0.0868628	DOWN	YES	0.00418383	YES
MIMAT0018950	hsa-miR-4434		7.49081	3.9435	5.71716	UP	YES	0.00426125	YES
MIMAT0000454	hsa-miR-184		69.8047	1.26206	35.5334	UP	YES	0.00427481	YES
MIMAT0000255	hsa-miR-34a-5p		0.197499	0	0.0987493	DOWN	YES	0.00429468	YES
MIMAT0019723	hsa-miR-4656		0	0	0	DOWN	YES	0.00430081	YES
MIMAT0018081	hsa-miR-3660		0.0195441	0.15055	0.0850473	DOWN	YES	0.00431503	YES
MIMAT0027560	hsa-miR-6830-5p		6.14883	9.58247	7.86565	UP	YES	0.0043114	YES
MIMAT0003237	hsa-miR-572		16.5618	4.08863	10.3252	UP	YES	0.00437073	YES
MIMAT0019807	hsa-miR-4707-5p		0	0	0	DOWN	YES	0.00446376	YES
MIMAT0003246	hsa-miR-581		3.71087	7.54407	5.62747	UP	YES	0.00449308	YES
MIMAT0027654	hsa-miR-6877-5p		4.16941	19.9127	12.0411	UP	YES	0.00450665	YES
MIMAT0027355	hsa-miR-6727-5p		0.10783	0	0.0539148	DOWN	YES	0.00458452	YES
MIMAT0009451	hsa-miR-1976		0.127635	0.0106267	0.0691309	DOWN	YES	0.00461936	YES
MIMAT0030414	hsa-miR-4433b-3p		0.290889	0	0.145445	DOWN	YES	0.0046361	YES
MIMAT0027488	hsa-miR-6794-5p		13.4897	4.37364	8.93169	UP	YES	0.00465527	YES
MIMAT0004953	hsa-miR-873-5p		0.237498	0.0310627	0.134281	DOWN	YES	0.00466892	YES
MIMAT0019718	hsa-miR-4653-5p		4.84342	13.2746	9.059	UP	YES	0.00473504	YES
MIMAT0027634	hsa-miR-6867-5p		23.9025	2.52594	13.2142	UP	YES	0.00478015	YES
MIMAT0019945	hsa-miR-4782-3p		19.4251	4.22598	11.8255	UP	YES	0.00491717	YES
MIMAT0016891	hsa-miR-4265		0	0.175855	0.0879276	DOWN	YES	0.00530943	YES
MIMAT0018978	hsa-miR-4456		3.60116	9.79507	6.69812	UP	YES	0.00534718	YES
MIMAT0019719	hsa-miR-4653-3p		3.02659	17.9784	10.5025	UP	YES	0.00534741	YES
MIMAT0019775	hsa-miR-4687-3p		0	0.121145	0.0605723	DOWN	YES	0.00539078	YES
MIMAT0019708	hsa-miR-4646-3p		0	0	0	DOWN	YES	0.00554266	YES
MIMAT0004762	hsa-miR-486-3p		0.252182	0.0197518	0.135967	DOWN	YES	0.00559895	YES
MIMAT0026742	hsa-miR-1266-3p		19.3849	2.69854	11.0417	UP	YES	0.00564362	YES
MIMAT0000437	hsa-miR-145-5p		7.93864	4.25126	6.09495	UP	YES	0.00573211	YES
MIMAT0019002	hsa-miR-4475		11.0862	3.45032	7.26827	UP	YES	0.00572791	YES
MIMAT0019865	hsa-miR-3064-3p		0.198544	0	0.0992718	DOWN	YES	0.00578303	YES
MIMAT0015086	hsa-miR-3201		4.24161	8.83735	6.53948	UP	YES	0.00585683	YES
MIMAT0017992	hsa-miR-3614-5p		9.31011	11.6426	10.4763	UP	YES	0.00588909	YES
MIMAT0020602	hsa-miR-1273g-5p		8.98028	4.21356	6.59692	UP	YES	0.00592903	YES
MIMAT0031119	hsa-miR-1199-5p		0.053001	0	0.0265005	DOWN	YES	0.00605044	YES
MIMAT0026611	hsa-miR-520g-5p		29.2963	1.89618	15.5962	UP	YES	0.00624249	YES
MIMAT0018198	hsa-miR-3923		0.060602	0.193831	0.127217	DOWN	YES	0.00636331	YES
MIMAT0000072	hsa-miR-18a-5p		9.01029	3.79829	6.40429	UP	YES	0.00644225	YES
MIMAT0019911	hsa-miR-4762-3p		35.9547	1.67145	18.8131	UP	YES	0.00647496	YES
MIMAT0027656	hsa-miR-6878-5p		0	0	0	DOWN	YES	0.00651913	YES
MIMAT0018954	hsa-miR-548ae-3p		14.468	3.19113	8.82955	UP	YES	0.00658859	YES
MIMAT0019818	hsa-miR-4712-5p		42.4842	1.18815	21.8362	UP	YES	0.00674239	YES
MIMAT0022943	hsa-miR-1233-5p		0.123437	0.244378	0.183907	DOWN	YES	0.00693355	YES
MIMAT0004955	hsa-miR-374b-5p		23.0578	2.1029	12.5804	UP	YES	0.00699663	YES
MIMAT0005799	hsa-miR-1283		12.1004	3.78438	7.94237	UP	YES	0.00702234	YES
MIMAT0027489	hsa-miR-6794-3p		0	0.0656808	0.0328404	DOWN	YES	0.00720188	YES
MIMAT0004592	hsa-miR-125b-1-3p		6.19611	4.30711	5.25161	UP	YES	0.00732692	YES
MIMAT0018354	hsa-miR-548y		36.1255	1.19269	18.6591	UP	YES	0.00736937	YES
MIMAT0005827	hsa-miR-1182		5.21177	4.78669	4.99923	UP	YES	0.00738757	YES
MIMAT0018083	hsa-miR-3662		7.02307	3.23151	5.12729	UP	YES	0.00744039	YES
MIMAT0000100	hsa-miR-29b-3p		16.0314	2.6823	9.35686	UP	YES	0.00747076	YES
MIMAT0016899	hsa-miR-4264		3.48512	12.3399	7.91251	UP	YES	0.00748107	YES
MIMAT0000750	hsa-miR-340-3p		0	0	0	DOWN	YES	0.00753233	YES
MIMAT0003216	hsa-miR-553		13.3852	2.76026	8.07275	UP	YES	0.00752922	YES
MIMAT0015077	hsa-miR-3193		2.79319	14.5645	8.67884	UP	YES	0.00780276	YES
MIMAT0004678	hsa-miR-99b-3p		0.159907	0	0.0799533	DOWN	YES	0.00793257	YES
MIMAT0019824	hsa-miR-4715-5p		3.2973	13.0929	8.19512	UP	YES	0.00819328	YES
MIMAT0004612	hsa-miR-186-3p		7.84565	3.2183	5.53198	UP	YES	0.00842281	YES
MIMAT0027539	hsa-miR-6819-3p		0.270448	0	0.135224	DOWN	YES	0.00858087	YES
MIMAT0028126	hsa-miR-7114-3p		0.481086	0	0.240543	DOWN	YES	0.00861014	YES
MIMAT0005914	hsa-miR-1262		2.8477	10.7655	6.80658	UP	YES	0.00895508	YES
MIMAT0027409	hsa-miR-6754-3p		3.68652	7.02106	5.35379	UP	YES	0.00902007	YES
MIMAT0027456	hsa-miR-6778-5p		0.239392	0	0.119696	DOWN	YES	0.0090956	YES
MIMAT0031008	hsa-miR-8081		21.1266	1.92923	11.5279	UP	YES	0.00917377	YES
MIMAT0031003	hsa-miR-8076		0.367889	0.0293092	0.198599	DOWN	YES	0.009423	YES
MIMAT0022701	hsa-miR-506-5p		29.9171	1.35153	15.6343	UP	YES	0.00950641	YES
MIMAT0019232	hsa-miR-4423-5p		13.0396	4.10877	8.57421	UP	YES	0.00955111	YES
MIMAT0030982	hsa-miR-8055		4.41977	5.48168	4.95073	UP	YES	0.00959844	YES
MIMAT0000078	hsa-miR-23a-3p		17.8882	2.11532	10.0018	UP	YES	0.00978765	YES
MIMAT0000759	hsa-miR-148b-3p		25.6452	1.764	13.7046	UP	YES	0.00986063	YES
MIMAT0000070|MIMAT0000103	hsa-miR-17-5p/hsa-miR-106a-5p		9.66507	3.1007	6.38289	UP	YES	0.0100514	YES
MIMAT0025452	hsa-miR-548ay-5p		3.03372	7.85731	5.44551	UP	YES	0.0100905	YES
MIMAT0021037	hsa-miR-548ap-5p		5.85013	4.93722	5.39367	UP	YES	0.010412	YES
MIMAT0027532	hsa-miR-6816-5p		0.329164	0	0.164582	DOWN	YES	0.0104494	YES
MIMAT0027448	hsa-miR-6774-5p		8.65319	3.60285	6.12802	UP	YES	0.0104646	YES
MIMAT0019694	hsa-miR-4637		15.2584	2.41458	8.8365	UP	YES	0.0105659	YES
MIMAT0004504	hsa-miR-31-3p		10.0598	3.53363	6.79672	UP	YES	0.0106792	YES
MIMAT0007885	hsa-miR-1911-5p		0.160362	0.0118511	0.0861066	DOWN	YES	0.0108916	YES
MIMAT0025484	hsa-miR-6514-5p		28.9011	1.16308	15.0321	UP	YES	0.0111325	YES
MIMAT0027454	hsa-miR-6777-5p		4.07465	13.0518	8.56322	UP	YES	0.0114321	YES
MIMAT0019915	hsa-miR-4764-3p		31.212	1.02757	16.1198	UP	YES	0.0114611	YES
MIMAT0019229	hsa-miR-3940-5p		0.210813	0	0.105407	DOWN	YES	0.0117787	YES
MIMAT0025854	hsa-miR-6722-3p		0.301403	0.100954	0.201179	DOWN	YES	0.0119306	YES
MIMAT0019062	hsa-miR-4524a-5p		9.67072	3.22957	6.45015	UP	YES	0.0119404	YES
MIMAT0022495	hsa-miR-5702		26.4758	1.26807	13.8719	UP	YES	0.0120433	YES
MIMAT0003307	hsa-miR-637		0	0.522747	0.261374	DOWN	YES	0.0120905	YES
MIMAT0019930	hsa-miR-4774-3p		4.08551	6.74575	5.41563	UP	YES	0.0122451	YES
MIMAT0000099	hsa-miR-101-3p		3.22649	4.91229	4.06939	UP	YES	0.0124041	YES
MIMAT0014985	hsa-miR-3123		10.95	2.72575	6.83788	UP	YES	0.0124674	YES
MIMAT0004555	hsa-miR-10a-3p		8.6293	2.99666	5.81298	UP	YES	0.0124952	YES
MIMAT0003278	hsa-miR-610		0.242878	0	0.121439	DOWN	YES	0.0126558	YES
MIMAT0005916	hsa-miR-548n		8.32188	2.76776	5.54482	UP	YES	0.0127755	YES
MIMAT0004594	hsa-miR-132-5p		0	0.0971749	0.0485874	DOWN	YES	0.0128758	YES
MIMAT0000689	hsa-miR-99b-5p		5.07657	6.44631	5.76144	UP	YES	0.012895	YES
MIMAT0004949	hsa-miR-877-5p		13.6652	2.81073	8.23797	UP	YES	0.0130263	YES
MIMAT0021027	hsa-miR-5004-5p		1.1918	30.7166	15.9542	UP	YES	0.0131451	YES
MIMAT0027403	hsa-miR-6751-3p		3.24969	8.19593	5.72281	UP	YES	0.0132518	YES
MIMAT0019906	hsa-miR-4760-5p		3.01011	6.905	4.95756	UP	YES	0.0133964	YES
MIMAT0003333	hsa-miR-549a		4.02292	12.4118	8.21736	UP	YES	0.0135247	YES
MIMAT0016896	hsa-miR-4268		3.69134	7.43885	5.5651	UP	YES	0.0136592	YES
MIMAT0019001	hsa-miR-4474-3p		2.7288	11.7781	7.25347	UP	YES	0.0141632	YES
MIMAT0022299	hsa-miR-5590-5p		15.0698	2.40508	8.73742	UP	YES	0.0143748	YES
MIMAT0022292	hsa-miR-548au-3p		0	0.307995	0.153997	DOWN	YES	0.0144922	YES
MIMAT0016898	hsa-miR-4263		3.70828	5.08458	4.39643	UP	YES	0.0147775	YES
MIMAT0018939	hsa-miR-4424		2.82753	10.0374	6.43247	UP	YES	0.0148371	YES
MIMAT0019796	hsa-miR-4700-5p		2.71542	12.8625	7.78896	UP	YES	0.0148757	YES
MIMAT0022476	hsa-miR-5692c		30.8363	1.14769	15.992	UP	YES	0.0148976	YES
MIMAT0005941	hsa-miR-1284		0.0398352	0.333766	0.186801	DOWN	YES	0.0149233	YES
MIMAT0030422	hsa-miR-7847-3p		0	0.165197	0.0825986	DOWN	YES	0.0149152	YES
MIMAT0025471	hsa-miR-6507-3p		7.98686	3.00773	5.4973	UP	YES	0.0150624	YES
MIMAT0022945	hsa-miR-1236-5p		0.203536	0.0306265	0.117081	DOWN	YES	0.0152377	YES
MIMAT0019337	hsa-miR-3960		14.4605	3.1603	8.8104	UP	YES	0.0153621	YES
MIMAT0000442	hsa-miR-9-3p		2.62368	12.2273	7.42548	UP	YES	0.0154712	YES
MIMAT0007881	hsa-miR-1908-5p		27.1012	1.48196	14.2916	UP	YES	0.0160038	YES
MIMAT0002852|MIMAT0002857	hsa-miR-517a-3p/hsa-miR-517b-3p		1.15324	26.3275	13.7404	UP	YES	0.0161308	YES
MIMAT0027450	hsa-miR-6775-5p		0.362081	0.0222511	0.192166	DOWN	YES	0.0162777	YES
MIMAT0027553	hsa-miR-6826-3p		0.181279	0.272575	0.226927	DOWN	YES	0.0166377	YES
MIMAT0018074	hsa-miR-3654		0	0.155757	0.0778787	DOWN	YES	0.0172494	YES
MIMAT0027570	hsa-miR-6835-5p		0	0	0	DOWN	YES	0.017613	YES
MIMAT0020300	hsa-miR-4520-2-3p		12.6753	2.42889	7.55208	UP	YES	0.0178784	YES
MIMAT0003285	hsa-miR-548c-3p		2.84394	6.87188	4.85791	UP	YES	0.0181816	YES
MIMAT0010497	hsa-miR-759		3.14402	4.66679	3.90541	UP	YES	0.018377	YES
MIMAT0025858	hsa-miR-892c-3p		3.12417	4.4951	3.80964	UP	YES	0.0186725	YES
MIMAT0018098	hsa-miR-3675-5p		2.94627	7.95054	5.4484	UP	YES	0.0197731	YES
MIMAT0004812	hsa-miR-548d-5p		8.97221	2.34297	5.65759	UP	YES	0.0203928	YES
MIMAT0014987	hsa-miR-548s		5.41188	3.55533	4.4836	UP	YES	0.0204104	YES
MIMAT0004495	hsa-miR-22-5p		7.13361	3.35875	5.24618	UP	YES	0.020935	YES
MIMAT0004588	hsa-miR-27b-5p		2.64273	8.14349	5.39311	UP	YES	0.0209388	YES
MIMAT0016870	hsa-miR-4319		0	0.340719	0.17036	DOWN	YES	0.0215106	YES
MIMAT0002855	hsa-miR-520d-5p		2.81789	9.69332	6.2556	UP	YES	0.0229999	YES
MIMAT0030992	hsa-miR-8065		5.48959	4.47435	4.98197	UP	YES	0.0232326	YES
MIMAT0004689	hsa-miR-377-5p		15.2336	1.76598	8.49979	UP	YES	0.0233618	YES
MIMAT0007349	hsa-miR-1471		0.313752	0.0123059	0.163029	DOWN	YES	0.0246575	YES
MIMAT0025857	hsa-miR-892c-5p		3.23539	5.96562	4.6005	UP	YES	0.0253494	YES
MIMAT0022967	hsa-miR-3620-5p		15.0412	1.90803	8.47459	UP	YES	0.0255644	YES
MIMAT0027566	hsa-miR-6833-5p		2.19499	8.91373	5.55436	UP	YES	0.0266179	YES
MIMAT0005898	hsa-miR-1246		15.76	1.37058	8.56526	UP	YES	0.0266487	YES
MIMAT0003164	hsa-miR-544a		3.50698	4.2496	3.87829	UP	YES	0.0267883	YES
MIMAT0018986	hsa-miR-4462		15.0748	1.88236	8.47858	UP	YES	0.0268041	YES
MIMAT0003254	hsa-miR-548b-3p		2.27423	9.84618	6.0602	UP	YES	0.0270901	YES
MIMAT0022264	hsa-miR-548aq-3p		6.73643	2.57539	4.65591	UP	YES	0.0283623	YES
MIMAT0026735	hsa-miR-1180-5p		0	0	0	DOWN	YES	0.0295021	YES
MIMAT0004492	hsa-miR-19b-2-5p		0.0803282	0.387663	0.233996	DOWN	YES	0.0297456	YES
MIMAT0027498	hsa-miR-6799-5p		4.03492	6.42952	5.23222	UP	YES	0.0297208	YES
MIMAT0000682	hsa-miR-200a-3p		2.32427	6.26782	4.29605	UP	YES	0.0305817	YES
MIMAT0018961	hsa-miR-4443		0.446723	0	0.223361	DOWN	YES	0.0309973	YES
MIMAT0004486	hsa-let-7f-1-3p		10.0096	1.77998	5.89477	UP	YES	0.0315871	YES
MIMAT0018949	hsa-miR-4433a-3p		0	0	0	DOWN	YES	0.0320909	YES
MIMAT0021043	hsa-miR-5010-5p		0	0	0	DOWN	YES	0.0330543	YES
MIMAT0015013	hsa-miR-548u		7.46181	2.31177	4.88679	UP	YES	0.033183	YES
MIMAT0022838	hsa-miR-1185-1-3p		9.49629	2.12289	5.80959	UP	YES	0.0331662	YES
MIMAT0027629	hsa-miR-6864-3p		0	0.288088	0.144044	DOWN	YES	0.0336225	YES
MIMAT0019041	hsa-miR-4505		0.15254	0	0.0762698	DOWN	YES	0.0343792	YES
MIMAT0000705	hsa-miR-362-5p		0.0712044	0.257606	0.164405	DOWN	YES	0.0344541	YES
MIMAT0026625	hsa-miR-653-3p		13.2494	1.23064	7.24003	UP	YES	0.0347592	YES
MIMAT0019882	hsa-miR-4747-5p		0.127098	0.307484	0.217291	DOWN	YES	0.0348502	YES
MIMAT0004695	hsa-miR-337-5p		0.232172	0.282501	0.257336	DOWN	YES	0.0351377	YES
MIMAT0026737	hsa-miR-548j-3p		10.7634	1.52592	6.14466	UP	YES	0.0353151	YES
MIMAT0003244	hsa-miR-579-3p		0.0315069	0.20434	0.117924	DOWN	YES	0.0354363	YES
MIMAT0016912	hsa-miR-4282		2.71214	4.23265	3.4724	UP	YES	0.0361503	YES
MIMAT0002869	hsa-miR-519a-3p		0.422057	0.035171	0.228614	DOWN	YES	0.0364296	YES
MIMAT0015060	hsa-miR-548w		4.11672	3.25296	3.68484	UP	YES	0.0364878	YES
MIMAT0019811	hsa-miR-4709-5p		13.1858	1.26096	7.22337	UP	YES	0.0367728	YES
MIMAT0003165	hsa-miR-545-3p		8.31068	1.82998	5.07033	UP	YES	0.038117	YES
MIMAT0018989|MIMAT0022707	hsa-miR-548ai/hsa-miR-570-5p		2.91316	5.08127	3.99721	UP	YES	0.0381013	YES
MIMAT0004185	hsa-miR-802		0.404307	0.0899836	0.247145	DOWN	YES	0.0385631	YES
MIMAT0016921	hsa-miR-4290		15.546	1.24606	8.39601	UP	YES	0.0385425	YES
MIMAT0000707	hsa-miR-363-3p		2.19223	6.11158	4.1519	UP	YES	0.039144	YES
MIMAT0019016	hsa-miR-4482-5p		4.76799	4.03412	4.40106	UP	YES	0.0399378	YES
MIMAT0022929	hsa-miR-758-5p		3.88989	2.59696	3.24343	UP	YES	0.0399913	YES
MIMAT0027486	hsa-miR-6793-5p		0.0584497	0.476345	0.267398	DOWN	YES	0.0401169	YES
MIMAT0000069	hsa-miR-16-5p		0.189902	0	0.0949512	DOWN	YES	0.0413259	YES
MIMAT0019899	hsa-miR-4756-5p		7.28449	2.38135	4.83292	UP	YES	0.0413858	YES
MIMAT0030994	hsa-miR-8067		0.347451	0.0725486	0.21	DOWN	YES	0.0415185	YES
MIMAT0002820	hsa-miR-497-5p		0.297815	0.308576	0.303196	DOWN	YES	0.0417009	YES
MIMAT0027602	hsa-miR-6851-5p		0.938118	0.0832292	0.510674	DOWN	YES	0.0418128	YES
MIMAT0016884	hsa-miR-4254		6.39519	2.38345	4.38932	UP	YES	0.0419618	YES
MIMAT0018969	hsa-miR-548ag		0.0192435	0.255887	0.137565	DOWN	YES	0.041994	YES
MIMAT0000733	hsa-miR-379-5p		6.15716	3.10172	4.62944	UP	YES	0.0426848	YES
MIMAT0019011	hsa-miR-4479		0	0.181717	0.0908585	DOWN	YES	0.043796	YES
MIMAT0030418	hsa-miR-6516-3p		3.93496	2.83478	3.38487	UP	YES	0.043801	YES
MIMAT0027601	hsa-miR-6850-3p		1.63217	10.5246	6.07839	UP	YES	0.0446401	YES
MIMAT0000425	hsa-miR-130a-3p		1.13106	12.5918	6.86143	UP	YES	0.0460338	YES
MIMAT0019805	hsa-miR-4705		2.16277	7.46165	4.81221	UP	YES	0.0460508	YES
MIMAT0022291	hsa-miR-548au-5p		2.90337	3.86436	3.38387	UP	YES	0.0471196	YES
MIMAT0022256	hsa-miR-4524b-3p		3.89723	3.13022	3.51372	UP	YES	0.048894	YES
MIMAT0020959	hsa-miR-4536-3p		10.7543	1.68997	6.22214	UP	YES	0.049261	YES
MIMAT0019928	hsa-miR-4773		1.34912	10.9485	6.14882	UP	YES	0.0498408	YES
MIMAT0019070	hsa-miR-4531		3.87542	3.06316	3.46929	UP	YES	0.0506622	YES
MIMAT0019030	hsa-miR-4495		5.4365	2.32436	3.88043	UP	YES	0.052561	YES
MIMAT0030988	hsa-miR-8061		3.69982	2.70375	3.20178	UP	YES	0.0526283	YES
MIMAT0005936	hsa-miR-1278		1.23918	10.1217	5.68045	UP	YES	0.0543185	YES
MIMAT0000728	hsa-miR-375		2.26384	4.97627	3.62006	UP	YES	0.0546302	YES
MIMAT0003225	hsa-miR-561-3p		5.49399	2.07371	3.78385	UP	YES	0.054973	YES
MIMAT0027442	hsa-miR-6771-5p		0.359432	172.631	86.4953	UP	NO	0.00156782
MIMAT0027645	hsa-miR-6872-3p		1482.8	0	741.401	UP	NO	0.00157083
MIMAT0014997	hsa-miR-3132		0.156353	350.547	175.352	UP	NO	0.00185502
MIMAT0000438	hsa-miR-152-3p		0.484816	131.55	66.0172	UP	NO	0.00187193
MIMAT0027624	hsa-miR-6861-3p		0.28285	170.329	85.3058	UP	NO	0.00222559
MIMAT0019699	hsa-miR-4640-5p		311.218	0.0355147	155.627	UP	NO	0.00250396
MIMAT0026917	hsa-miR-1910-3p		0.236563	145.623	72.9299	UP	NO	0.00361686
MIMAT0021122	hsa-miR-5191		240.471	0.0262512	120.249	UP	NO	0.00369431
MIMAT0003317	hsa-miR-647		0.362558	94.0489	47.2057	UP	NO	0.00424632
MIMAT0000430	hsa-miR-138-5p		0.198995	113.112	56.6557	UP	NO	0.00516553
MIMAT0027380	hsa-miR-6739-3p		0.145445	141.635	70.8902	UP	NO	0.00544953
MIMAT0027353	hsa-miR-6726-5p		75.2449	0.969157	38.107	UP	NO	0.00547836
MIMAT0000424	hsa-miR-128-3p		98.9744	0.132247	49.5533	UP	NO	0.00630016
MIMAT0015080	hsa-miR-3196		0.250165	98.4858	49.368	UP	NO	0.00639141
MIMAT0018108	hsa-miR-3681-5p		0.288374	76.4529	38.3707	UP	NO	0.00659252
MIMAT0027574	hsa-miR-6836-5p		72.3173	0.414622	36.366	UP	NO	0.00675927
MIMAT0000065	hsa-let-7d-5p		0.74702	52.6398	26.6934	UP	NO	0.00694259
MIMAT0027511	hsa-miR-6805-3p		0.31513	120.157	60.2359	UP	NO	0.00707534
MIMAT0027388	hsa-miR-6743-3p		0.826213	46.5468	23.6865	UP	NO	0.00752472
MIMAT0019227	hsa-miR-3922-5p		0.312706	88.6919	44.5023	UP	NO	0.00777163
MIMAT0004543	hsa-miR-192-3p		0.187389	81.6258	40.9066	UP	NO	0.00831686
MIMAT0022721	hsa-miR-1247-3p		241.277	0	120.639	UP	NO	0.00831909
MIMAT0004658	hsa-miR-155-3p		48.9541	0.66347	24.8088	UP	NO	0.00897497
MIMAT0000079	hsa-miR-24-1-5p		45.0346	0.597625	22.8161	UP	NO	0.00941829
MIMAT0004685	hsa-miR-302d-5p		41.8115	0.809058	21.3103	UP	NO	0.0101883
MIMAT0002830	hsa-miR-520f-3p		39.3673	0.723898	20.0456	UP	NO	0.0105707
MIMAT0011158	hsa-miR-2115-5p		0.228253	64.4762	32.3522	UP	NO	0.0108136
MIMAT0002833	hsa-miR-520a-5p		0.122974	111.03	55.5765	UP	NO	0.0108302
MIMAT0018183	hsa-miR-3909		53.054	0.956796	27.0054	UP	NO	0.0113138
MIMAT0004613	hsa-miR-188-3p		0.938118	44.8046	22.8714	UP	NO	0.011675
MIMAT0004681	hsa-miR-26a-2-3p		41.7096	0.657198	21.1834	UP	NO	0.0119108
MIMAT0019922	hsa-miR-4769-5p		0.199903	58.2227	29.2113	UP	NO	0.0120981
MIMAT0022978	hsa-miR-4743-3p		0.14107	73.1557	36.6484	UP	NO	0.0123925
MIMAT0002846	hsa-miR-520c-3p		0.158734	110.684	55.4214	UP	NO	0.0138216
MIMAT0000735	hsa-miR-380-3p		0.925807	34.5101	17.718	UP	NO	0.0140145
MIMAT0002859	hsa-miR-516b-5p		0.180904	70.9279	35.5544	UP	NO	0.0141131
MIMAT0019901	hsa-miR-4757-5p		0.0919724	71.1697	35.6308	UP	NO	0.0155728
MIMAT0019792	hsa-miR-4697-3p		118.776	0.0158015	59.3961	UP	NO	0.01581
MIMAT0005943	hsa-miR-1292-5p		66.4943	0.0690064	33.2816	UP	NO	0.0162081
MIMAT0004751	hsa-miR-18b-3p		61.862	0.0525869	30.9573	UP	NO	0.0169261
MIMAT0027417	hsa-miR-6758-3p		60.3551	0.131679	30.2434	UP	NO	0.0175067
MIMAT0005869	hsa-miR-1205		41.7231	0.647983	21.1855	UP	NO	0.017539
MIMAT0015004	hsa-miR-544b		36.9231	0.423905	18.6735	UP	NO	0.0179732
MIMAT0011160	hsa-miR-2116-5p		0.127872	60.696	30.412	UP	NO	0.019272
MIMAT0027493	hsa-miR-6796-3p		0.120853	48.5444	24.3326	UP	NO	0.0199931
MIMAT0019006	hsa-miR-4478		0.111681	63.8484	31.98	UP	NO	0.020136
MIMAT0019760	hsa-miR-4677-5p		0.111349	49.5672	24.8393	UP	NO	0.02118
MIMAT0022713	hsa-miR-1185-2-3p		0.104671	54.9687	27.5367	UP	NO	0.0224096
MIMAT0005955	hsa-miR-1197		43.8822	0.402668	22.1424	UP	NO	0.0228481
MIMAT0000081	hsa-miR-25-3p		0.140092	41.3406	20.7404	UP	NO	0.0232805
MIMAT0019018	hsa-miR-4484		104.877	0.0127372	52.4448	UP	NO	0.0241078
MIMAT0019880	hsa-miR-4746-5p		144.887	0	72.4436	UP	NO	0.0242534
MIMAT0027396	hsa-miR-6748-5p		165.355	0	82.6776	UP	NO	0.0243357
MIMAT0000763	hsa-miR-338-3p		0.36459	30.7578	15.5612	UP	NO	0.0249952
MIMAT0031000	hsa-miR-8073		46.9528	0.0808829	23.5168	UP	NO	0.0252693
MIMAT0027587	hsa-miR-6842-3p		52.825	0.212003	26.5185	UP	NO	0.0256222
MIMAT0019853	hsa-miR-4731-5p		63.3497	0.0227146	31.6862	UP	NO	0.0265564
MIMAT0003286	hsa-miR-617		51.3472	0.0858505	25.7165	UP	NO	0.0268845
MIMAT0031893	hsa-miR-181b-2-3p		34.9389	0.241481	17.5902	UP	NO	0.0271393
MIMAT0031890	hsa-miR-203a-5p		28.6918	0.410494	14.5512	UP	NO	0.0285136
MIMAT0000754	hsa-miR-337-3p		27.0949	0.59448	13.8447	UP	NO	0.0285411
MIMAT0028227	hsa-miR-7158-3p		0.112542	39.8207	19.9666	UP	NO	0.0293622
MIMAT0022924	hsa-miR-495-5p		38.952	0.110504	19.5313	UP	NO	0.0296211
MIMAT0021083	hsa-miR-5091		0.210223	37.9371	19.0737	UP	NO	0.0297581
MIMAT0019700	hsa-miR-4640-3p		31.0204	0.638605	15.8295	UP	NO	0.0301095
MIMAT0019878	hsa-miR-4745-5p		83.6801	0	41.8401	UP	NO	0.0310561
MIMAT0019914	hsa-miR-4764-5p		127.021	0	63.5104	UP	NO	0.0312079
MIMAT0027666	hsa-miR-6883-5p		25.3788	0.570625	12.9747	UP	NO	0.0319712
MIMAT0000243	hsa-miR-148a-3p		42.4448	0.0427011	21.2437	UP	NO	0.0325668
MIMAT0003248	hsa-miR-583		0.0750924	40.3897	20.2324	UP	NO	0.0328062
MIMAT0027598	hsa-miR-6849-5p		43.9806	0.0674414	22.024	UP	NO	0.0334749
MIMAT0010313	hsa-miR-762		0.178689	27.4133	13.796	UP	NO	0.0340556
MIMAT0002861	hsa-miR-518e-3p		0.433454	27.6743	14.0539	UP	NO	0.0340852
MIMAT0018947	hsa-miR-4431		0.0824719	35.8177	17.9501	UP	NO	0.0344425
MIMAT0000253	hsa-miR-10a-5p		54.33	0.0194004	27.1747	UP	NO	0.0346669
MIMAT0003215	hsa-miR-552-3p		0.219443	31.8298	16.0246	UP	NO	0.0352296
MIMAT0027444	hsa-miR-6772-5p		0.0398352	76.5689	38.3044	UP	NO	0.0353235
MIMAT0027386	hsa-miR-6742-3p		0.0440431	47.2403	23.6422	UP	NO	0.0357685
MIMAT0027544	hsa-miR-6822-5p		0.0809221	45.7148	22.8979	UP	NO	0.0358991
MIMAT0016871	hsa-miR-4320		111.499	0	55.7493	UP	NO	0.0364444
MIMAT0027360	hsa-miR-6729-3p		28.073	0.333766	14.2034	UP	NO	0.0368645
MIMAT0003221	hsa-miR-557		0.0575092	53.2269	26.6422	UP	NO	0.0371064
MIMAT0022928	hsa-miR-376a-2-5p		19.5737	0.637111	10.1054	UP	NO	0.0373125
MIMAT0019981	hsa-miR-4802-5p		32.7448	0.171028	16.4579	UP	NO	0.0381209
MIMAT0030430	hsa-miR-7855-5p		0	70.7876	35.3938	UP	NO	0.0382162
MIMAT0002853	hsa-miR-519d-3p		22.664	0.534462	11.5992	UP	NO	0.0383453
MIMAT0025849	hsa-miR-6718-5p		0.0523357	61.0569	30.5546	UP	NO	0.0395776
MIMAT0027675	hsa-miR-6887-3p		0.0322377	41.8247	20.9285	UP	NO	0.0396095
MIMAT0027564	hsa-miR-6832-5p		38.2372	0.203795	19.2205	UP	NO	0.0396661
MIMAT0025478	hsa-miR-6511a-5p		0.679796	22.7426	11.7112	UP	NO	0.0397144
MIMAT0018980	hsa-miR-4458		43.3321	0.0227146	21.6774	UP	NO	0.0401005
MIMAT0019049	hsa-miR-4512		49.7524	0.0121685	24.8823	UP	NO	0.0401669
MIMAT0019064	hsa-miR-4525		30.1335	0	15.0667	UP	NO	0.0406397
MIMAT0014995	hsa-miR-3130-5p		0.219443	34.2129	17.2162	UP	NO	0.040681
MIMAT0018068	hsa-miR-3648		99.818	0	49.909	UP	NO	0.0410247
MIMAT0019897	hsa-miR-499b-5p		0.18104	28.6171	14.3991	UP	NO	0.0433748
MIMAT0024612	hsa-miR-378j		36.3876	0.0372117	18.2124	UP	NO	0.0438545
MIMAT0022696	hsa-miR-301a-5p		65.4449	0.0206497	32.7328	UP	NO	0.0441381
MIMAT0018443	hsa-miR-374c-5p		17.9399	0.666145	9.303	UP	NO	0.0449843
MIMAT0019022	hsa-miR-4488		0.260588	14.5374	7.39897	UP	NO	0.0453073
MIMAT0000419	hsa-miR-27b-3p		28.3032	0.247561	14.2754	UP	NO	0.0462875
MIMAT0000086	hsa-miR-29a-3p		43.9972	0.0120342	22.0046	UP	NO	0.0464133
MIMAT0003887	hsa-miR-769-3p		62.6655	0	31.3327	UP	NO	0.0464469
MIMAT0000264	hsa-miR-203a-3p		0.0662201	37.769	18.9176	UP	NO	0.0466441
MIMAT0016877	hsa-miR-4256		41.3151	0.0363434	20.6757	UP	NO	0.0466515
MIMAT0019717	hsa-miR-4652-3p		42.3841	0.0192293	21.2017	UP	NO	0.047474
MIMAT0003264	hsa-miR-596		67.0084	0	33.5042	UP	NO	0.0483048
MIMAT0021033	hsa-miR-5006-5p		67.4076	0	33.7038	UP	NO	0.0487234
MIMAT0027431	hsa-miR-6765-3p		54.4506	0	27.2253	UP	NO	0.0495709
MIMAT0028221	hsa-miR-7155-3p		76.7446	0	38.3723	UP	NO	0.0496202
MIMAT0004928	hsa-miR-147b		20.1459	0.376399	10.2611	UP	NO	0.0496676
MIMAT0019729	hsa-miR-4661-5p		70.0869	0.0250069	35.056	UP	NO	0.0499319
MIMAT0027600	hsa-miR-6850-5p		0.0479243	33.2326	16.6403	UP	NO	0.0505565
MIMAT0021125	hsa-miR-5194		41.314	0.0265927	20.6703	UP	NO	0.0511236
MIMAT0002868	hsa-miR-522-3p		28.6762	0.216181	14.4462	UP	NO	0.051503
MIMAT0004487	hsa-let-7f-2-3p		64.711	0	32.3555	UP	NO	0.0522513
MIMAT0019359	hsa-miR-3974		63.9027	0	31.9513	UP	NO	0.0524357
MIMAT0003322	hsa-miR-652-3p		0.0911679	27.526	13.8086	UP	NO	0.0525266
MIMAT0022742	hsa-miR-1273g-3p		0.0897721	28.7891	14.4394	UP	NO	0.0525405
MIMAT0027402	hsa-miR-6751-5p		0.0885853	31.2395	15.6641	UP	NO	0.0537287
MIMAT0004585	hsa-let-7i-3p		0.161281	40.1097	20.1355	UP	NO	0.0541181
MIMAT0027653	hsa-miR-6876-3p		78.9313	0	39.4657	UP	NO	0.054411
MIMAT0019210	hsa-miR-3157-3p		17.8148	0	8.90738	UP	NO	0.054718
MIMAT0002862|MIMAT0005457	hsa-miR-527/hsa-miR-518a-5p		47.0489	0.0197518	23.5343	UP	NO	0.0547812
MIMAT0019902	hsa-miR-4757-3p		0.0853389	0.40779	0.246564	DOWN	YES	0.0553966
MIMAT0027405	hsa-miR-6752-3p		0	0.392902	0.196451	DOWN	YES	0.0554465
MIMAT0022722|MIMAT0022733|MIMAT0022739	hsa-miR-548g-5p/hsa-miR-548x-5p/hsa-miR-548aj-5p		0.0106182	0.313678	0.162148	DOWN	YES	0.0556156
MIMAT0023252	hsa-miR-5787		27.2693	0.0956405	13.6825	UP	NO	0.0561146
MIMAT0005793	hsa-miR-320c		50.1906	0.0161526	25.1034	UP	NO	0.0562303
MIMAT0015071	hsa-miR-3189-3p		6.25412	2.32115	4.28764	UP	YES	0.0563951
MIMAT0003238	hsa-miR-573		0.0477414	0.311515	0.179628	DOWN	YES	0.0565791
MIMAT0019786	hsa-miR-4694-5p		37.5819	0.0190612	18.8005	UP	NO	0.0567846
MIMAT0028109	hsa-miR-7106-5p		0.147156	0.81036	0.478758	DOWN	YES	0.056844
MIMAT0031011	hsa-miR-8084		15.8968	0.534154	8.21547	UP	NO	0.0570917
MIMAT0025465	hsa-miR-6504-3p		0.382348	18.9681	9.67523	UP	NO	0.0576783
MIMAT0018106	hsa-miR-3680-5p		8.66908	1.47591	5.07249	UP	YES	0.0588265
MIMAT0026607	hsa-miR-494-5p		0	44.4961	22.2481	UP	NO	0.0592085
MIMAT0026608	hsa-miR-181d-3p		0.280874	0	0.140437	DOWN	YES	0.0596141
MIMAT0000089	hsa-miR-31-5p		0.644056	15.0768	7.86044	UP	NO	0.0598695
MIMAT0019871	hsa-miR-4741		0.684045	0	0.342022	DOWN	YES	0.0601743
MIMAT0001635	hsa-miR-452-5p		2.09808	4.71006	3.40407	UP	YES	0.0604863
MIMAT0004985	hsa-miR-942-5p		0.0389665	34.4039	17.2214	UP	NO	0.0606036
MIMAT0007402	hsa-miR-103b		40.5309	0.00889316	20.2699	UP	NO	0.0606891
MIMAT0000460	hsa-miR-194-5p		15.2616	0.533679	7.89765	UP	NO	0.060895
MIMAT0022479	hsa-miR-5688		0.0488603	0.339394	0.194127	DOWN	YES	0.0615808
MIMAT0015020	hsa-miR-548v		0.105407	23.0086	11.557	UP	NO	0.062029
MIMAT0027596	hsa-miR-6848-5p		0	0	0	DOWN	YES	0.0621647
MIMAT0005591	hsa-miR-1236-3p		0.303372	0	0.151686	DOWN	YES	0.0622522
MIMAT0021116	hsa-miR-5186		26.2403	0.0976166	13.169	UP	NO	0.0627345
MIMAT0003314	hsa-miR-644a		0.104235	28.2173	14.1608	UP	NO	0.0627792
MIMAT0005935	hsa-miR-548i		38.6913	0.0108488	19.3511	UP	NO	0.0628576
MIMAT0027391	hsa-miR-6745		64.3472	0	32.1736	UP	NO	0.062922
MIMAT0019785	hsa-miR-4693-3p		0.0268417	0.432659	0.229751	DOWN	YES	0.0636572
MIMAT0019849	hsa-miR-4728-5p		0.100333	27.0075	13.5539	UP	NO	0.0641062
MIMAT0003304	hsa-miR-634		0.145445	22.1315	11.1385	UP	NO	0.0643444
MIMAT0002870	hsa-miR-499a-5p		11.9126	0.80088	6.35675	UP	NO	0.0644082
MIMAT0017987	hsa-miR-3610		4.33658	2.55918	3.44788	UP	YES	0.0648894
MIMAT0004749	hsa-miR-424-3p		87.0123	0	43.5061	UP	NO	0.0651339
MIMAT0005952	hsa-miR-1321		2.60332	4.05887	3.3311	UP	YES	0.0653566
MIMAT0000276	hsa-miR-219a-5p		0.0940469	23.2428	11.6684	UP	NO	0.0655536
MIMAT0014986	hsa-miR-3124-5p		74.1439	0	37.0719	UP	NO	0.065697
MIMAT0005873	hsa-miR-1208		46.4154	0	23.2077	UP	NO	0.0661638
MIMAT0019036	hsa-miR-4500		0.041787	28.6019	14.3218	UP	NO	0.0661954
MIMAT0000753	hsa-miR-342-3p		7.32286	1.81717	4.57002	UP	YES	0.0666893
MIMAT0022500	hsa-miR-5706		0.0885017	28.4758	14.2821	UP	NO	0.0666871
MIMAT0027642	hsa-miR-6871-5p		9.34439	1.47338	5.40889	UP	YES	0.0669961
MIMAT0022280	hsa-miR-5582-3p		0.0684045	0.322811	0.195608	DOWN	YES	0.0671981
MIMAT0022269	hsa-miR-5579-5p		2.89934	3.22316	3.06125	UP	YES	0.0678192
MIMAT0016853	hsa-miR-4300		81.3036	0	40.6518	UP	NO	0.0679859
MIMAT0016915	hsa-miR-4284		0.135959	20.4432	10.2896	UP	NO	0.0689387
MIMAT0004554	hsa-miR-7-2-3p		2.36763	3.53012	2.94887	UP	YES	0.0696733
MIMAT0019980	hsa-miR-4801		25.9492	0.0713198	13.0102	UP	NO	0.0701766
MIMAT0000231	hsa-miR-199a-5p		48.1105	0	24.0552	UP	NO	0.0706474
MIMAT0004803	hsa-miR-548a-5p		4.94249	2.1278	3.53515	UP	YES	0.0710142
MIMAT0027678	hsa-miR-6889-5p		45.1751	0	22.5876	UP	NO	0.0709874
MIMAT0002839	hsa-miR-525-3p		30.4741	0.0246118	15.2494	UP	NO	0.0710834
MIMAT0027446	hsa-miR-6773-5p		72.4742	0	36.2371	UP	NO	0.0717781
MIMAT0027650	hsa-miR-6875-5p		0.0444606	33.5232	16.7839	UP	NO	0.0725022
MIMAT0018114	hsa-miR-3686		2.23561	3.63288	2.93425	UP	YES	0.0726633
MIMAT0002832	hsa-miR-519c-3p		0.48419	0	0.242095	DOWN	YES	0.072777
MIMAT0000758	hsa-miR-135b-5p		27.6777	0.0339507	13.8558	UP	NO	0.073031
MIMAT0004485	hsa-let-7e-3p		13.3007	0.636813	6.96874	UP	NO	0.0731105
MIMAT0003243	hsa-miR-578		0.0721629	30.0217	15.0469	UP	NO	0.0734761
MIMAT0005920	hsa-miR-1266-5p		14.2841	0.405268	7.34469	UP	NO	0.0737099
MIMAT0019837	hsa-miR-4722-3p		0.0661812	0.403816	0.234998	DOWN	YES	0.074133
MIMAT0027578	hsa-miR-6838-5p		49.2023	0	24.6012	UP	NO	0.0742086
MIMAT0001339	hsa-miR-422a		0.125082	26.7504	13.4378	UP	NO	0.0749251
MIMAT0004493	hsa-miR-20a-3p		25.4498	0.0621255	12.7559	UP	NO	0.0751559
MIMAT0019071	hsa-miR-4532		8.04903	1.58852	4.81877	UP	YES	0.0751977
MIMAT0004767	hsa-miR-193b-5p		0.323489	18.1837	9.25357	UP	NO	0.0761069
MIMAT0022693	hsa-miR-204-3p		0	53.5894	26.7947	UP	NO	0.0766397
MIMAT0000269	hsa-miR-212-3p		3.05009	3.65014	3.35011	UP	YES	0.0773154
MIMAT0019716	hsa-miR-4652-5p		0.285302	0.0112868	0.148294	DOWN	YES	0.0773176
MIMAT0021117	hsa-miR-5187-5p		2.5887	4.55361	3.57116	UP	YES	0.0776606
MIMAT0027426	hsa-miR-6763-5p		28.2594	0.0500138	14.1547	UP	NO	0.0779662
MIMAT0003329	hsa-miR-411-5p		0.4273	0.0304554	0.228878	DOWN	YES	0.0784022
MIMAT0018178	hsa-miR-3180		29.1258	0.0303705	14.5781	UP	NO	0.0785465
MIMAT0028120	hsa-miR-7111-3p		0.223361	0	0.111681	DOWN	YES	0.0787193
MIMAT0002879	hsa-miR-507		7.21719	1.51766	4.36743	UP	YES	0.0789123
MIMAT0022501	hsa-miR-5707		1.53026	7.30037	4.41532	UP	YES	0.0790832
MIMAT0015009	hsa-miR-548t-5p		1.11397	8.45093	4.78245	UP	YES	0.0792802
MIMAT0015046	hsa-miR-3171		10.8808	0.660144	5.77045	UP	NO	0.0795445
MIMAT0022266	hsa-miR-548ar-3p		23.0093	0.189889	11.5996	UP	NO	0.079609
MIMAT0024613	hsa-miR-6129		0.137453	22.4591	11.2983	UP	NO	0.0800108
MIMAT0027497	hsa-miR-6798-3p		5.92003	1.85608	3.88806	UP	YES	0.08108
MIMAT0001340	hsa-miR-423-3p		61.9324	0	30.9662	UP	NO	0.0817499
MIMAT0000262	hsa-miR-187-3p		5.90667	1.77193	3.8393	UP	YES	0.0819606
MIMAT0026765	hsa-miR-1537-5p		2.59519	3.41468	3.00493	UP	YES	0.082027
MIMAT0000457	hsa-miR-188-5p		30.0555	0.0243915	15.04	UP	NO	0.0823125
MIMAT0000720	hsa-miR-376c-3p		15.9498	0.220656	8.08522	UP	NO	0.0824736
MIMAT0025482	hsa-miR-6513-5p		0.0418336	32.9427	16.4923	UP	NO	0.0826021
MIMAT0019937	hsa-miR-4778-3p		0.020987	39.4141	19.7176	UP	NO	0.0840413
MIMAT0004987	hsa-miR-944		22.3785	0.178738	11.2786	UP	NO	0.0841774
MIMAT0000731	hsa-miR-378a-5p		0.390883	0	0.195441	DOWN	YES	0.0844839
MIMAT0022296	hsa-miR-5588-3p		1.6838	6.22031	3.95206	UP	YES	0.0845889
MIMAT0019876	hsa-miR-3591-5p		0.330469	0.00991184	0.17019	DOWN	YES	0.0849611
MIMAT0006790	hsa-miR-675-3p		0.742677	11.336	6.03933	UP	NO	0.0850202
MIMAT0000423	hsa-miR-125b-5p		28.5524	0.0192769	14.2858	UP	NO	0.0855811
MIMAT0027651	hsa-miR-6875-3p		0	0.406829	0.203415	DOWN	YES	0.0856741
MIMAT0022300	hsa-miR-5590-3p		3.00103	2.70285	2.85194	UP	YES	0.0859678
MIMAT0004701	hsa-miR-338-5p		11.0787	0.74687	5.9128	UP	NO	0.0865744
MIMAT0002828	hsa-miR-519e-5p		31.1744	0.0138363	15.5941	UP	NO	0.0869545
MIMAT0030423	hsa-miR-7848-3p		1.02055	9.44638	5.23346	UP	YES	0.0869482
MIMAT0022833	hsa-miR-365b-5p		39.0392	0	19.5196	UP	NO	0.0875561
MIMAT0019969	hsa-miR-4795-3p		0.774908	9.84437	5.30964	UP	NO	0.0879614
MIMAT0015027	hsa-miR-3074-3p		14.6632	0.40518	7.53417	UP	NO	0.0880596
MIMAT0030426	hsa-miR-7851-3p		0.166777	18.1372	9.15201	UP	NO	0.0883403
MIMAT0018113	hsa-miR-3685		39.7047	0	19.8524	UP	NO	0.0888815
MIMAT0019962	hsa-miR-4790-3p		2.23007	3.77196	3.00102	UP	YES	0.0888505
MIMAT0004960	hsa-miR-208b-3p		19.6084	0.0582604	9.83332	UP	NO	0.0889727
MIMAT0022272	hsa-miR-664b-3p		0.234185	0.536	0.385092	DOWN	YES	0.0891842
MIMAT0027490	hsa-miR-6795-5p		0	0.259596	0.129798	DOWN	YES	0.089228
MIMAT0026483	hsa-miR-370-5p		0	48.6661	24.333	UP	NO	0.0895334
MIMAT0019847	hsa-miR-4727-5p		0.389261	0	0.19463	DOWN	YES	0.0897735
MIMAT0018974	hsa-miR-4452		3.18538	2.56591	2.87565	UP	YES	0.0898425
MIMAT0027387	hsa-miR-6743-5p		56.1868	0	28.0934	UP	NO	0.0902924
MIMAT0021080	hsa-miR-5088-5p		37.2633	0	18.6317	UP	NO	0.0903989
MIMAT0028213	hsa-miR-7151-3p		2.38505	2.37022	2.37763	UP	YES	0.0909903
MIMAT0003386	hsa-miR-376a-5p		5.0409	1.6252	3.33305	UP	YES	0.0912604
MIMAT0027374	hsa-miR-6736-3p		46.2742	0	23.1371	UP	NO	0.0918784
MIMAT0022984	hsa-miR-5089-3p		0.0694902	25.2598	12.6646	UP	NO	0.0921105
MIMAT0033692	hsa-miR-8485		0.0787673	20.086	10.0824	UP	NO	0.0921367
MIMAT0000617	hsa-miR-200c-3p		10.873	0.653064	5.76301	UP	NO	0.0929072
MIMAT0019850	hsa-miR-4728-3p		55.15	0	27.575	UP	NO	0.0928562
MIMAT0028225	hsa-miR-7157-3p		9.23034	0.767289	4.99881	UP	NO	0.0931281
MIMAT0002172	hsa-miR-376b-3p		0.0346169	0.379078	0.206848	DOWN	YES	0.0934349
MIMAT0004606	hsa-miR-136-3p		0.447449	0.0913661	0.269408	DOWN	YES	0.0934647
MIMAT0018110	hsa-miR-3682-3p		0.0640354	0.340094	0.202065	DOWN	YES	0.0933267
MIMAT0018189	hsa-miR-3915		1.88061	5.1745	3.52756	UP	YES	0.093442
MIMAT0016844	hsa-miR-4295		0.110692	18.3726	9.24166	UP	NO	0.0939487
MIMAT0027668	hsa-miR-6884-5p		29.4962	0.0201908	14.7582	UP	NO	0.0939066
MIMAT0004508	hsa-miR-92a-2-5p		1.71768	3.62365	2.67067	UP	YES	0.0942401
MIMAT0022491	hsa-miR-5698		0	0.227146	0.113573	DOWN	YES	0.0944152
MIMAT0019972	hsa-miR-4797-5p		22.244	0.0592555	11.1516	UP	NO	0.0945844
MIMAT0022700	hsa-miR-450a-1-3p		3.33292	2.31995	2.82644	UP	YES	0.095226
MIMAT0004510	hsa-miR-96-3p		21.6431	0.0877254	10.8654	UP	NO	0.0964336
MIMAT0027638	hsa-miR-6869-5p		0.0362558	28.8865	14.4614	UP	NO	0.0966811
MIMAT0025472	hsa-miR-6508-5p		16.778	0.0909751	8.43449	UP	NO	0.0974907
MIMAT0004926	hsa-miR-708-5p		5.56202	1.68413	3.62307	UP	YES	0.0976658
MIMAT0018080	hsa-miR-3659		22.192	0.0245563	11.1083	UP	NO	0.0976235
MIMAT0027458	hsa-miR-6779-5p		25.2735	0.0154872	12.6445	UP	NO	0.0981014
MIMAT0014980	hsa-miR-3118		6.92917	1.31362	4.12139	UP	YES	0.0985566
MIMAT0022970	hsa-miR-3927-5p		1.62709	5.77402	3.70056	UP	YES	0.099123
MIMAT0027592	hsa-miR-6846-5p		0	7.72297	3.86149	UP	NO	0.0991791
MIMAT0028119	hsa-miR-7111-5p		24.123	0	12.0615	UP	NO	0.0993859
MIMAT0005458	hsa-miR-1224-5p		0.270937	0.541459	0.406198	DOWN	YES	0.0998298
MIMAT0025843	hsa-miR-6715b-3p		36.7856	0	18.3928	UP	NO	0.100083
MIMAT0027465	hsa-miR-6782-3p		7.20553	1.32773	4.26663	UP	YES	0.101178
MIMAT0003267	hsa-miR-599		1.26895	7.49319	4.38107	UP	YES	0.101526
MIMAT0025467	hsa-miR-6505-3p		1.06778	7.58338	4.32558	UP	YES	0.101492
MIMAT0000719	hsa-miR-367-3p		2.49351	2.56276	2.52813	UP	YES	0.103611
MIMAT0003252	hsa-miR-586		0.0438373	21.0976	10.5707	UP	NO	0.103662
MIMAT0027597	hsa-miR-6848-3p		27.8692	0.0750208	13.9721	UP	NO	0.104015
MIMAT0018946	hsa-miR-548ad-3p		1.41491	5.07884	3.24687	UP	YES	0.105271
MIMAT0000757	hsa-miR-151a-3p		22.6462	0.0312109	11.3387	UP	NO	0.105854
MIMAT0009206	hsa-miR-2113		1.15545	8.50176	4.82861	UP	YES	0.106372
MIMAT0002176	hsa-miR-485-3p		24.6919	0.0289974	12.3604	UP	NO	0.106639
MIMAT0003269	hsa-miR-601		18.3306	0.0345032	9.18255	UP	NO	0.106765
MIMAT0019360	hsa-miR-3975		0.623494	12.7372	6.68033	UP	NO	0.106824
MIMAT0004929	hsa-miR-190b		0.112792	16.5044	8.3086	UP	NO	0.107599
MIMAT0002824	hsa-miR-498		7.89994	1.03292	4.46643	UP	YES	0.108794
MIMAT0000066	hsa-let-7e-5p		0.421196	0.0163464	0.218771	DOWN	YES	0.109555
MIMAT0002843	hsa-miR-520b		0.533022	0	0.266511	DOWN	YES	0.110714
MIMAT0027381	hsa-miR-6740-5p		5.60714	1.62111	3.61412	UP	YES	0.11095
MIMAT0014978	hsa-miR-3116		22.3147	0.173064	11.2439	UP	NO	0.11148
MIMAT0004614	hsa-miR-193a-5p		0.0512633	20.2909	10.1711	UP	NO	0.111673
MIMAT0026474	hsa-miR-208a-5p		0.136952	16.3876	8.26226	UP	NO	0.111661
MIMAT0017950	hsa-miR-2355-3p		23.2233	0.0186696	11.621	UP	NO	0.111784
MIMAT0027538	hsa-miR-6819-5p		0	35.8198	17.9099	UP	NO	0.11212
MIMAT0004784	hsa-miR-455-3p		28.9689	0	14.4845	UP	NO	0.112622
MIMAT0015003	hsa-miR-3136-5p		0.0899874	19.9596	10.0248	UP	NO	0.113074
MIMAT0019866	hsa-miR-4738-5p		0.297142	0	0.148571	DOWN	YES	0.11542
MIMAT0027649	hsa-miR-6874-3p		0.106182	14.8263	7.46626	UP	NO	0.116102
MIMAT0019038	hsa-miR-4502		4.49121	1.73388	3.11255	UP	YES	0.116642
MIMAT0000685	hsa-miR-34b-5p		0	0.441418	0.220709	DOWN	YES	0.116734
MIMAT0022695	hsa-miR-212-5p		19.4324	0	9.71622	UP	NO	0.116868
MIMAT0000090	hsa-miR-32-5p		4.67171	1.44697	3.05934	UP	YES	0.116971
MIMAT0015082	hsa-miR-3197		0	13.0631	6.53153	UP	NO	0.117247
MIMAT0004797	hsa-miR-582-3p		1.42951	5.45151	3.44051	UP	YES	0.118323
MIMAT0003332	hsa-miR-656-3p		18.4972	0.0275329	9.26235	UP	NO	0.120459
MIMAT0021129	hsa-miR-5196-3p		18.8315	0.0373391	9.4344	UP	NO	0.120848
MIMAT0004956	hsa-miR-374b-3p		0.0481828	0.376186	0.212184	DOWN	YES	0.120981
MIMAT0005823	hsa-miR-1178-3p		0	0.441495	0.220748	DOWN	YES	0.122091
MIMAT0000446	hsa-miR-127-3p		23.3451	0.0325463	11.6888	UP	NO	0.122287
MIMAT0010195	hsa-let-7a-2-3p		0.326819	0.013264	0.170041	DOWN	YES	0.12243
MIMAT0021124	hsa-miR-5193		0	0.319737	0.159868	DOWN	YES	0.123648
MIMAT0019065	hsa-miR-4526		43.4377	0	21.7189	UP	NO	0.123914
MIMAT0005913	hsa-miR-1261		20.3176	0.00717304	10.1624	UP	NO	0.126064
MIMAT0022712	hsa-miR-1271-3p		48.9192	0	24.4596	UP	NO	0.126367
MIMAT0025850	hsa-miR-6719-3p		25.7543	0	12.8772	UP	NO	0.127021
MIMAT0030419	hsa-miR-7844-5p		11.0545	0.492013	5.77326	UP	NO	0.127634
MIMAT0009448	hsa-miR-1973		0.0512633	17.7361	8.89367	UP	NO	0.128495
MIMAT0018104	hsa-miR-3679-5p		0.500976	0.236232	0.368604	DOWN	YES	0.128419
MIMAT0028216	hsa-miR-7153-5p		0.0363612	0.395276	0.215818	DOWN	YES	0.128893
MIMAT0026736	hsa-miR-548e-5p		0.0638176	16.0608	8.06231	UP	NO	0.129077
MIMAT0019968	hsa-miR-4795-5p		0.0320724	0.284028	0.15805	DOWN	YES	0.130521
MIMAT0004697	hsa-miR-151a-5p		0.106453	15.3652	7.73582	UP	NO	0.130822
MIMAT0022488	hsa-miR-5695		0.0514742	16.2232	8.13736	UP	NO	0.130701
MIMAT0027554	hsa-miR-6827-5p		3.90257	2.2053	3.05394	UP	YES	0.130841
MIMAT0027576	hsa-miR-6837-5p		0.542153	0.00914683	0.27565	DOWN	YES	0.131237
MIMAT0016879	hsa-miR-4258		20.2097	0.0258365	10.1178	UP	NO	0.131338
MIMAT0019199	hsa-miR-3121-5p		0.034458	18.0033	9.01887	UP	NO	0.131645
MIMAT0019739	hsa-miR-4665-5p		0.705352	0.0286922	0.367022	DOWN	YES	0.132615
MIMAT0019861	hsa-miR-4735-3p		0.194269	0.591596	0.392932	DOWN	YES	0.132799
MIMAT0003883	hsa-miR-767-3p		1.23813	5.92794	3.58303	UP	YES	0.133341
MIMAT0001630	hsa-miR-323b-5p		0	94.2332	47.1166	UP	NO	0.134129
MIMAT0016885	hsa-miR-4255		0.770027	7.61536	4.19269	UP	NO	0.133985
MIMAT0021036	hsa-miR-5007-3p		2.78381	2.01891	2.40136	UP	YES	0.134093
MIMAT0000071	hsa-miR-17-3p		5.81257	1.15114	3.48185	UP	YES	0.134446
MIMAT0000432	hsa-miR-141-3p		6.88164	0.839644	3.86064	UP	NO	0.13442
MIMAT0022304	hsa-miR-548av-3p		0.380206	0.0108308	0.195519	DOWN	YES	0.134677
MIMAT0007400	hsa-miR-1538		0.0293621	0.588661	0.309011	DOWN	YES	0.134922
MIMAT0027026	hsa-miR-3151-3p		0.0259507	0.879276	0.452613	DOWN	YES	0.135813
MIMAT0027379	hsa-miR-6739-5p		9.3135	0.627246	4.97037	UP	NO	0.135898
MIMAT0019908	hsa-miR-4761-5p		0.0275512	18.5082	9.26788	UP	NO	0.136597
MIMAT0025846	hsa-miR-6717-5p		12.7102	0.0849145	6.39757	UP	NO	0.137739
MIMAT0027393	hsa-miR-6746-3p		0	0	0	DOWN	YES	0.138142
MIMAT0019913	hsa-miR-4763-3p		0.0259507	21.943	10.9845	UP	NO	0.138837
MIMAT0019778	hsa-miR-4689		1.69715	4.04802	2.87258	UP	YES	0.139108
MIMAT0019868	hsa-miR-4739		0	48.2706	24.1353	UP	NO	0.139101
MIMAT0004514	hsa-miR-29b-1-5p		15.367	0.0324495	7.69971	UP	NO	0.140386
MIMAT0019746	hsa-miR-4668-3p		6.88388	0.899633	3.89175	UP	NO	0.140657
MIMAT0027607	hsa-miR-6853-3p		0.0864932	0.533667	0.31008	DOWN	YES	0.141057
MIMAT0003253	hsa-miR-587		0.0190384	0.391504	0.205271	DOWN	YES	0.14137
MIMAT0019804	hsa-miR-4704-3p		46.103	0	23.0515	UP	NO	0.141352
MIMAT0004674	hsa-miR-30c-1-3p		2.80797	2.15683	2.4824	UP	YES	0.141616
MIMAT0004902	hsa-miR-891a-5p		0	68.471	34.2355	UP	NO	0.141764
MIMAT0019223	hsa-miR-3688-5p		0.375247	0	0.187624	DOWN	YES	0.145087
MIMAT0018951	hsa-miR-4435		0.0740133	14.1785	7.12626	UP	NO	0.145364
MIMAT0003266	hsa-miR-598-3p		0.035334	15.9173	7.97631	UP	NO	0.147447
MIMAT0027571	hsa-miR-6835-3p		22.4943	0.0122782	11.2533	UP	NO	0.147627
MIMAT0019833	hsa-miR-4720-5p		8.48471	0.485778	4.48524	UP	NO	0.148009
MIMAT0000771	hsa-miR-325		31.2706	0	15.6353	UP	NO	0.148788
MIMAT0003232	hsa-miR-568		8.22565	0.487014	4.35633	UP	NO	0.148696
MIMAT0016905	hsa-miR-4275		15.1185	0.028844	7.57369	UP	NO	0.148746
MIMAT0024616	hsa-miR-6132		16.2471	0.336513	8.29182	UP	NO	0.149907
MIMAT0019846	hsa-miR-4726-3p		0.0481086	19.524	9.78606	UP	NO	0.150405
MIMAT0017989	hsa-miR-3612		1.51754	4.49928	3.00841	UP	YES	0.150622
MIMAT0019941	hsa-miR-4436b-3p		0.0933451	11.8543	5.97382	UP	NO	0.151075
MIMAT0021044	hsa-miR-5010-3p		0.0274304	0.467894	0.247662	DOWN	YES	0.151835
MIMAT0004605	hsa-miR-129-2-3p		0.396445	0.0315572	0.214001	DOWN	YES	0.15231
MIMAT0019957	hsa-miR-4787-3p		0	0.948089	0.474044	DOWN	YES	0.152323
MIMAT0021023	hsa-miR-5002-5p		13.1168	0.0614832	6.58912	UP	NO	0.153033
MIMAT0004568	hsa-miR-221-5p		3.78357	1.67149	2.72753	UP	YES	0.153811
MIMAT0019051	hsa-miR-4514		20.9746	0	10.4873	UP	NO	0.154031
MIMAT0030416	hsa-miR-1273h-3p		12.1732	0	6.0866	UP	NO	0.154085
MIMAT0015016	hsa-miR-3145-3p		7.62072	0.619587	4.12015	UP	NO	0.15445
MIMAT0019039	hsa-miR-4503		1.6624	3.72692	2.69466	UP	YES	0.154798
MIMAT0027364	hsa-miR-6731-3p		16.49	0.0534462	8.27171	UP	NO	0.155381
MIMAT0005459	hsa-miR-1224-3p		32.2816	0	16.1408	UP	NO	0.155607
MIMAT0009196	hsa-miR-103a-2-5p		0	30.5169	15.2585	UP	NO	0.156162
MIMAT0000076	hsa-miR-21-5p		20.709	0.00887868	10.3589	UP	NO	0.156811
MIMAT0002177	hsa-miR-486-5p		0	8.60765	4.30382	UP	NO	0.157165
MIMAT0003886	hsa-miR-769-5p		0	20.1924	10.0962	UP	NO	0.157382
MIMAT0018941	hsa-miR-4426		15.8758	0.0181415	7.94699	UP	NO	0.157348
MIMAT0025473	hsa-miR-6508-3p		0	0.263887	0.131943	DOWN	YES	0.157817
MIMAT0019362	hsa-miR-3977		0.0753509	12.5688	6.32205	UP	NO	0.158611
MIMAT0026618	hsa-miR-585-5p		28.4703	0	14.2351	UP	NO	0.158944
MIMAT0000433	hsa-miR-142-5p		0.0451561	0.468489	0.256823	DOWN	YES	0.159471
MIMAT0022691	hsa-miR-197-5p		20.665	0	10.3325	UP	NO	0.159384
MIMAT0028122	hsa-miR-7112-3p		0.034458	15.4192	7.72684	UP	NO	0.159471
MIMAT0004775	hsa-miR-502-3p		17.9268	0.0323532	8.97957	UP	NO	0.161666
MIMAT0021041	hsa-miR-5009-5p		0.582215	0.408863	0.495539	DOWN	YES	0.161715
MIMAT0015022	hsa-miR-3149		1.20357	4.857	3.03029	UP	YES	0.16212
MIMAT0021128	hsa-miR-5196-5p		12.4744	0.0345032	6.25447	UP	NO	0.162181
MIMAT0027662	hsa-miR-6881-5p		0.0511236	12.5722	6.31168	UP	NO	0.162497
MIMAT0002807	hsa-miR-491-5p		0.822633	7.46798	4.14531	UP	NO	0.162709
MIMAT0004916	hsa-miR-888-5p		0.0428854	0.406265	0.224575	DOWN	YES	0.16328
MIMAT0016857	hsa-miR-4305		0.0865622	11.5506	5.81858	UP	NO	0.164452
MIMAT0019844	hsa-miR-4725-3p		25.3418	0	12.6709	UP	NO	0.165522
MIMAT0018190	hsa-miR-3916		0.0329743	0.580704	0.306839	DOWN	YES	0.166309
MIMAT0019787	hsa-miR-4694-3p		3.04688	1.85755	2.45222	UP	YES	0.166517
MIMAT0000717	hsa-miR-302c-3p		11.7341	0.130241	5.93218	UP	NO	0.16667
MIMAT0018186	hsa-miR-3912-3p		0.0213816	0.441115	0.231248	DOWN	YES	0.167758
MIMAT0019860	hsa-miR-4735-5p		10.5348	0.129975	5.3324	UP	NO	0.16871
MIMAT0001412	hsa-miR-18b-5p		0.375247	0.0110429	0.193145	DOWN	YES	0.168954
MIMAT0005886	hsa-miR-1297		0.0878799	13.3774	6.73262	UP	NO	0.169024
MIMAT0018073	hsa-miR-3653-3p		0.0504365	12.3984	6.22444	UP	NO	0.169228
MIMAT0001639	hsa-miR-409-3p		0.0141017	0.333262	0.173682	DOWN	YES	0.170712
MIMAT0001413	hsa-miR-20b-5p		1.13159	4.83064	2.98112	UP	YES	0.171835
MIMAT0028224	hsa-miR-7157-5p		12.6895	0.0986061	6.39406	UP	NO	0.171752
MIMAT0001341	hsa-miR-424-5p		5.82677	0.933684	3.38023	UP	NO	0.171955
MIMAT0022966	hsa-miR-3617-3p		0.135959	10.903	5.51949	UP	NO	0.172638
MIMAT0003214	hsa-miR-551a		0	0.39734	0.19867	DOWN	YES	0.173393
MIMAT0018940	hsa-miR-4425		0.110108	9.96574	5.03792	UP	NO	0.173571
MIMAT0027359	hsa-miR-6729-5p		1.21048	0	0.605238	DOWN	NO	0.17471
MIMAT0015076	hsa-miR-3192-5p		0.025117	23.6655	11.8453	UP	NO	0.175117
MIMAT0019202	hsa-miR-3129-3p		0.0481086	0.49818	0.273144	DOWN	YES	0.175191
MIMAT0019083	hsa-miR-4540		0.521177	3.83079	2.17598	UP	NO	0.17605
MIMAT0027499	hsa-miR-6799-3p		20.0576	0	10.0288	UP	NO	0.176208
MIMAT0003305	hsa-miR-635		15.495	0.0177574	7.75637	UP	NO	0.176541
MIMAT0027521	hsa-miR-6810-3p		0.113711	10.6083	5.36103	UP	NO	0.176965
MIMAT0000772	hsa-miR-345-5p		0.0155575	0.499082	0.25732	DOWN	YES	0.178014
MIMAT0023714	hsa-miR-6089		20.4872	0	10.2436	UP	NO	0.178047
MIMAT0022481	hsa-miR-5689		0.0288208	13.4725	6.75067	UP	NO	0.178611
MIMAT0002882	hsa-miR-510-5p		20.5154	0.00846508	10.2619	UP	NO	0.178997
MIMAT0018355	hsa-miR-3939		8.18944	0.474756	4.3321	UP	NO	0.179584
MIMAT0019057	hsa-miR-4520-3p		15.7596	0.00866695	7.88413	UP	NO	0.179496
MIMAT0028114	hsa-miR-7108-3p		0.0459862	15.0356	7.5408	UP	NO	0.179563
MIMAT0003235	hsa-miR-570-3p		13.8342	0.0219377	6.92805	UP	NO	0.17984
MIMAT0023704	hsa-miR-6079		0	0.390426	0.195213	DOWN	YES	0.179917
MIMAT0027345	hsa-miR-6720-5p		0.735779	0	0.367889	DOWN	YES	0.179917
MIMAT0027460	hsa-miR-6780a-5p		11.8388	0.0480309	5.94344	UP	NO	0.180199
MIMAT0000714	hsa-miR-302b-5p		0.129754	10.3311	5.23041	UP	NO	0.181001
MIMAT0022294	hsa-miR-1295b-3p		0.0521177	12.422	6.23707	UP	NO	0.181221
MIMAT0019026	hsa-miR-4491		8.61033	0.22038	4.41535	UP	NO	0.181528
MIMAT0004907	hsa-miR-892a		3.98683	1.35551	2.67117	UP	YES	0.181918
MIMAT0015019	hsa-miR-3147		0	15.7026	7.85128	UP	NO	0.182143
MIMAT0000441	hsa-miR-9-5p		0.0494397	11.9466	5.99803	UP	NO	0.182923
MIMAT0005891	hsa-miR-1303		15.9513	0.0131998	7.98227	UP	NO	0.183398
MIMAT0003306	hsa-miR-636		14.3796	0.0229055	7.20123	UP	NO	0.18364
MIMAT0004808	hsa-miR-625-3p		8.4231	0.423132	4.42312	UP	NO	0.183957
MIMAT0025457	hsa-miR-548az-3p		0.481086	6.87746	3.67927	UP	NO	0.186456
MIMAT0027627	hsa-miR-6863		6.6384	0.684969	3.66168	UP	NO	0.187788
MIMAT0004694	hsa-miR-342-5p		2.79946	2.05798	2.42872	UP	YES	0.187903
MIMAT0016895	hsa-miR-2355-5p		0.0429626	0.424487	0.233725	DOWN	YES	0.188612
MIMAT0004957	hsa-miR-760		13.7213	0.0140503	6.86769	UP	NO	0.188846
MIMAT0027648	hsa-miR-6874-5p		26.4858	0	13.2429	UP	NO	0.18992
MIMAT0021120	hsa-miR-5189-5p		0.848976	5.58447	3.21672	UP	NO	0.190026
MIMAT0019772	hsa-miR-4685-3p		15.6588	0	7.82941	UP	NO	0.190174
MIMAT0004774	hsa-miR-501-3p		0.0187811	13.6478	6.83331	UP	NO	0.190337
MIMAT0000064	hsa-let-7c-5p		0.0592808	10.9823	5.52077	UP	NO	0.1905
MIMAT0005911	hsa-miR-1260a		0	15.735	7.86752	UP	NO	0.190605
MIMAT0004564	hsa-miR-214-5p		0	1.0903	0.545151	DOWN	NO	0.191782
MIMAT0003301	hsa-miR-33b-5p		0.0149441	14.1161	7.06551	UP	NO	0.193911
MIMAT0001627	hsa-miR-433-3p		0.0235117	14.8294	7.42646	UP	NO	0.194193
MIMAT0019827	hsa-miR-4716-3p		11.2013	0.195509	5.69839	UP	NO	0.194377
MIMAT0027583	hsa-miR-6840-3p		11.3482	0.0545151	5.70136	UP	NO	0.194672
MIMAT0021017	hsa-miR-4999-5p		0.0869971	10.0447	5.06585	UP	NO	0.195361
MIMAT0031015	hsa-miR-8088		4.16613	1.34345	2.75479	UP	YES	0.195321
MIMAT0018088	hsa-miR-3666		0.0285576	36.8234	18.426	UP	NO	0.19547
MIMAT0027467	hsa-miR-6783-3p		0	28.0329	14.0164	UP	NO	0.195934
MIMAT0027636	hsa-miR-6868-5p		12.0338	0.0692255	6.05151	UP	NO	0.195964
MIMAT0000692	hsa-miR-30e-5p		0.492531	0.0308431	0.261687	DOWN	YES	0.196527
MIMAT0007887	hsa-miR-1912		1.92801	2.58268	2.25535	UP	YES	0.196581
MIMAT0017996	hsa-miR-3616-3p		0.530653	6.38339	3.45702	UP	NO	0.197262
MIMAT0005593	hsa-miR-1238-3p		16.8044	0	8.40219	UP	NO	0.197375
MIMAT0016923	hsa-miR-4329		18.6145	0	9.30723	UP	NO	0.198134
MIMAT0004512	hsa-miR-100-3p		0.248993	0.517741	0.383367	DOWN	YES	0.198278
MIMAT0027572	hsa-miR-6780b-5p		0.22204	10.8511	5.53657	UP	NO	0.198525
MIMAT0003292	hsa-miR-623		19.486	0	9.74299	UP	NO	0.200039
MIMAT0003259	hsa-miR-591		14.4668	0.0228575	7.24481	UP	NO	0.200662
MIMAT0005582	hsa-miR-1228-5p		0.560908	0.234306	0.397607	DOWN	YES	0.201265
MIMAT0019748	hsa-miR-219b-3p		18.3725	0	9.18625	UP	NO	0.203088
MIMAT0005905	hsa-miR-1254		0	49.4043	24.7022	UP	NO	0.204243
MIMAT0015075	hsa-miR-3191-3p		12.2702	0.0230996	6.14665	UP	NO	0.205061
MIMAT0019773	hsa-miR-4686		0	0.405268	0.202634	DOWN	YES	0.204992
MIMAT0000222	hsa-miR-192-5p		12.482	0.0393611	6.26066	UP	NO	0.205584
MIMAT0027672	hsa-miR-6886-5p		0.677691	8.08434	4.38102	UP	NO	0.206583
MIMAT0005868	hsa-miR-1204		0	16.6096	8.30478	UP	NO	0.207049
MIMAT0004979	hsa-miR-936		7.94941	0.303253	4.12633	UP	NO	0.207247
MIMAT0014999	hsa-miR-378b		0.131666	7.91226	4.02196	UP	NO	0.207485
MIMAT0018065	hsa-miR-3646		12.7712	0.0157558	6.3935	UP	NO	0.207406
MIMAT0016918	hsa-miR-4288		16.5515	0	8.27576	UP	NO	0.208975
MIMAT0002835	hsa-miR-526b-5p		13.8831	0	6.94154	UP	NO	0.209308
MIMAT0000681	hsa-miR-29c-3p		0.422015	6.35277	3.38739	UP	NO	0.209917
MIMAT0004958	hsa-miR-301b-3p		15.9162	0	7.95812	UP	NO	0.210564
MIMAT0004806|MIMAT0022738|MIMAT0022740	hsa-miR-548c-5p/hsa-miR-548o-5p/hsa-miR-548am-5p		0.478256	0.0145374	0.246397	DOWN	YES	0.211645
MIMAT0019040	hsa-miR-4504		11.1494	0.0672271	5.60832	UP	NO	0.211689
MIMAT0005904	hsa-miR-1253		12.5867	0.0235996	6.30517	UP	NO	0.212587
MIMAT0019907	hsa-miR-4760-3p		2.77232	1.59478	2.18355	UP	YES	0.212727
MIMAT0000268	hsa-miR-211-5p		0.0573773	10.5091	5.28323	UP	NO	0.21286
MIMAT0019034	hsa-miR-4419b		0.595631	0.0301744	0.312903	DOWN	YES	0.213348
MIMAT0018930	hsa-miR-4418		0.394404	0	0.197202	DOWN	YES	0.213563
MIMAT0027480	hsa-miR-6790-5p		0.0613149	0.497558	0.279437	DOWN	YES	0.214499
MIMAT0000686	hsa-miR-34c-5p		0.010071	19.1174	9.56374	UP	NO	0.215125
MIMAT0019873	hsa-miR-4742-3p		14.9352	0.00795841	7.47159	UP	NO	0.217648
MIMAT0018977	hsa-miR-4455		0.0343633	10.2577	5.14602	UP	NO	0.218379
MIMAT0000267	hsa-miR-210-3p		0.0939057	10.4303	5.26213	UP	NO	0.218717
MIMAT0003163	hsa-miR-539-5p		0.94224	4.53513	2.73869	UP	NO	0.219129
MIMAT0000718	hsa-miR-302d-3p		9.72863	0.0879276	4.90828	UP	NO	0.219918
MIMAT0004752	hsa-miR-20b-3p		0.39583	0	0.197915	DOWN	YES	0.219853
MIMAT0018965	hsa-miR-4446-3p		22.6361	0	11.318	UP	NO	0.22031
MIMAT0019225	hsa-miR-3913-3p		0.0280454	0.709964	0.369005	DOWN	YES	0.220195
MIMAT0005889	hsa-miR-548l		5.70229	0.621161	3.16172	UP	NO	0.22055
MIMAT0005926	hsa-miR-1273a		15.5811	0	7.79057	UP	NO	0.221561
MIMAT0027548	hsa-miR-6824-5p		0.0214918	27.3748	13.6981	UP	NO	0.222364
MIMAT0004692	hsa-miR-340-5p		0.0041722	0.388469	0.19632	DOWN	YES	0.222676
MIMAT0019690	hsa-miR-4633-3p		0.0493746	13.6585	6.85394	UP	NO	0.222848
MIMAT0018958	hsa-miR-4440		8.55827	0	4.27914	UP	NO	0.223889
MIMAT0000417	hsa-miR-15b-5p		14.2118	0	7.10592	UP	NO	0.224283
MIMAT0027420	hsa-miR-6760-5p		0.887594	5.23138	3.05949	UP	NO	0.224254
MIMAT0002827	hsa-miR-515-3p		0.30323	7.35236	3.8278	UP	NO	0.225894
MIMAT0019023	hsa-miR-4489		8.87738	0.160339	4.51886	UP	NO	0.225957
MIMAT0027644	hsa-miR-6872-5p		17.1232	0	8.56162	UP	NO	0.225793
MIMAT0025848	hsa-miR-6511b-3p		0.352053	6.94583	3.64894	UP	NO	0.227299
MIMAT0003881	hsa-miR-668-3p		0.0962173	9.33224	4.71423	UP	NO	0.227934
MIMAT0027586	hsa-miR-6842-5p		16.6777	0	8.33883	UP	NO	0.227825
MIMAT0020924	hsa-miR-642a-3p		0.011778	0.570242	0.29101	DOWN	YES	0.228163
MIMAT0002867	hsa-miR-520h		0.0429541	0.513593	0.278273	DOWN	YES	0.228308
MIMAT0003299	hsa-miR-630		0.519683	0	0.259842	DOWN	YES	0.229147
MIMAT0019235	hsa-miR-4520-5p		11.2678	0.0416146	5.65469	UP	NO	0.229318
MIMAT0015049	hsa-miR-1193		0.100066	9.0534	4.57673	UP	NO	0.230005
MIMAT0028232	hsa-miR-7161-5p		5.85201	0.53943	3.19572	UP	NO	0.23021
MIMAT0001636	hsa-miR-452-3p		0.0275512	0.763211	0.395381	DOWN	YES	0.230422
MIMAT0015037	hsa-miR-3163		0.459956	6.46168	3.46082	UP	NO	0.230771
MIMAT0027434	hsa-miR-6767-5p		15.908	0.00994801	7.95898	UP	NO	0.231181
MIMAT0003234	hsa-miR-569		0.0363612	0.471992	0.254177	DOWN	YES	0.231934
MIMAT0018445	hsa-miR-550b-3p		0	0	0	DOWN	YES	0.232866
MIMAT0000445	hsa-miR-126-3p		0.35192	0	0.17596	DOWN	YES	0.234042
MIMAT0026624	hsa-miR-651-3p		0.0468474	10.8004	5.4236	UP	NO	0.235224
MIMAT0030990	hsa-miR-8063		0.38641	0.565901	0.476155	DOWN	YES	0.235315
MIMAT0015067	hsa-miR-3186-5p		0.362933	6.61672	3.48983	UP	NO	0.235655
MIMAT0019809	hsa-miR-4708-5p		0.0604263	8.93531	4.49787	UP	NO	0.236047
MIMAT0000420	hsa-miR-30b-5p		14.9198	0	7.45989	UP	NO	0.237952
MIMAT0018942	hsa-miR-4427		18.851	0	9.42551	UP	NO	0.23955
MIMAT0027677	hsa-miR-6888-3p		0.106002	9.91448	5.01024	UP	NO	0.24038
MIMAT0005906	hsa-miR-1255a		0.0508465	0.626924	0.338885	DOWN	YES	0.240968
MIMAT0003263	hsa-miR-595		11.7814	0	5.89071	UP	NO	0.241194
MIMAT0005948	hsa-miR-664a-5p		10.869	0.0187016	5.44386	UP	NO	0.241524
MIMAT0018116	hsa-miR-3688-3p		0.0615159	9.80406	4.93279	UP	NO	0.242926
MIMAT0002877	hsa-miR-513a-5p		0.0320724	9.05789	4.54498	UP	NO	0.244611
MIMAT0027577	hsa-miR-6837-3p		1.44746	2.31502	1.88124	UP	YES	0.244751
MIMAT0005895	hsa-miR-548f-3p		1.32717	2.97272	2.14994	UP	YES	0.245715
MIMAT0027682	hsa-miR-6891-5p		6.8709	0.276178	3.57354	UP	NO	0.246353
MIMAT0014982	hsa-miR-3120-3p		5.18199	0.78018	2.98108	UP	NO	0.246728
MIMAT0019768	hsa-miR-4683		0	0.535697	0.267849	DOWN	YES	0.247239
MIMAT0004970	hsa-miR-920		6.6327	0.345908	3.4893	UP	NO	0.24755
MIMAT0022498	hsa-miR-5704		0.092883	10.903	5.49795	UP	NO	0.24771
MIMAT0005788	hsa-miR-513b-5p		8.90626	0.0425899	4.47443	UP	NO	0.249009
MIMAT0030413	hsa-miR-4433b-5p		0.0355348	9.38515	4.71034	UP	NO	0.249441
MIMAT0003312	hsa-miR-642a-5p		17.7521	0	8.87604	UP	NO	0.250145
MIMAT0018193	hsa-miR-3919		10.2218	0.0365383	5.12916	UP	NO	0.251107
MIMAT0004548	hsa-miR-129-1-3p		1.74486	2.40484	2.07485	UP	YES	0.251247
MIMAT0009198	hsa-miR-224-3p		0.147503	7.08539	3.61645	UP	NO	0.252134
MIMAT0019979	hsa-miR-4800-3p		0	12.175	6.08752	UP	NO	0.252834
MIMAT0001638	hsa-miR-409-5p		10.7057	0.023397	5.36457	UP	NO	0.253919
MIMAT0002808	hsa-miR-511-5p		0.0596767	9.49076	4.77522	UP	NO	0.253837
MIMAT0018105	hsa-miR-3679-3p		0.119696	0.768803	0.444249	DOWN	YES	0.255276
MIMAT0019892	hsa-miR-371b-5p		0	16.4839	8.24194	UP	NO	0.255348
MIMAT0000063	hsa-let-7b-5p		17.4378	0	8.7189	UP	NO	0.256309
MIMAT0000097	hsa-miR-99a-5p		0.0839479	11.1075	5.5957	UP	NO	0.256369
MIMAT0018990	hsa-miR-548aj-3p		4.75089	0.675636	2.71326	UP	NO	0.25644
MIMAT0019059	hsa-miR-1269b		0.0260047	12.3819	6.20395	UP	NO	0.256058
MIMAT0022486	hsa-miR-5693		2.99994	1.82867	2.41431	UP	YES	0.256401
MIMAT0027382	hsa-miR-6740-3p		0.297815	6.4344	3.36611	UP	NO	0.256157
MIMAT0027676	hsa-miR-6888-5p		0	0.658395	0.329197	DOWN	YES	0.256357
MIMAT0019054	hsa-miR-4517		0.084089	8.60548	4.34478	UP	NO	0.257322
MIMAT0000251	hsa-miR-147a		0.379332	0.583319	0.481326	DOWN	YES	0.258051
MIMAT0000252	hsa-miR-7-5p		10.2573	0.0316335	5.14447	UP	NO	0.25923
MIMAT0003274	hsa-miR-606		9.97665	0.00752971	4.99209	UP	NO	0.262169
MIMAT0019082	hsa-miR-4539		20.0462	0	10.0231	UP	NO	0.26242
MIMAT0028234	hsa-miR-7162-5p		10.3967	0.0183553	5.20754	UP	NO	0.262671
MIMAT0015087	hsa-miR-514b-5p		4.83123	0.687578	2.7594	UP	NO	0.26281
MIMAT0018926	hsa-miR-378d		8.86001	0.0193316	4.43967	UP	NO	0.265355
MIMAT0018119	hsa-miR-3690		0.042545	8.12164	4.08209	UP	NO	0.265606
MIMAT0019932	hsa-miR-4776-5p		0.0312706	12.7202	6.37573	UP	NO	0.266486
MIMAT0004785	hsa-miR-545-5p		0.0813335	8.68873	4.38503	UP	NO	0.26674
MIMAT0002874	hsa-miR-503-5p		0.101281	11.5845	5.84287	UP	NO	0.266891
MIMAT0026638	hsa-miR-1468-3p		4.05428	0.795092	2.42469	UP	NO	0.268456
MIMAT0023696	hsa-miR-6071		0	12.9423	6.47114	UP	NO	0.268952
MIMAT0000094	hsa-miR-95-3p		0.339634	0	0.169817	DOWN	YES	0.269113
MIMAT0019864	hsa-miR-3064-5p		9.50626	0	4.75313	UP	NO	0.269273
MIMAT0000422	hsa-miR-124-3p		14.0557	0	7.02783	UP	NO	0.270574
MIMAT0004570	hsa-miR-223-5p		0.770886	0.0105343	0.39071	DOWN	YES	0.270818
MIMAT0022478	hsa-miR-5687		8.92492	0.0823491	4.50363	UP	NO	0.27168
MIMAT0019004	hsa-miR-4477a		0.0357378	7.91673	3.97623	UP	NO	0.273467
MIMAT0022724	hsa-miR-1277-5p		1.49602	2.21421	1.85511	UP	YES	0.273439
MIMAT0004766	hsa-miR-146b-3p		0.0225781	10.9944	5.50851	UP	NO	0.276129
MIMAT0017982	hsa-miR-3605-3p		8.80544	0.0250069	4.41522	UP	NO	0.277161
MIMAT0018988	hsa-miR-4464		16.7861	0	8.39305	UP	NO	0.277349
MIMAT0002872	hsa-miR-501-5p		0.0475599	0.721523	0.384542	DOWN	YES	0.277719
MIMAT0028117	hsa-miR-7110-5p		3.30079	0.436121	1.86845	UP	NO	0.277988
MIMAT0019806	hsa-miR-4706		0	10.2973	5.14865	UP	NO	0.278666
MIMAT0022741	hsa-miR-3529-3p		10.9028	0.0107313	5.45678	UP	NO	0.279466
MIMAT0025480	hsa-miR-6512-5p		0.0172766	10.9514	5.48434	UP	NO	0.280599
MIMAT0030421	hsa-miR-7846-3p		0.0195441	9.71728	4.86841	UP	NO	0.280769
MIMAT0005924	hsa-miR-1270		11.3335	0.0115743	5.67255	UP	NO	0.281232
MIMAT0027686	hsa-miR-6893-5p		0.0306575	8.99721	4.51393	UP	NO	0.281762
MIMAT0015000	hsa-miR-3134		8.14028	0.0442313	4.09226	UP	NO	0.282874
MIMAT0003389	hsa-miR-542-3p		0.513795	0.00977849	0.261787	DOWN	YES	0.284534
MIMAT0004589	hsa-miR-30b-3p		9.31736	0	4.65868	UP	NO	0.284721
MIMAT0019000	hsa-miR-4473		21.1346	0	10.5673	UP	NO	0.285819
MIMAT0019960	hsa-miR-4789-3p		0.664357	0.331714	0.498036	DOWN	YES	0.285916
MIMAT0002844	hsa-miR-518b		1.59629	2.34997	1.97313	UP	YES	0.288044
MIMAT0003884	hsa-miR-454-5p		0.652604	0	0.326302	DOWN	YES	0.288479
MIMAT0019705	hsa-miR-4645-5p		3.66578	0.935221	2.3005	UP	NO	0.289159
MIMAT0019783	hsa-miR-4692		2.00231	1.55453	1.77842	UP	YES	0.289312
MIMAT0027670	hsa-miR-6885-5p		0	0	0	DOWN	YES	0.292011
MIMAT0022472	hsa-miR-5683		6.04223	0.191655	3.11694	UP	NO	0.292866
MIMAT0003339	hsa-miR-421		0.478072	0	0.239036	DOWN	YES	0.293658
MIMAT0018952	hsa-miR-4436a		12.9773	0	6.48865	UP	NO	0.29333
MIMAT0025459	hsa-miR-6501-3p		12.5845	0	6.29226	UP	NO	0.293487
MIMAT0027367	hsa-miR-6733-5p		13.8853	0	6.94265	UP	NO	0.294526
MIMAT0018196	hsa-miR-3921		0.521177	0	0.260588	DOWN	YES	0.296453
MIMAT0019877	hsa-miR-3591-3p		10.4235	0.0109468	5.21724	UP	NO	0.297191
MIMAT0000727	hsa-miR-374a-5p		9.65323	0.0234979	4.83837	UP	NO	0.297761
MIMAT0019758	hsa-miR-4676-5p		0.403492	0	0.201746	DOWN	YES	0.297836
MIMAT0019067	hsa-miR-4528		0.0573188	7.64493	3.85112	UP	NO	0.29804
MIMAT0016914	hsa-miR-4283		12.1017	0	6.05086	UP	NO	0.29845
MIMAT0025462	hsa-miR-6503-5p		13.5316	0	6.76582	UP	NO	0.298489
MIMAT0019842	hsa-miR-4724-3p		1.58438	1.90307	1.74372	UP	YES	0.299103
MIMAT0018984	hsa-miR-378h		0.0485757	9.07795	4.56326	UP	NO	0.300213
MIMAT0000459	hsa-miR-193a-3p		0.0584497	6.30426	3.18135	UP	NO	0.300798
MIMAT0027440	hsa-miR-6770-5p		15.6991	0	7.84956	UP	NO	0.301789
MIMAT0019219	hsa-miR-3619-3p		0.578112	0.129798	0.353955	DOWN	YES	0.303082
MIMAT0005573	hsa-miR-1225-3p		6.80393	0	3.40197	UP	NO	0.303347
MIMAT0027424	hsa-miR-6762-5p		0	6.23968	3.11984	UP	NO	0.303599
MIMAT0015068	hsa-miR-3186-3p		10.1612	0.0104837	5.08584	UP	NO	0.303907
MIMAT0000263	hsa-miR-199b-5p		0.0265005	7.97283	3.99967	UP	NO	0.305017
MIMAT0025453	hsa-miR-548ay-3p		6.14321	0.261672	3.20244	UP	NO	0.305903
MIMAT0026484	hsa-miR-372-5p		3.8634	0.929095	2.39625	UP	NO	0.305861
MIMAT0016886	hsa-miR-4252		0.819506	0.026921	0.423213	DOWN	YES	0.306954
MIMAT0004556	hsa-miR-10b-3p		10.4198	0.0139425	5.21688	UP	NO	0.307738
MIMAT0025470	hsa-miR-6507-5p		9.24207	0.00969157	4.62588	UP	NO	0.308129
MIMAT0004798	hsa-miR-548b-5p		10.0546	0.00775464	5.03119	UP	NO	0.310299
MIMAT0003271	hsa-miR-603		0.0393341	7.67717	3.85825	UP	NO	0.310886
MIMAT0019909	hsa-miR-4761-3p		0.0393341	6.80917	3.42425	UP	NO	0.317183
MIMAT0027484	hsa-miR-6792-5p		0.180624	0.686389	0.433507	DOWN	YES	0.317213
MIMAT0018350	hsa-miR-3935		2.56357	1.4016	1.98258	UP	YES	0.318751
MIMAT0011775	hsa-miR-2276-3p		0.0357378	7.25805	3.6469	UP	NO	0.319128
MIMAT0019976	hsa-miR-4799-5p		0.015254	0.765661	0.390458	DOWN	YES	0.319717
MIMAT0019759	hsa-miR-4676-3p		0.326004	6.14649	3.23625	UP	NO	0.320202
MIMAT0021131	hsa-miR-5197-3p		11.5776	0	5.78878	UP	NO	0.320333
MIMAT0004770	hsa-miR-516a-5p		9.83461	0.0110578	4.92283	UP	NO	0.320899
MIMAT0005950	hsa-miR-1306-3p		8.82674	0.0178154	4.42228	UP	NO	0.322619
MIMAT0031180	hsa-miR-7977		0.0553462	6.85077	3.45306	UP	NO	0.323096
MIMAT0011778	hsa-miR-2278		0.0597908	9.64138	4.85059	UP	NO	0.323779
MIMAT0019862	hsa-miR-4736		0.0365027	8.87398	4.45524	UP	NO	0.323768
MIMAT0004506	hsa-miR-33a-3p		0.747948	3.62503	2.18649	UP	NO	0.324648
MIMAT0004763	hsa-miR-488-3p		7.14838	0.0286922	3.58854	UP	NO	0.324923
MIMAT0019058	hsa-miR-4521		0.0199812	7.55865	3.78932	UP	NO	0.325638
MIMAT0026478	hsa-miR-133a-5p		2.72867	1.2893	2.00899	UP	YES	0.325597
MIMAT0003227	hsa-miR-563		6.83862	0.0305407	3.43458	UP	NO	0.325816
MIMAT0000091	hsa-miR-33a-5p		2.41988	1.52689	1.97338	UP	YES	0.327344
MIMAT0015010	hsa-miR-3141		3.18415	1.03712	2.11063	UP	YES	0.327505
MIMAT0025847	hsa-miR-6511b-5p		0	0.692031	0.346015	DOWN	YES	0.328485
MIMAT0000062	hsa-let-7a-5p		0.0944018	6.71093	3.40267	UP	NO	0.329958
MIMAT0019207	hsa-miR-3152-5p		7.11361	0.0228097	3.56821	UP	NO	0.329512
MIMAT0021034	hsa-miR-5006-3p		9.72481	0	4.86241	UP	NO	0.32986
MIMAT0030018	hsa-miR-7703		5.60885	0	2.80443	UP	NO	0.329785
MIMAT0022487	hsa-miR-5694		0.0553462	5.85285	2.9541	UP	NO	0.332064
MIMAT0019745	hsa-miR-4668-5p		1.20145	2.77592	1.98869	UP	YES	0.333337
MIMAT0005942	hsa-miR-1288-3p		10.509	0	5.25449	UP	NO	0.334088
MIMAT0027683	hsa-miR-6891-3p		7.07745	0.0334448	3.55545	UP	NO	0.334986
MIMAT0021025	hsa-miR-5003-5p		0.0638176	5.88532	2.97457	UP	NO	0.337011
MIMAT0027470	hsa-miR-6785-5p		0.841533	0.103137	0.472335	DOWN	YES	0.339626
MIMAT0027536	hsa-miR-6818-5p		10.0532	0	5.02659	UP	NO	0.340968
MIMAT0019855	hsa-miR-4732-5p		9.43804	0	4.71902	UP	NO	0.341849
MIMAT0019858	hsa-miR-4733-3p		7.27192	0.0259596	3.64894	UP	NO	0.344099
MIMAT0017991	hsa-miR-3613-3p		0.5578	0	0.2789	DOWN	YES	0.345017
MIMAT0018349	hsa-miR-3934-5p		0.127116	6.10569	3.1164	UP	NO	0.345103
MIMAT0022496	hsa-miR-5703		0.694902	3.54755	2.12123	UP	NO	0.345084
MIMAT0019975	hsa-miR-4798-3p		8.65737	0.0187123	4.33804	UP	NO	0.345428
MIMAT0004550	hsa-miR-30c-2-3p		0.0740133	6.02144	3.04773	UP	NO	0.345741
MIMAT0028111	hsa-miR-7107-5p		0.0240081	0.753461	0.388734	DOWN	YES	0.346557
MIMAT0003945	hsa-miR-765		0.109508	0.876135	0.492822	DOWN	YES	0.346932
MIMAT0018069	hsa-miR-3649		6.10566	0.0476114	3.07663	UP	NO	0.347081
MIMAT0019942	hsa-miR-4781-5p		9.30416	0	4.65208	UP	NO	0.347551
MIMAT0019813	hsa-miR-203b-5p		0.0393341	0.604585	0.321959	DOWN	YES	0.348717
MIMAT0022709	hsa-miR-652-5p		0.0355348	0.714952	0.375243	DOWN	YES	0.349715
MIMAT0019013	hsa-miR-548ak		7.96332	0	3.98166	UP	NO	0.350612
MIMAT0003318	hsa-miR-648		0.0239622	8.24541	4.13469	UP	NO	0.351192
MIMAT0027515	hsa-miR-6807-3p		0	13.9946	6.99728	UP	NO	0.351352
MIMAT0000280	hsa-miR-223-3p		9.39905	0.0139782	4.70651	UP	NO	0.352015
MIMAT0005894	hsa-miR-1243		0.0386057	0.729621	0.384113	DOWN	YES	0.352366
MIMAT0021085	hsa-miR-5093		0.680633	0.00973484	0.345184	DOWN	YES	0.353101
MIMAT0016910	hsa-miR-4278		0	12.8969	6.44843	UP	NO	0.353455
MIMAT0004284	hsa-miR-675-5p		0.154423	5.59688	2.87565	UP	NO	0.354236
MIMAT0026614	hsa-miR-487b-5p		3.53132	0.825986	2.17865	UP	NO	0.357212
MIMAT0005572	hsa-miR-1225-5p		0.791338	0.0482434	0.419791	DOWN	YES	0.358162
MIMAT0002854	hsa-miR-521		3.00395	0.928694	1.96632	UP	NO	0.358904
MIMAT0021042	hsa-miR-5009-3p		8.46146	0.0152703	4.23836	UP	NO	0.359166
MIMAT0005908	hsa-miR-1257		0.0287326	6.63966	3.3342	UP	NO	0.359618
MIMAT0022289	hsa-miR-5587-5p		.	0	.	.	.	0.359522
MIMAT0021079	hsa-miR-5087		12.7904	0	6.39519	UP	NO	0.360077
MIMAT0027361	hsa-miR-6730-5p		0.285458	8.85524	4.57035	UP	NO	0.36018
MIMAT0001545	hsa-miR-450a-5p		7.18485	0.016761	3.60081	UP	NO	0.360826
MIMAT0018356	hsa-miR-3940-3p		0	0	0	DOWN	YES	0.36087
MIMAT0000092	hsa-miR-92a-3p		0	9.32744	4.66372	UP	NO	0.362877
MIMAT0018971	hsa-miR-4450		2.01707	1.64847	1.83277	UP	YES	0.363659
MIMAT0017981	hsa-miR-3605-5p		4.30816	0.577974	2.44307	UP	NO	0.364068
MIMAT0018932	hsa-miR-378f		0.0741595	6.64818	3.36117	UP	NO	0.364065
[truncated: 546 more rows]

## Sheet: Table S2C
Table S2C. Enriched/depleted miRNAs in the 'invasion’ assay (INV)
			DESeq2							Qtrait
MIMAT ID	miRNA	Set ID	INV_vs_CTRL_REP2	INV_vs_CTRL_REP3	Mean_FC	Regulation	Regulation concordance in each replicate	DESeq2_pvalue	DESeq2_pvalue	BRB_Qtrait_Correlation_coefficient	BRB_Qtrait_Parametric_p-value	Selection Qtrait
MIMAT0016864	hsa-miR-4312	COMMON	0.163545	0.160543	0.162044	DOWN	YES	0.0236944	YES	-0.999	0.0007339	YES
MIMAT0016881	hsa-miR-4260	COMMON	12.7928	13.2936	13.0432	UP	YES	8.37001e-06	YES	0.999	0.0010631	YES
MIMAT0005925	hsa-miR-1272	COMMON	6.11376	5.02956	5.57166	UP	YES	0.0027297	YES	0.998	0.0016363	YES
MIMAT0023714	hsa-miR-6089	COMMON	12.2256	15.9751	14.1004	UP	YES	3.64922e-06	YES	0.998	0.0021428	YES
MIMAT0031004	hsa-miR-8077	COMMON	8.99495	9.31453	9.15474	UP	YES	0.000157487	YES	0.997	0.0027889	YES
MIMAT0015000	hsa-miR-3134	COMMON	8.28107	12.7793	10.5302	UP	YES	4.66691e-05	YES	0.996	0.004303	YES
MIMAT0019051	hsa-miR-4514	COMMON	49.4531	134.568	92.0106	UP	YES	2.10725e-10	YES	0.994	0.0064987	YES
MIMAT0018068	hsa-miR-3648	COMMON	13.8689	8.01261	10.9407	UP	YES	7.1301e-05	YES	0.993	0.0068046	YES
MIMAT0022264	hsa-miR-548aq-3p	COMMON	0.17685	0.199028	0.187939	DOWN	YES	0.00748828	YES	-0.993	0.006891	YES
MIMAT0003289	hsa-miR-620	COMMON	12.5437	14.672	13.6079	UP	YES	1.007e-05	YES	0.992	0.0074996	YES
MIMAT0003292	hsa-miR-623	COMMON	31.3411	56.6266	43.9838	UP	YES	5.63807e-10	YES	0.992	0.0075547	YES
MIMAT0002838	hsa-miR-525-5p	COMMON	0	0.166399	0.0831996	DOWN	YES	0.019884	YES	-1	0.0001572	YES
MIMAT0000065	hsa-let-7d-5p	COMMON	10.9938	12.3909	11.6924	UP	YES	1.399e-05	YES	1	0.000335	YES
MIMAT0027537	hsa-miR-6818-3p	COMMON	0.191079	0.195658	0.193369	DOWN	YES	0.00811715	YES	-1	0.000336	YES
MIMAT0027616	hsa-miR-6858-5p	COMMON	11.0209	11.7174	11.3692	UP	YES	2.02698e-05	YES	1	0.0005019	YES
MIMAT0019982	hsa-miR-4802-3p	COMMON	11.1428	11.7265	11.4346	UP	YES	1.87068e-05	YES	0.999	0.0006054	YES
MIMAT0027410	hsa-miR-6755-5p	COMMON	9.77212	11.531	10.6516	UP	YES	2.7154e-05	YES	0.999	0.0006143	YES
MIMAT0002854	hsa-miR-521	COMMON	5.15359	4.7726	4.9631	UP	YES	0.00435514	YES	0.999	0.0008191	YES
MIMAT0026482	hsa-miR-190a-3p	COMMON	3.7897	3.69726	3.74348	UP	YES	0.0187494	YES	0.999	0.0008296	YES
MIMAT0004518	hsa-miR-16-2-3p	COMMON	18.1908	14.6873	16.4391	UP	YES	9.40542e-07	YES	0.999	0.0009611	YES
MIMAT0019958	hsa-miR-4788	COMMON	6.25259	7.42701	6.8398	UP	YES	0.00106192	YES	0.999	0.0010396	YES
MIMAT0002808	hsa-miR-511-5p	COMMON	30.9468	40.5609	35.7538	UP	YES	7.44086e-09	YES	0.999	0.0011779	YES
MIMAT0022942	hsa-miR-1229-5p	COMMON	10.7592	11.591	11.1751	UP	YES	3.80278e-05	YES	0.999	0.0013242	YES
MIMAT0027646	hsa-miR-6873-5p	COMMON	4.35386	5.07432	4.71409	UP	YES	0.00804641	YES	0.999	0.0013378	YES
MIMAT0005876	hsa-miR-1285-3p	COMMON	0.13995	0.117473	0.128712	DOWN	YES	0.000818587	YES	-0.999	0.0014113	YES
MIMAT0019725	hsa-miR-4658	COMMON	9.08383	9.74961	9.41672	UP	YES	7.31394e-05	YES	0.998	0.0015029	YES
MIMAT0002823	hsa-miR-512-3p	COMMON	35.8843	53.8383	44.8613	UP	YES	1.87886e-10	YES	0.998	0.0017822	YES
MIMAT0027439	hsa-miR-6769a-3p	COMMON	7.17396	6.01547	6.59471	UP	YES	0.00128592	YES	0.998	0.0018551	YES
MIMAT0019748	hsa-miR-219b-3p	COMMON	9.47624	10.3886	9.9324	UP	YES	6.2837e-05	YES	0.998	0.0019753	YES
MIMAT0015053	hsa-miR-3176	COMMON	0	0.173332	0.0866662	DOWN	YES	0.0187329	YES	-1	0.0019902	YES
MIMAT0019034	hsa-miR-4419b	COMMON	22.4853	25.5869	24.0361	UP	YES	4.8063e-08	YES	0.998	0.0020233	YES
MIMAT0025852	hsa-miR-6721-5p	COMMON	0	0.0344498	0.0172249	DOWN	YES	0.000654178	YES	-1	0.0020637	YES
MIMAT0004979	hsa-miR-936	COMMON	0.192027	0.221049	0.206538	DOWN	YES	0.0113645	YES	-0.998	0.0020709	YES
MIMAT0022862	hsa-miR-381-5p	COMMON	10.6643	13.7625	12.2134	UP	YES	1.09137e-05	YES	0.997	0.0027044	YES
MIMAT0027396	hsa-miR-6748-5p	COMMON	17.4448	12.8419	15.1433	UP	YES	2.59031e-06	YES	0.997	0.0027349	YES
MIMAT0019914	hsa-miR-4764-5p	COMMON	7.44845	5.615	6.53173	UP	YES	0.00139779	YES	0.997	0.0028542	YES
MIMAT0019806	hsa-miR-4706	COMMON	22.5692	15.3791	18.9741	UP	YES	1.09936e-06	YES	0.997	0.0029282	YES
MIMAT0004503	hsa-miR-29a-5p	COMMON	0.102005	0.0797392	0.0908719	DOWN	YES	0.000335968	YES	-0.997	0.0032954	YES
MIMAT0002859	hsa-miR-516b-5p	COMMON	16.4585	21.1636	18.8111	UP	YES	5.57504e-07	YES	0.996	0.0035055	YES
MIMAT0003280	hsa-miR-612	COMMON	14.6383	24.0764	19.3573	UP	YES	3.90337e-07	YES	0.996	0.0036379	YES
MIMAT0004927	hsa-miR-708-3p	COMMON	5.02588	6.74765	5.88677	UP	YES	0.0026384	YES	0.996	0.0038445	YES
MIMAT0026742	hsa-miR-1266-3p	COMMON	0.0559562	0.0786301	0.0672931	DOWN	YES	5.0427e-05	YES	-0.996	0.0040796	YES
MIMAT0015017	hsa-miR-1273c	COMMON	58.925	33.5203	46.2226	UP	YES	2.43466e-10	YES	0.996	0.0042378	YES
MIMAT0018184	hsa-miR-3910	COMMON	6.98799	7.59984	7.29391	UP	YES	0.000520504	YES	0.995	0.0047514	YES
MIMAT0022468	hsa-miR-5680	COMMON	19.9394	25.9865	22.963	UP	YES	2.98902e-07	YES	0.995	0.0048914	YES
MIMAT0015025	hsa-miR-3152-3p	COMMON	15.116	15.3137	15.2149	UP	YES	2.77891e-06	YES	0.995	0.0049985	YES
MIMAT0018065	hsa-miR-3646	COMMON	4.86004	6.29788	5.57896	UP	YES	0.002452	YES	0.995	0.0050211	YES
MIMAT0004606	hsa-miR-136-3p	COMMON	6.02589	7.25948	6.64268	UP	YES	0.000903425	YES	0.995	0.005046	YES
MIMAT0000231	hsa-miR-199a-5p	COMMON	0.0419998	0.0748231	0.0584115	DOWN	YES	0.000318814	YES	-0.995	0.0051885	YES
MIMAT0027491	hsa-miR-6795-3p	COMMON	0.221266	0.191082	0.206174	DOWN	YES	0.0152636	YES	-0.994	0.0055044	YES
MIMAT0005894	hsa-miR-1243	COMMON	3.82008	4.00871	3.91439	UP	YES	0.0244115	YES	0.994	0.0058136	YES
MIMAT0018198	hsa-miR-3923	COMMON	0.195239	0.130654	0.162947	DOWN	YES	0.00414747	YES	-0.994	0.0059585	YES
MIMAT0013771	hsa-miR-449c-3p	COMMON	0	0.106512	0.0532558	DOWN	YES	0.0036873	YES	-1	0.0059689	YES
MIMAT0030423	hsa-miR-7848-3p	COMMON	0.180652	0.194021	0.187337	DOWN	YES	0.0079102	YES	-0.994	0.0059827	YES
MIMAT0000263	hsa-miR-199b-5p	COMMON	4.90911	4.20288	4.55599	UP	YES	0.00968192	YES	0.994	0.0060331	YES
MIMAT0004676	hsa-miR-34b-3p	COMMON	14.9655	22.9887	18.9771	UP	YES	7.69654e-07	YES	0.994	0.0064039	YES
MIMAT0018444	hsa-miR-642b-3p	COMMON	5.69172	4.22063	4.95617	UP	YES	0.00559746	YES	0.994	0.006449	YES
MIMAT0018005	hsa-miR-3622b-5p	COMMON	0	0.164264	0.082132	DOWN	YES	0.0207429	YES	-1	0.0067474	YES
MIMAT0015021	hsa-miR-3148	COMMON	0.289594	0.21084	0.250217	DOWN	YES	0.0266696	YES	-0.993	0.0071195	YES
MIMAT0030431	hsa-miR-7856-5p	COMMON	25.6404	46.1828	35.9116	UP	YES	2.35251e-08	YES	0.993	0.0072908	YES
MIMAT0003322	hsa-miR-652-3p	COMMON	11.1086	6.60964	8.85914	UP	YES	0.000230769	YES	0.993	0.0073184	YES
MIMAT0027629	hsa-miR-6864-3p	COMMON	12.4577	13.4662	12.962	UP	YES	2.02078e-05	YES	0.993	0.0074498	YES
MIMAT0015084	hsa-miR-3199	COMMON	0	0.154279	0.0771395	DOWN	YES	0.0188232	YES	-1	0.0075825	YES
MIMAT0004690	hsa-miR-379-3p	COMMON	28.2205	44.4354	36.328	UP	YES	4.90356e-09	YES	0.992	0.0078293	YES
MIMAT0022929	hsa-miR-758-5p	COMMON	5.37207	7.19844	6.28525	UP	YES	0.0013569	YES	0.992	0.0078443	YES
MIMAT0019698	hsa-miR-4639-3p	COMMON	0	0.0463191	0.0231595	DOWN	YES	0.0017312	YES	-1	0.0083497	YES
MIMAT0022268	hsa-miR-548as-3p	COMMON	5.40508	4.8692	5.13714	UP	YES	0.00534003	YES	0.991	0.0088233	YES
MIMAT0003328	hsa-miR-653-5p	COMMON	4.68717	5.47359	5.08038	UP	YES	0.00499671	YES	0.991	0.0091665	YES
MIMAT0027641	hsa-miR-6870-3p	COMMON	32.8712	16.0673	24.4692	UP	YES	3.83701e-07	YES	0.991	0.0094174	YES
MIMAT0019233	hsa-miR-4446-5p		0	5.10668	2.55334	UP	NO	0.49164		1	0.0008831	YES
MIMAT0000764	hsa-miR-339-5p		0	0.200435	0.100218	DOWN	YES	0.02924		-1	0.0010582	YES
MIMAT0027625	hsa-miR-6862-5p		0	0.582997	0.291498	DOWN	YES	0.277374		-1	0.0010841	YES
MIMAT0021118	hsa-miR-5187-3p		0.277377	0.271423	0.2744	DOWN	YES	0.0380897		-0.999	0.0011517	YES
MIMAT0011163	hsa-miR-548q		3.47187	3.3886	3.43023	UP	YES	0.0293072		0.999	0.0011791	YES
MIMAT0015054	hsa-miR-3177-3p		0	1.41333	0.706663	DOWN	NO	0.751273		1	0.0016867	YES
MIMAT0015069	hsa-miR-3187-3p		0	121.094	60.5469	UP	NO	0.102342		1	0.0017809	YES
MIMAT0016858	hsa-miR-4306		3.8364	3.45666	3.64653	UP	YES	0.0342518		0.998	0.0021473	YES
MIMAT0019897	hsa-miR-499b-5p		0	0.347001	0.1735	DOWN	YES	0.140349		-1	0.0022411	YES
MIMAT0002878	hsa-miR-506-3p		0.234015	0.222257	0.228136	DOWN	YES	0.04702		-0.998	0.0022824	YES
MIMAT0027506	hsa-miR-6803-5p		0.387475	0.334059	0.360767	DOWN	YES	0.126352		-0.997	0.0027471	YES
MIMAT0024614	hsa-miR-6130		0	0.191623	0.0958113	DOWN	YES	0.0377237		-1	0.0030325	YES
MIMAT0023709	hsa-miR-6084		0	21.9291	10.9645	UP	NO	0.108334		1	0.0036742	YES
MIMAT0003323	hsa-miR-548d-3p		2.07484	2.36095	2.21789	UP	YES	0.185439		0.996	0.0038235	YES
MIMAT0018192	hsa-miR-3918		0	0.409812	0.204906	DOWN	YES	0.178711		-1	0.0039325	YES
MIMAT0030999	hsa-miR-8072		0	0.2329	0.11645	DOWN	YES	0.0481512		-1	0.0041445	YES
MIMAT0000102	hsa-miR-105-5p		0	2.85293	1.42646	UP	NO	0.802412		1	0.0046116	YES
MIMAT0019231	hsa-miR-3944-5p		3.4578	2.73202	3.09491	UP	YES	0.0604353		0.994	0.0056472	YES
MIMAT0021044	hsa-miR-5010-3p		0	0.242043	0.121021	DOWN	YES	0.0702681		-1	0.0059115	YES
MIMAT0019891	hsa-miR-4753-3p		0	0.201904	0.100952	DOWN	YES	0.0351304		-1	0.0063677	YES
MIMAT0000252	hsa-miR-7-5p		0.356696	0.287859	0.322278	DOWN	YES	0.069311		-0.993	0.006719	YES
MIMAT0000684	hsa-miR-302a-3p		0.377831	0.31087	0.344351	DOWN	YES	0.0880151		-0.993	0.0069354	YES
MIMAT0001413	hsa-miR-20b-5p		0.292157	0.280702	0.28643	DOWN	YES	0.0434364		-0.993	0.0069541	YES
MIMAT0018095	hsa-miR-3672		2.64119	2.97762	2.80941	UP	YES	0.0834127		0.992	0.0075481	YES
MIMAT0002829	hsa-miR-519e-3p		4.10216	3.284	3.69308	UP	YES	0.0336879		0.992	0.0077911	YES
MIMAT0019812	hsa-miR-4709-3p		0	0.257368	0.128684	DOWN	YES	0.0680801		-1	0.0077947	YES
MIMAT0018987	hsa-miR-4463		0	6.5212	3.2606	UP	NO	0.398419		1	0.0087608	YES
MIMAT0000082	hsa-miR-26a-5p		0.370127	0.320696	0.345412	DOWN	YES	0.086142		-0.991	0.0088889	YES
MIMAT0000098	hsa-miR-100-5p		0.505196	0.422836	0.464016	DOWN	YES	0.218007		-0.991	0.0090768	YES
MIMAT0027618	hsa-miR-6859-5p		0	0.318874	0.159437	DOWN	YES	0.113544		-1	0.0092742	YES
MIMAT0004773	hsa-miR-500a-5p		1.19933	1.15097	1.17515	UP	YES	0.791803		0.99	0.0097923	YES
MIMAT0022708	hsa-miR-584-3p		315.323	3.85838	159.591	UP	YES	6.35286e-06	YES
MIMAT0000731	hsa-miR-378a-5p		290.115	1.50326	145.809	UP	YES	4.66554e-05	YES
MIMAT0019881	hsa-miR-4746-3p		206.209	54.0652	130.137	UP	YES	1.87928e-12	YES
MIMAT0019219	hsa-miR-3619-3p		204.42	4.46207	104.441	UP	YES	2.48328e-05	YES
MIMAT0026917	hsa-miR-1910-3p		46.7738	161.608	104.191	UP	YES	3.64293e-09	YES
MIMAT0019919	hsa-miR-4767		3.49615	154.803	79.1495	UP	YES	3.47775e-05	YES
MIMAT0005924	hsa-miR-1270		25.3001	129.525	77.4128	UP	YES	7.18233e-07	YES
MIMAT0000266	hsa-miR-205-5p		25.8303	127.793	76.8116	UP	YES	5.70206e-09	YES
MIMAT0000452	hsa-miR-154-5p		145.54	2.19734	73.8688	UP	YES	9.28243e-05	YES
MIMAT0027574	hsa-miR-6836-5p		4.44529	128.095	66.2702	UP	YES	6.02979e-05	YES
MIMAT0019083	hsa-miR-4540		126.829	1.48972	64.1593	UP	YES	0.000359557	YES
MIMAT0019853	hsa-miR-4731-5p		103.302	16.7196	60.0107	UP	YES	6.98279e-07	YES
MIMAT0007401	hsa-miR-1539		41.2198	72.9549	57.0873	UP	YES	9.91397e-08	YES
MIMAT0019014	hsa-miR-4480		3.40325	108.091	55.7473	UP	YES	0.000102595	YES
MIMAT0019787	hsa-miR-4694-3p		11.2289	95.5544	53.3916	UP	YES	9.36694e-06	YES
MIMAT0030020	hsa-miR-7705		4.57083	97.8531	51.2119	UP	YES	0.000165877	YES
MIMAT0024616	hsa-miR-6132		81.2674	15.8327	48.5501	UP	YES	2.14229e-07	YES
MIMAT0027603	hsa-miR-6851-3p		3.93216	92.2195	48.0758	UP	YES	9.24642e-05	YES
MIMAT0016916	hsa-miR-4286		80.5808	11.3734	45.9771	UP	YES	3.28878e-06	YES
MIMAT0019055	hsa-miR-4518		13.4032	78.3091	45.8562	UP	YES	1.2717e-06	YES
MIMAT0018997	hsa-miR-4470		6.60613	83.4409	45.0235	UP	YES	1.72789e-05	YES
MIMAT0000753	hsa-miR-342-3p		5.95489	82.8812	44.418	UP	YES	7.78539e-05	YES
MIMAT0000765	hsa-miR-335-5p		3.43681	82.661	43.0489	UP	YES	0.000327425	YES
MIMAT0030430	hsa-miR-7855-5p		4.26737	66.5995	35.4334	UP	YES	0.000128479	YES
MIMAT0005943	hsa-miR-1292-5p		1.05224	69.7718	35.412	UP	YES	0.00130821	YES
MIMAT0019033	hsa-miR-4498		5.83575	60.8285	33.3321	UP	YES	7.93157e-05	YES
MIMAT0027623	hsa-miR-6861-5p		62.73	1.66433	32.1972	UP	YES	0.00129721	YES
MIMAT0019896	hsa-miR-4755-3p		5.49692	56.5999	31.0484	UP	YES	8.13513e-05	YES
MIMAT0013516	hsa-miR-2681-3p		1.96254	58.3264	30.1445	UP	YES	0.00171372	YES
MIMAT0027026	hsa-miR-3151-3p		12.9139	46.4961	29.705	UP	YES	1.08134e-06	YES
MIMAT0004585	hsa-let-7i-3p		50.7429	8.43732	29.5901	UP	YES	7.48417e-05	YES
MIMAT0022269	hsa-miR-5579-5p		20.5206	36.7492	28.6349	UP	YES	2.85865e-07	YES
MIMAT0021079	hsa-miR-5087		52.1437	2.33249	27.2381	UP	YES	0.000687247	YES
MIMAT0019785	hsa-miR-4693-3p		18.2833	35.7622	27.0227	UP	YES	6.78039e-08	YES
MIMAT0014989	hsa-miR-3126-5p		3.79499	48.3754	26.0852	UP	YES	0.00023794	YES
MIMAT0004748	hsa-miR-423-5p		43.3749	7.63196	25.5034	UP	YES	5.919e-05	YES
MIMAT0025458	hsa-miR-6501-5p		2.19583	47.0524	24.6241	UP	YES	0.000822652	YES
MIMAT0003330	hsa-miR-654-5p		1.40409	47.0277	24.2159	UP	YES	0.00154892	YES
MIMAT0027403	hsa-miR-6751-3p		2.02475	45.7569	23.8908	UP	YES	0.00115778	YES
MIMAT0027463	hsa-miR-6781-3p		7.67927	39.8296	23.7545	UP	YES	3.65766e-05	YES
MIMAT0021021	hsa-miR-5001-5p		17.3573	29.8918	23.6246	UP	YES	2.81942e-06	YES
MIMAT0018164	hsa-miR-3713		3.95072	42.5601	23.2554	UP	YES	0.000279926	YES
MIMAT0030426	hsa-miR-7851-3p		4.6294	40.4385	22.534	UP	YES	0.000254201	YES
MIMAT0018351	hsa-miR-3936		5.49347	39.5565	22.525	UP	YES	9.54099e-05	YES
MIMAT0004909	hsa-miR-450b-5p		7.4688	36.8573	22.163	UP	YES	0.00017028	YES
MIMAT0026559	hsa-miR-487a-5p		16.9136	27.0431	21.9783	UP	YES	1.34848e-06	YES
MIMAT0003304	hsa-miR-634		4.01635	39.1048	21.5606	UP	YES	0.000655805	YES
MIMAT0019743	hsa-miR-4667-5p		40.4944	1.88461	21.1895	UP	YES	0.00218366	YES
MIMAT0016849	hsa-miR-4294		30.9931	10.6865	20.8398	UP	YES	6.45188e-06	YES
MIMAT0018105	hsa-miR-3679-3p		40.5074	1.05999	20.7837	UP	YES	0.00315185	YES
MIMAT0000097	hsa-miR-99a-5p		6.20591	35.2077	20.7068	UP	YES	0.000155499	YES
MIMAT0000735	hsa-miR-380-3p		8.66349	32.7418	20.7027	UP	YES	1.18606e-05	YES
MIMAT0003227	hsa-miR-563		1.29124	39.9425	20.6169	UP	YES	0.00344452	YES
MIMAT0003338	hsa-miR-660-5p		1.15703	39.4194	20.2882	UP	YES	0.00384385	YES
MIMAT0027456	hsa-miR-6778-5p		36.3758	4.18501	20.2804	UP	YES	0.000334985	YES
MIMAT0000455	hsa-miR-185-5p		3.88787	36.4673	20.1776	UP	YES	0.000409653	YES
MIMAT0000272	hsa-miR-215-5p		28.4236	11.6989	20.0612	UP	YES	7.37215e-06	YES
MIMAT0004674	hsa-miR-30c-1-3p		27.9945	11.23	19.6122	UP	YES	2.34863e-06	YES
MIMAT0002880	hsa-miR-508-3p		4.19764	34.4395	19.3185	UP	YES	0.0013751	YES
MIMAT0010251	hsa-miR-449c-5p		7.48612	30.1063	18.7962	UP	YES	3.33381e-05	YES
MIMAT0027419	hsa-miR-6759-3p		30.8398	5.81513	18.3275	UP	YES	0.000224683	YES
MIMAT0005893	hsa-miR-1305		34.4223	1.93607	18.1792	UP	YES	0.00204475	YES
MIMAT0004813	hsa-miR-411-3p		2.34043	33.9766	18.1585	UP	YES	0.00144788	YES
MIMAT0004557	hsa-miR-34a-3p		5.48892	30.4853	17.9871	UP	YES	0.000444223	YES
MIMAT0000064	hsa-let-7c-5p		11.2714	23.8585	17.565	UP	YES	2.36614e-05	YES
MIMAT0026558	hsa-miR-410-5p		1.26786	33.4393	17.3536	UP	YES	0.00400449	YES
MIMAT0000438	hsa-miR-152-3p		23.8471	10.6633	17.2552	UP	YES	2.86358e-05	YES
MIMAT0027642	hsa-miR-6871-5p		3.0477	30.3903	16.719	UP	YES	0.00105416	YES
MIMAT0019824	hsa-miR-4715-5p		2.30931	31.1246	16.7169	UP	YES	0.00167285	YES
MIMAT0022731	hsa-miR-3184-3p		9.86501	23.5493	16.7071	UP	YES	8.45851e-06	YES
MIMAT0019925	hsa-miR-4771		1.75172	31.4126	16.5822	UP	YES	0.00283862	YES
MIMAT0022288	hsa-miR-5586-3p		22.8394	9.71977	16.2796	UP	YES	1.45326e-05	YES
MIMAT0015049	hsa-miR-1193		9.75773	22.7861	16.2719	UP	YES	2.1966e-05	YES
MIMAT0019709	hsa-miR-4647		1.11687	31.286	16.2014	UP	YES	0.00679319	YES
MIMAT0022737	hsa-miR-550b-2-5p		22.988	9.40055	16.1943	UP	YES	1.85819e-05	YES
MIMAT0019815	hsa-miR-4710		4.09712	27.9934	16.0453	UP	YES	0.000759225	YES
MIMAT0018959	hsa-miR-4441		6.03532	26.0502	16.0428	UP	YES	0.000114766	YES
MIMAT0031003	hsa-miR-8076		3.69205	27.8858	15.7889	UP	YES	0.000913321	YES
MIMAT0027679	hsa-miR-6889-3p		11.9933	19.4231	15.7082	UP	YES	4.22637e-05	YES
MIMAT0030419	hsa-miR-7844-5p		10.9159	20.4958	15.7058	UP	YES	1.26798e-05	YES
MIMAT0000437	hsa-miR-145-5p		6.51599	24.2156	15.3658	UP	YES	8.38428e-05	YES
MIMAT0000265	hsa-miR-204-5p		27.5871	3.12395	15.3555	UP	YES	0.00127284	YES
MIMAT0019877	hsa-miR-3591-3p		4.33799	26.2427	15.2904	UP	YES	0.000509346	YES
MIMAT0019221	hsa-miR-3677-5p		26.45	4.01489	15.2325	UP	YES	0.00108366	YES
MIMAT0025454	hsa-miR-6500-5p		10.8097	19.5811	15.1954	UP	YES	2.01404e-05	YES
MIMAT0005892	hsa-miR-1304-5p		1.43604	28.3901	14.9131	UP	YES	0.00457905	YES
MIMAT0000424	hsa-miR-128-3p		6.27984	23.1473	14.7136	UP	YES	8.95058e-05	YES
MIMAT0003247	hsa-miR-582-5p		9.44728	19.9744	14.7109	UP	YES	6.86508e-05	YES
MIMAT0019944	hsa-miR-4782-5p		1.61522	27.5824	14.5988	UP	YES	0.00415953	YES
MIMAT0005939	hsa-miR-1281		26.4516	2.11759	14.2846	UP	YES	0.00305009	YES
MIMAT0016867	hsa-miR-4316		2.43393	26.0138	14.2239	UP	YES	0.00548485	YES
MIMAT0002176	hsa-miR-485-3p		6.13773	22.2531	14.1954	UP	YES	0.000227008	YES
MIMAT0018086	hsa-miR-3664-5p		3.63592	24.5437	14.0898	UP	YES	0.0012632	YES
MIMAT0027598	hsa-miR-6849-5p		25.476	2.46618	13.9711	UP	YES	0.00211691	YES
MIMAT0022469	hsa-miR-5681a		4.2269	23.5936	13.9103	UP	YES	0.00114649	YES
MIMAT0003223	hsa-miR-559		4.11143	23.1634	13.6374	UP	YES	0.000716258	YES
MIMAT0005896	hsa-miR-1244		23.6626	3.56958	13.6161	UP	YES	0.00189536	YES
MIMAT0019823	hsa-miR-4714-3p		25.1639	1.41004	13.287	UP	YES	0.00652938	YES
MIMAT0027408	hsa-miR-6754-5p		19.8652	6.39575	13.1305	UP	YES	0.000394082	YES
MIMAT0027380	hsa-miR-6739-3p		1.09972	24.9489	13.0243	UP	YES	0.0113939	YES
MIMAT0005866	hsa-miR-1203		1.72703	24.2319	12.9795	UP	YES	0.0087675	YES
MIMAT0030422	hsa-miR-7847-3p		3.38589	22.5728	12.9794	UP	YES	0.00118367	YES
MIMAT0019929	hsa-miR-4774-5p		4.54654	21.3999	12.9732	UP	YES	0.000486962	YES
MIMAT0023713	hsa-miR-6088		2.64072	23.17	12.9054	UP	YES	0.0021875	YES
MIMAT0018952	hsa-miR-4436a		6.16154	19.611	12.8863	UP	YES	0.000326771	YES
MIMAT0003311	hsa-miR-641		20.2149	5.26605	12.7405	UP	YES	0.000327323	YES
MIMAT0019848	hsa-miR-4727-3p		22.4416	2.71717	12.5794	UP	YES	0.0032362	YES
MIMAT0015081	hsa-miR-548x-3p		5.84798	19.2573	12.5526	UP	YES	0.000269617	YES
MIMAT0000703	hsa-miR-361-5p		7.38157	17.3433	12.3624	UP	YES	0.000177436	YES
MIMAT0019716	hsa-miR-4652-5p		2.17261	21.8082	11.9904	UP	YES	0.00401915	YES
MIMAT0005906	hsa-miR-1255a		2.86083	20.7066	11.7837	UP	YES	0.00217634	YES
MIMAT0003270	hsa-miR-602		2.17647	21.2662	11.7214	UP	YES	0.00418198	YES
MIMAT0027486	hsa-miR-6793-5p		14.3583	9.07067	11.7145	UP	YES	6.74975e-05	YES
MIMAT0005582	hsa-miR-1228-5p		12.8834	10.5028	11.6931	UP	YES	4.40322e-05	YES
MIMAT0018954	hsa-miR-548ae-3p		1.79409	21.2901	11.5421	UP	YES	0.00621919	YES
MIMAT0019975	hsa-miR-4798-3p		7.10343	15.8674	11.4854	UP	YES	0.000186625	YES
MIMAT0005800	hsa-miR-1298-5p		6.83976	16.0897	11.4647	UP	YES	0.000302713	YES
MIMAT0002850	hsa-miR-524-3p		18.0629	4.69235	11.3776	UP	YES	0.00107725	YES
MIMAT0027437	hsa-miR-6768-3p		18.6498	3.93712	11.2935	UP	YES	0.00174735	YES
MIMAT0003150	hsa-miR-455-5p		1.24861	21.2998	11.2742	UP	YES	0.0161263	YES
MIMAT0022287	hsa-miR-5586-5p		13.8611	8.51168	11.1864	UP	YES	0.000125113	YES
MIMAT0003945	hsa-miR-765		17.0169	5.33972	11.1783	UP	YES	0.000577342	YES
MIMAT0015071	hsa-miR-3189-3p		4.64684	17.6125	11.1297	UP	YES	0.00160205	YES
MIMAT0005889	hsa-miR-548l		20.9818	1.18173	11.0818	UP	YES	0.00945268	YES
MIMAT0019875	hsa-miR-4744		1.7679	20.1425	10.9552	UP	YES	0.00708342	YES
MIMAT0026740	hsa-miR-1250-3p		6.84012	14.9373	10.8887	UP	YES	0.000117033	YES
MIMAT0003274	hsa-miR-606		15.4451	6.28091	10.863	UP	YES	0.000475252	YES
MIMAT0019942	hsa-miR-4781-5p		1.45337	20.1614	10.8074	UP	YES	0.010619	YES
MIMAT0031008	hsa-miR-8081		2.08762	19.4017	10.7447	UP	YES	0.00531757	YES
MIMAT0019733	hsa-miR-4659b-5p		5.02218	16.3995	10.7108	UP	YES	0.000648988	YES
MIMAT0015001	hsa-miR-3135a		4.92215	16.476	10.6991	UP	YES	0.00445416	YES
MIMAT0018984	hsa-miR-378h		1.63481	19.6394	10.6371	UP	YES	0.00770707	YES
MIMAT0019751	hsa-miR-4670-3p		12.8643	8.32895	10.5966	UP	YES	0.000154041	YES
MIMAT0018117|MIMAT0018180|MIMAT0019009	hsa-miR-3689a-5p/hsa-miR-3689e		1.65072	19.5086	10.5796	UP	YES	0.00739373	YES
MIMAT0027609	hsa-miR-6854-3p		18.9085	2.04267	10.4756	UP	YES	0.00651663	YES
MIMAT0030427	hsa-miR-7852-3p		7.5545	13.3678	10.4611	UP	YES	7.03777e-05	YES
MIMAT0026554	hsa-miR-433-5p		16.0957	4.70913	10.4024	UP	YES	0.000646346	YES
MIMAT0015020	hsa-miR-548v		16.3902	4.39416	10.3922	UP	YES	0.00114371	YES
MIMAT0027660	hsa-miR-6880-5p		9.65124	11.0912	10.3712	UP	YES	0.000184999	YES
MIMAT0019041	hsa-miR-4505		17.6389	2.90104	10.27	UP	YES	0.00798293	YES
MIMAT0003278	hsa-miR-610		18.6187	1.91434	10.2665	UP	YES	0.00768202	YES
MIMAT0015046	hsa-miR-3171		4.81923	15.6854	10.2523	UP	YES	0.00063233	YES
MIMAT0004607	hsa-miR-138-1-3p		5.67453	14.6797	10.1771	UP	YES	0.000409	YES
MIMAT0002853	hsa-miR-519d-3p		7.27023	13.0169	10.1436	UP	YES	0.000336328	YES
MIMAT0019054	hsa-miR-4517		3.44076	16.6691	10.0549	UP	YES	0.00200114	YES
MIMAT0022275	hsa-miR-5581-5p		4.23994	15.8469	10.0434	UP	YES	0.00136536	YES
MIMAT0019858	hsa-miR-4733-3p		15.64	4.4227	10.0314	UP	YES	0.00123715	YES
MIMAT0019963	hsa-miR-4791		4.00131	15.8469	9.92411	UP	YES	0.00136407	YES
MIMAT0005880	hsa-miR-1290		5.92885	13.9031	9.91597	UP	YES	0.000848266	YES
MIMAT0026739	hsa-miR-548f-5p		4.2885	15.4241	9.85628	UP	YES	0.0014689	YES
MIMAT0005915	hsa-miR-1263		5.7643	13.8154	9.78986	UP	YES	0.000522318	YES
MIMAT0023708	hsa-miR-6083		16.9062	2.61904	9.76261	UP	YES	0.00438778	YES
MIMAT0024612	hsa-miR-378j		4.58809	14.8804	9.73426	UP	YES	0.000839936	YES
MIMAT0019223	hsa-miR-3688-5p		15.3814	3.91012	9.64574	UP	YES	0.00132306	YES
MIMAT0019977	hsa-miR-4799-3p		1.80986	17.4575	9.63368	UP	YES	0.0077625	YES
MIMAT0031890	hsa-miR-203a-5p		1.01758	18.2077	9.61266	UP	YES	0.0163214	YES
MIMAT0027476	hsa-miR-6788-5p		11.5878	7.38012	9.48396	UP	YES	0.000185396	YES
MIMAT0004924	hsa-miR-876-5p		1.03263	17.9277	9.48016	UP	YES	0.0143238	YES
MIMAT0028225	hsa-miR-7157-3p		2.49656	16.4383	9.46741	UP	YES	0.00473753	YES
MIMAT0018113	hsa-miR-3685		6.01377	12.8868	9.4503	UP	YES	0.000262865	YES
MIMAT0002807	hsa-miR-491-5p		17.4984	1.2802	9.38932	UP	YES	0.0119535	YES
MIMAT0017987	hsa-miR-3610		3.22461	15.4029	9.31375	UP	YES	0.00442972	YES
MIMAT0000091	hsa-miR-33a-5p		13.8897	4.67842	9.28408	UP	YES	0.000705364	YES
MIMAT0022498	hsa-miR-5704		17.1884	1.11837	9.15337	UP	YES	0.0169719	YES
MIMAT0000436	hsa-miR-144-3p		6.6539	11.6489	9.15142	UP	YES	0.000181158	YES
MIMAT0027620	hsa-miR-6769b-5p		1.95946	16.2568	9.10814	UP	YES	0.00894952	YES
MIMAT0019038	hsa-miR-4502		2.33265	15.8546	9.09361	UP	YES	0.00558042	YES
MIMAT0004947	hsa-miR-885-5p		2.53494	15.6402	9.08758	UP	YES	0.0106604	YES
MIMAT0000253	hsa-miR-10a-5p		12.544	5.41389	8.97894	UP	YES	0.000887749	YES
MIMAT0019693	hsa-miR-4636		2.62147	15.2826	8.95204	UP	YES	0.00501489	YES
MIMAT0004911	hsa-miR-874-3p		13.1436	4.7517	8.94767	UP	YES	0.00237994	YES
MIMAT0016910	hsa-miR-4278		1.12946	16.689	8.90924	UP	YES	0.0245425	YES
MIMAT0007399	hsa-miR-1537-3p		4.20399	13.5699	8.88692	UP	YES	0.00128826	YES
MIMAT0002882	hsa-miR-510-5p		8.07729	9.65451	8.8659	UP	YES	0.000368182	YES
MIMAT0019736	hsa-miR-4662b		3.64094	14.0288	8.83488	UP	YES	0.00399448	YES
MIMAT0033692	hsa-miR-8485		4.09644	13.4644	8.7804	UP	YES	0.00156466	YES
MIMAT0003282	hsa-miR-614		3.10147	14.3363	8.71889	UP	YES	0.00363794	YES
MIMAT0019981	hsa-miR-4802-5p		2.42435	14.9256	8.67495	UP	YES	0.00615558	YES
MIMAT0002864	hsa-miR-518d-3p		1.33443	15.8646	8.59951	UP	YES	0.0165748	YES
MIMAT0030988	hsa-miR-8061		1.28938	15.8302	8.5598	UP	YES	0.0154531	YES
MIMAT0000460	hsa-miR-194-5p		12.6005	4.46807	8.53428	UP	YES	0.00116216	YES
MIMAT0019819	hsa-miR-4712-3p		12.3204	4.55589	8.43812	UP	YES	0.00103943	YES
MIMAT0027379	hsa-miR-6739-5p		5.90318	10.5763	8.23972	UP	YES	0.000650068	YES
MIMAT0025849	hsa-miR-6718-5p		1.85168	14.6067	8.2292	UP	YES	0.0191249	YES
MIMAT0026555	hsa-miR-329-5p		14.3919	2.02106	8.20649	UP	YES	0.0105325	YES
MIMAT0004603	hsa-miR-125b-2-3p		11.0582	5.31831	8.18825	UP	YES	0.00087423	YES
MIMAT0027627	hsa-miR-6863		1.8515	14.2797	8.06561	UP	YES	0.0105341	YES
MIMAT0004677	hsa-miR-34c-3p		14.7617	1.22367	7.99269	UP	YES	0.0181226	YES
MIMAT0003285	hsa-miR-548c-3p		6.40536	9.56958	7.98747	UP	YES	0.000473404	YES
MIMAT0005933	hsa-miR-1277-3p		13.6549	2.30934	7.98212	UP	YES	0.00758349	YES
MIMAT0021045	hsa-miR-5011-5p		10.8768	5.03726	7.95701	UP	YES	0.00243041	YES
MIMAT0003306	hsa-miR-636		1.04823	14.8221	7.93517	UP	YES	0.0272729	YES
MIMAT0026744	hsa-miR-1252-3p		1.09829	14.7681	7.93317	UP	YES	0.023288	YES
MIMAT0000276	hsa-miR-219a-5p		12.8409	2.82295	7.83193	UP	YES	0.00521355	YES
MIMAT0005875	hsa-miR-548j-5p		6.55785	9.04487	7.80136	UP	YES	0.000578988	YES
MIMAT0018941	hsa-miR-4426		2.44478	13.06	7.75238	UP	YES	0.0070673	YES
MIMAT0022303	hsa-miR-548av-5p		13.9921	1.43969	7.71592	UP	YES	0.0202092	YES
MIMAT0025477	hsa-miR-6510-3p		3.25395	12.0138	7.6339	UP	YES	0.00523142	YES
MIMAT0030980	hsa-miR-8053		1.04422	13.9861	7.51515	UP	YES	0.0268738	YES
MIMAT0003268	hsa-miR-600		2.35632	12.5944	7.47536	UP	YES	0.0105309	YES
MIMAT0027556	hsa-miR-6828-5p		8.13881	6.74631	7.44256	UP	YES	0.000748296	YES
MIMAT0004925	hsa-miR-876-3p		1.65084	13.2334	7.44213	UP	YES	0.0157905	YES
MIMAT0018994	hsa-miR-4467		7.80579	6.99137	7.39858	UP	YES	0.00126872	YES
MIMAT0004954	hsa-miR-543		9.53062	5.26008	7.39535	UP	YES	0.0029971	YES
MIMAT0019072	hsa-miR-4533		11.7512	3.0165	7.38385	UP	YES	0.00867569	YES
MIMAT0003386	hsa-miR-376a-5p		2.6914	12.0011	7.34625	UP	YES	0.00680366	YES
MIMAT0031893	hsa-miR-181b-2-3p		12.1782	2.46835	7.32326	UP	YES	0.00861549	YES
MIMAT0000685	hsa-miR-34b-5p		8.83688	5.75744	7.29716	UP	YES	0.00134867	YES
MIMAT0019762	hsa-miR-4678		1.84066	12.5763	7.2085	UP	YES	0.0136743	YES
MIMAT0027420	hsa-miR-6760-5p		5.27913	9.00769	7.14341	UP	YES	0.000980921	YES
MIMAT0000450	hsa-miR-149-5p		12.7452	1.53612	7.14066	UP	YES	0.019552	YES
MIMAT0004798	hsa-miR-548b-5p		10.0551	4.07713	7.06613	UP	YES	0.00217675	YES
MIMAT0027610	hsa-miR-6855-5p		10.4911	3.57677	7.03391	UP	YES	0.00415172	YES
MIMAT0022844	hsa-miR-216a-3p		3.18891	10.7037	6.94633	UP	YES	0.00736952	YES
MIMAT0005949	hsa-miR-664a-3p		1.95188	11.9241	6.93798	UP	YES	0.0142447	YES
MIMAT0027525	hsa-miR-6812-3p		2.73876	11.126	6.93239	UP	YES	0.00844318	YES
MIMAT0019938	hsa-miR-4779		3.95825	9.90035	6.9293	UP	YES	0.00246521	YES
MIMAT0004566	hsa-miR-218-2-3p		1.81686	11.9858	6.90132	UP	YES	0.0166549	YES
MIMAT0000682	hsa-miR-200a-3p		3.31354	10.456	6.88477	UP	YES	0.00477573	YES
MIMAT0022299	hsa-miR-5590-5p		8.00934	5.61514	6.81224	UP	YES	0.0013463	YES
MIMAT0019000	hsa-miR-4473		2.38832	11.1249	6.7566	UP	YES	0.0197879	YES
MIMAT0026921	hsa-miR-2276-5p		1.48295	11.8056	6.64427	UP	YES	0.0239451	YES
MIMAT0019965	hsa-miR-4793-5p		7.49693	5.70736	6.60215	UP	YES	0.00362406	YES
MIMAT0019832	hsa-miR-4719		1.42498	11.6898	6.55737	UP	YES	0.0223424	YES
MIMAT0000721	hsa-miR-369-3p		2.21239	10.8237	6.51805	UP	YES	0.0134446	YES
MIMAT0002848	hsa-miR-518c-3p		2.53938	10.4947	6.51705	UP	YES	0.00947585	YES
MIMAT0004570	hsa-miR-223-5p		3.57652	9.38899	6.48276	UP	YES	0.00968757	YES
MIMAT0018976	hsa-miR-4454		10.5075	2.4515	6.47949	UP	YES	0.0123007	YES
MIMAT0000458	hsa-miR-190a-5p		5.08121	7.81698	6.44909	UP	YES	0.00149504	YES
MIMAT0019837	hsa-miR-4722-3p		10.4798	2.30566	6.39275	UP	YES	0.0130163	YES
MIMAT0019799	hsa-miR-4701-3p		7.94554	4.78852	6.36703	UP	YES	0.00275171	YES
MIMAT0004959	hsa-miR-216b-5p		4.37519	8.34462	6.35991	UP	YES	0.00226012	YES
MIMAT0019950	hsa-miR-1245b-5p		2.22789	10.4401	6.33399	UP	YES	0.01243	YES
MIMAT0010367	hsa-miR-764		8.57701	4.08294	6.32997	UP	YES	0.00744384	YES
MIMAT0021041	hsa-miR-5009-5p		5.15386	7.48709	6.32048	UP	YES	0.0030545	YES
MIMAT0001341	hsa-miR-424-5p		3.30958	9.13586	6.22272	UP	YES	0.00600707	YES
MIMAT0019750	hsa-miR-4670-5p		7.07045	5.24845	6.15945	UP	YES	0.0048554	YES
MIMAT0014997	hsa-miR-3132		5.03717	7.2313	6.13424	UP	YES	0.0131299	YES
MIMAT0027397	hsa-miR-6748-3p		8.70209	3.27892	5.9905	UP	YES	0.0129373	YES
MIMAT0002867	hsa-miR-520h		1.46292	10.4859	5.9744	UP	YES	0.0262277	YES
MIMAT0002876	hsa-miR-505-3p		8.68158	3.12919	5.90539	UP	YES	0.00885629	YES
MIMAT0019906	hsa-miR-4760-5p		7.06433	4.4724	5.76836	UP	YES	0.00260564	YES
MIMAT0004701	hsa-miR-338-5p		8.37545	2.98189	5.67867	UP	YES	0.00812887	YES
MIMAT0004673	hsa-miR-29c-5p		3.39657	7.92504	5.66081	UP	YES	0.00795547	YES
MIMAT0005899	hsa-miR-1247-5p		3.35062	7.92186	5.63624	UP	YES	0.0130649	YES
MIMAT0015029	hsa-miR-3155a		7.89951	3.34933	5.62442	UP	YES	0.00926434	YES
MIMAT0027409	hsa-miR-6754-3p		7.1282	4.04615	5.58718	UP	YES	0.00638196	YES
MIMAT0019769	hsa-miR-4684-5p		2.68958	8.42018	5.55488	UP	YES	0.0122444	YES
MIMAT0019930	hsa-miR-4774-3p		4.09925	6.93953	5.51939	UP	YES	0.00692669	YES
MIMAT0019968	hsa-miR-4795-5p		6.175	4.80792	5.49146	UP	YES	0.00722833	YES
MIMAT0018349	hsa-miR-3934-5p		8.43917	2.53071	5.48494	UP	YES	0.0141644	YES
MIMAT0003301	hsa-miR-33b-5p		3.84301	7.11407	5.47854	UP	YES	0.00466281	YES
MIMAT0000262	hsa-miR-187-3p		8.96534	1.95168	5.45851	UP	YES	0.0236271	YES
MIMAT0019220	hsa-miR-3664-3p		5.91268	5.00113	5.45691	UP	YES	0.00551907	YES
MIMAT0019926	hsa-miR-4772-5p		7.01499	3.78652	5.40075	UP	YES	0.00506621	YES
MIMAT0022277	hsa-miR-548at-5p		8.43512	2.35844	5.39678	UP	YES	0.015249	YES
MIMAT0026765	hsa-miR-1537-5p		7.67077	2.97808	5.32442	UP	YES	0.0137825	YES
MIMAT0000075	hsa-miR-20a-5p		2.20521	8.37042	5.28782	UP	YES	0.0185796	YES
MIMAT0004912	hsa-miR-890		6.86611	3.65685	5.26148	UP	YES	0.00592568	YES
MIMAT0019941	hsa-miR-4436b-3p		4.48405	5.93739	5.21072	UP	YES	0.0209674	YES
MIMAT0022701	hsa-miR-506-5p		4.96289	5.45078	5.20683	UP	YES	0.00418965	YES
MIMAT0002836	hsa-miR-526b-3p		1.75511	8.63796	5.19653	UP	YES	0.028159	YES
MIMAT0022501	hsa-miR-5707		3.79574	6.50541	5.15057	UP	YES	0.00636264	YES
MIMAT0018197	hsa-miR-3922-3p		5.74348	4.37294	5.05821	UP	YES	0.00962833	YES
MIMAT0010357	hsa-miR-670-5p		2.36276	7.66466	5.01371	UP	YES	0.0226921	YES
MIMAT0005935	hsa-miR-548i		6.85443	3.11522	4.98483	UP	YES	0.010071	YES
MIMAT0004785	hsa-miR-545-5p		6.31678	3.58465	4.95072	UP	YES	0.0090806	YES
MIMAT0019699	hsa-miR-4640-5p		6.84777	2.81883	4.8333	UP	YES	0.0196628	YES
MIMAT0000228	hsa-miR-198		2.24654	7.30038	4.77346	UP	YES	0.0234393	YES
MIMAT0005914	hsa-miR-1262		3.37332	6.10953	4.74143	UP	YES	0.00917065	YES
MIMAT0026734	hsa-miR-942-3p		2.374	6.87169	4.62284	UP	YES	0.0281138	YES
MIMAT0018199	hsa-miR-3924		3.98486	5.22616	4.60551	UP	YES	0.00923924	YES
MIMAT0004808	hsa-miR-625-3p		4.0573	5.0344	4.54585	UP	YES	0.0101591	YES
MIMAT0022304	hsa-miR-548av-3p		6.72363	2.3216	4.52261	UP	YES	0.0223145	YES
MIMAT0028217	hsa-miR-7153-3p		5.90107	3.06565	4.48336	UP	YES	0.0161102	YES
MIMAT0004586	hsa-miR-15b-3p		3.26666	5.68695	4.47681	UP	YES	0.0141019	YES
MIMAT0000241	hsa-miR-208a-3p		2.93678	5.67135	4.30407	UP	YES	0.016737	YES
MIMAT0018988	hsa-miR-4464		4.29123	4.29193	4.29158	UP	YES	0.0140665	YES
MIMAT0005825	hsa-miR-1180-3p		4.00871	4.4817	4.2452	UP	YES	0.0224085	YES
MIMAT0027503	hsa-miR-6801-3p		5.35276	3.04317	4.19797	UP	YES	0.0201564	YES
MIMAT0005916	hsa-miR-548n		5.78862	2.42294	4.10578	UP	YES	0.0262591	YES
MIMAT0018446|MIMAT0022723	hsa-miR-548z/hsa-miR-548h-3p		4.35154	3.26358	3.80756	UP	YES	0.0238102	YES
MIMAT0000423	hsa-miR-125b-5p		4.98695	2.56887	3.77791	UP	YES	0.027849	YES
MIMAT0019067	hsa-miR-4528		3.12533	3.97201	3.54867	UP	YES	0.0268294	YES
MIMAT0004814	hsa-miR-654-3p		0.288694	0.203857	0.246275	DOWN	YES	0.027649	YES
MIMAT0019814	hsa-miR-203b-3p		0.301928	0.1877	0.244814	DOWN	YES	0.0282448	YES
MIMAT0025470	hsa-miR-6507-5p		0.191382	0.284173	0.237777	DOWN	YES	0.0229867	YES
MIMAT0003336	hsa-miR-658		0.361088	0.102921	0.232004	DOWN	YES	0.0248955	YES
MIMAT0004679	hsa-miR-296-3p		0.166381	0.277229	0.221805	DOWN	YES	0.0214627	YES
MIMAT0014983	hsa-miR-3121-3p		0.166723	0.270112	0.218417	DOWN	YES	0.0157993	YES
MIMAT0026610	hsa-miR-519d-5p		0.139358	0.29737	0.218364	DOWN	YES	0.0180807	YES
MIMAT0019208	hsa-miR-3074-5p		0.212381	0.223963	0.218172	DOWN	YES	0.0184162	YES
MIMAT0022945	hsa-miR-1236-5p		0.0638695	0.371594	0.217731	DOWN	YES	0.0212173	YES
MIMAT0010214	hsa-miR-151b		0.294572	0.134737	0.214654	DOWN	YES	0.0194432	YES
MIMAT0027381	hsa-miR-6740-5p		0.239865	0.188567	0.214216	DOWN	YES	0.0207144	YES
MIMAT0019734	hsa-miR-4659b-3p		0.122196	0.304918	0.213557	DOWN	YES	0.0261074	YES
MIMAT0004512	hsa-miR-100-3p		0.198015	0.225816	0.211916	DOWN	YES	0.0138712	YES
MIMAT0021080	hsa-miR-5088-5p		0.0334178	0.364859	0.199138	DOWN	YES	0.0275235	YES
MIMAT0015010	hsa-miR-3141		0.102174	0.295764	0.198969	DOWN	YES	0.0146496	YES
MIMAT0019741	hsa-miR-4666a-5p		0.125187	0.26842	0.196804	DOWN	YES	0.0168399	YES
MIMAT0004686	hsa-miR-367-5p		0.0576031	0.323657	0.19063	DOWN	YES	0.0153078	YES
MIMAT0004493	hsa-miR-20a-3p		0.108373	0.266962	0.187667	DOWN	YES	0.0173403	YES
MIMAT0026640	hsa-miR-670-3p		0.228685	0.140501	0.184593	DOWN	YES	0.0111636	YES
MIMAT0005902	hsa-miR-1250-5p		0.164793	0.201657	0.183225	DOWN	YES	0.0231256	YES
MIMAT0000762	hsa-miR-324-3p		0.267177	0.095034	0.181105	DOWN	YES	0.0162185	YES
MIMAT0027375	hsa-miR-6737-5p		0.259416	0.0974338	0.178425	DOWN	YES	0.0134435	YES
MIMAT0027678	hsa-miR-6889-5p		0.083674	0.272196	0.177935	DOWN	YES	0.0166164	YES
MIMAT0027558	hsa-miR-6829-5p		0.0465256	0.301567	0.174046	DOWN	YES	0.0143108	YES
MIMAT0027502	hsa-miR-6801-5p		0.132171	0.21084	0.171506	DOWN	YES	0.0158339	YES
MIMAT0000691	hsa-miR-130b-3p		0.121054	0.2209	0.170977	DOWN	YES	0.0063752	YES
MIMAT0019792	hsa-miR-4697-3p		0.164223	0.175744	0.169984	DOWN	YES	0.0103083	YES
MIMAT0018986	hsa-miR-4462		0.0339432	0.296608	0.165276	DOWN	YES	0.00948044	YES
MIMAT0003309	hsa-miR-639		0.216095	0.112184	0.164139	DOWN	YES	0.00502505	YES
MIMAT0018973	hsa-miR-4451		0.0719596	0.25571	0.163835	DOWN	YES	0.0165554	YES
MIMAT0000418	hsa-miR-23b-3p		0.227983	0.0994641	0.163723	DOWN	YES	0.0179114	YES
MIMAT0003887	hsa-miR-769-3p		0.0714831	0.250544	0.161014	DOWN	YES	0.0163539	YES
MIMAT0032110	hsa-miR-3653-5p		0.0513997	0.26815	0.159775	DOWN	YES	0.0207813	YES
MIMAT0007347	hsa-miR-1469		0.0754821	0.243175	0.159329	DOWN	YES	0.0192182	YES
MIMAT0027417	hsa-miR-6758-3p		0.0656167	0.252965	0.159291	DOWN	YES	0.0214242	YES
MIMAT0027497	hsa-miR-6798-3p		0.0999439	0.212453	0.156198	DOWN	YES	0.00546834	YES
MIMAT0027547	hsa-miR-6823-3p		0.066018	0.24607	0.156044	DOWN	YES	0.0251411	YES
MIMAT0019886	hsa-miR-4749-3p		0.044147	0.264575	0.154361	DOWN	YES	0.0178812	YES
MIMAT0011157	hsa-miR-2114-3p		0.0632811	0.236904	0.150093	DOWN	YES	0.00776387	YES
MIMAT0004949	hsa-miR-877-5p		0.0188376	0.277581	0.148209	DOWN	YES	0.0174536	YES
MIMAT0003241	hsa-miR-576-5p		0.022006	0.273773	0.14789	DOWN	YES	0.0269153	YES
MIMAT0027391	hsa-miR-6745		0.134684	0.160766	0.147725	DOWN	YES	0.00837789	YES
MIMAT0018963	hsa-miR-4445-5p		0.0326348	0.261851	0.147243	DOWN	YES	0.0185316	YES
MIMAT0015006	hsa-miR-3138		0.0342665	0.258374	0.14632	DOWN	YES	0.0191462	YES
MIMAT0016912	hsa-miR-4282		0.0698637	0.220724	0.145294	DOWN	YES	0.00571077	YES
MIMAT0027446	hsa-miR-6773-5p		0.0881858	0.199228	0.143707	DOWN	YES	0.0122481	YES
MIMAT0027472	hsa-miR-6786-5p		0.0436119	0.241989	0.1428	DOWN	YES	0.026985	YES
MIMAT0021126	hsa-miR-5195-5p		0.0602755	0.225137	0.142706	DOWN	YES	0.0058369	YES
MIMAT0027613	hsa-miR-6856-3p		0.106083	0.179043	0.142563	DOWN	YES	0.0034711	YES
MIMAT0027659	hsa-miR-6879-3p		0.027518	0.255457	0.141487	DOWN	YES	0.0236486	YES
MIMAT0018115	hsa-miR-3687		0.046727	0.234552	0.140639	DOWN	YES	0.0278609	YES
MIMAT0019740	hsa-miR-4665-3p		0	0.28027	0.140135	DOWN	YES	0.0245098	YES
MIMAT0004487	hsa-let-7f-2-3p		0.0489521	0.229665	0.139309	DOWN	YES	0.0165494	YES
MIMAT0019040	hsa-miR-4504		0.0551223	0.222456	0.138789	DOWN	YES	0.012702	YES
MIMAT0026718	hsa-miR-874-5p		0.0286692	0.244976	0.136823	DOWN	YES	0.0165293	YES
MIMAT0022842	hsa-miR-98-3p		0.0169716	0.256371	0.136671	DOWN	YES	0.0210352	YES
MIMAT0016848	hsa-miR-4293		0.0361606	0.232432	0.134297	DOWN	YES	0.0124175	YES
MIMAT0016875	hsa-miR-4323		0.0532049	0.213563	0.133384	DOWN	YES	0.00632057	YES
MIMAT0027482	hsa-miR-6791-5p		0	0.262475	0.131237	DOWN	YES	0.0161337	YES
MIMAT0003269	hsa-miR-601		0.0301086	0.226758	0.128433	DOWN	YES	0.00480496	YES
MIMAT0005823	hsa-miR-1178-3p		0.0430896	0.213492	0.128291	DOWN	YES	0.00636222	YES
MIMAT0014979	hsa-miR-3117-3p		0.0382764	0.217864	0.12807	DOWN	YES	0.00267728	YES
MIMAT0005921	hsa-miR-1267		0.0650238	0.188214	0.126619	DOWN	YES	0.0107697	YES
MIMAT0004515	hsa-miR-29b-2-5p		0.101067	0.148972	0.12502	DOWN	YES	0.00981467	YES
MIMAT0018978	hsa-miR-4456		0.0116064	0.237927	0.124767	DOWN	YES	0.0209271	YES
MIMAT0019003	hsa-miR-4476		0.0298588	0.217988	0.123923	DOWN	YES	0.00781492	YES
MIMAT0004951	hsa-miR-887-3p		0.0380739	0.206055	0.122064	DOWN	YES	0.00619997	YES
MIMAT0035542	hsa-miR-9500		0.0438778	0.199228	0.121553	DOWN	YES	0.0208039	YES
MIMAT0016859	hsa-miR-4309		0.034158	0.204991	0.119574	DOWN	YES	0.00522535	YES
MIMAT0003287	hsa-miR-618		0.0232128	0.214474	0.118843	DOWN	YES	0.0145402	YES
MIMAT0022482	hsa-miR-5690		0.0217401	0.215489	0.118614	DOWN	YES	0.0279938	YES
MIMAT0000714	hsa-miR-302b-5p		0.0373235	0.198792	0.118058	DOWN	YES	0.0106292	YES
MIMAT0022940	hsa-miR-1178-5p		0.117967	0.117589	0.117778	DOWN	YES	0.00461217	YES
MIMAT0018080	hsa-miR-3659		0.0116064	0.223458	0.117532	DOWN	YES	0.011314	YES
MIMAT0002852|MIMAT0002857	hsa-miR-517a-3p/hsa-miR-517b-3p		0.0170117	0.217007	0.117009	DOWN	YES	0.0118499	YES
MIMAT0028220	hsa-miR-7155-5p		0.0202134	0.210649	0.115431	DOWN	YES	0.012488	YES
MIMAT0019002	hsa-miR-4475		0.0476554	0.183151	0.115403	DOWN	YES	0.00808859	YES
MIMAT0026624	hsa-miR-651-3p		0.0741157	0.155705	0.114911	DOWN	YES	0.00126622	YES
MIMAT0002843	hsa-miR-520b		0.122658	0.106683	0.114671	DOWN	YES	0.00345633	YES
MIMAT0018977	hsa-miR-4455		0.0395383	0.188884	0.114211	DOWN	YES	0.0216671	YES
MIMAT0027488	hsa-miR-6794-5p		0.039394	0.188623	0.114008	DOWN	YES	0.00581522	YES
MIMAT0027423	hsa-miR-6761-3p		0.0448347	0.181713	0.113274	DOWN	YES	0.00339124	YES
MIMAT0026614	hsa-miR-487b-5p		0.0205208	0.204147	0.112334	DOWN	YES	0.0136723	YES
MIMAT0027626	hsa-miR-6862-3p		0.033626	0.190068	0.111847	DOWN	YES	0.00588644	YES
MIMAT0027445	hsa-miR-6772-3p		0.0719596	0.150326	0.111143	DOWN	YES	0.0256561	YES
MIMAT0002811	hsa-miR-202-3p		0.0449748	0.17699	0.110982	DOWN	YES	0.0112296	YES
MIMAT0004929	hsa-miR-190b		0.0134253	0.207932	0.110679	DOWN	YES	0.0148627	YES
MIMAT0019234	hsa-miR-4474-5p		0.00458342	0.215933	0.110258	DOWN	YES	0.0114893	YES
MIMAT0005879	hsa-miR-1289		0	0.217988	0.108994	DOWN	YES	0.0267324	YES
MIMAT0027599	hsa-miR-6849-3p		0.054105	0.160232	0.107168	DOWN	YES	0.00839486	YES
MIMAT0027510	hsa-miR-6805-5p		0.0470324	0.167029	0.107031	DOWN	YES	0.00577718	YES
MIMAT0011162	hsa-miR-2117		0.0196611	0.193203	0.106432	DOWN	YES	0.0163338	YES
MIMAT0003273	hsa-miR-605-5p		0.0225343	0.189415	0.105975	DOWN	YES	0.0112718	YES
MIMAT0000726	hsa-miR-373-3p		0.0275707	0.183296	0.105433	DOWN	YES	0.0177035	YES
MIMAT0004795	hsa-miR-574-5p		0.0173816	0.191267	0.104324	DOWN	YES	0.00493049	YES
MIMAT0031015	hsa-miR-8088		0.0169983	0.190842	0.10392	DOWN	YES	0.00462807	YES
MIMAT0019057	hsa-miR-4520-3p		0.0228806	0.184024	0.103453	DOWN	YES	0.00604647	YES
MIMAT0018193	hsa-miR-3919		0.0221074	0.184718	0.103412	DOWN	YES	0.00911087	YES
MIMAT0019052	hsa-miR-4515		0.0224874	0.182516	0.102501	DOWN	YES	0.00879084	YES
MIMAT0025854	hsa-miR-6722-3p		0	0.204147	0.102074	DOWN	YES	0.0167377	YES
MIMAT0000416	hsa-miR-1-3p		0.050162	0.152959	0.10156	DOWN	YES	0.00252681	YES
MIMAT0022286	hsa-miR-5585-3p		0.0396571	0.16262	0.101139	DOWN	YES	0.00440844	YES
MIMAT0027546	hsa-miR-6823-5p		0	0.201657	0.100829	DOWN	YES	0.0184948	YES
MIMAT0016913	hsa-miR-4285		0.0206781	0.18072	0.100699	DOWN	YES	0.00994399	YES
MIMAT0001627	hsa-miR-433-3p		0.00450875	0.196856	0.100682	DOWN	YES	0.0166344	YES
MIMAT0018965	hsa-miR-4446-3p		0.0170117	0.182351	0.0996813	DOWN	YES	0.0204742	YES
MIMAT0028121	hsa-miR-7112-5p		0	0.19863	0.0993148	DOWN	YES	0.0116554	YES
MIMAT0016914	hsa-miR-4283		0.0359798	0.162117	0.0990483	DOWN	YES	0.0048261	YES
MIMAT0005795	hsa-miR-1323		0.0273611	0.170583	0.0989721	DOWN	YES	0.00348276	YES
MIMAT0005799	hsa-miR-1283		0.0111739	0.185418	0.0982959	DOWN	YES	0.0115402	YES
MIMAT0027657	hsa-miR-6878-3p		0.14935	0.0455535	0.0974518	DOWN	YES	0.00495913	YES
MIMAT0022941	hsa-miR-1227-5p		0.0136287	0.18013	0.0968792	DOWN	YES	0.00357936	YES
MIMAT0007885	hsa-miR-1911-5p		0.0131794	0.179738	0.0964588	DOWN	YES	0.00538721	YES
MIMAT0019689	hsa-miR-4633-5p		0	0.192278	0.096139	DOWN	YES	0.013886	YES
MIMAT0004796	hsa-miR-576-3p		0.0189867	0.173264	0.0961255	DOWN	YES	0.0113045	YES
MIMAT0016898	hsa-miR-4263		0.00552685	0.185499	0.0955129	DOWN	YES	0.0271902	YES
MIMAT0022290	hsa-miR-5587-3p		0.0238277	0.167029	0.0954285	DOWN	YES	0.0111377	YES
MIMAT0018103	hsa-miR-3678-3p		0.0202134	0.170583	0.0953983	DOWN	YES	0.0043538	YES
MIMAT0027470	hsa-miR-6785-5p		0.011003	0.178767	0.0948848	DOWN	YES	0.0125911	YES
MIMAT0022736	hsa-miR-642b-5p		0.00686638	0.182591	0.0947288	DOWN	YES	0.0112704	YES
MIMAT0004918	hsa-miR-892b		0.0168919	0.172249	0.0945705	DOWN	YES	0.0166631	YES
MIMAT0018178	hsa-miR-3180		0.034596	0.153537	0.0940664	DOWN	YES	0.00340442	YES
MIMAT0027377	hsa-miR-6738-5p		0	0.187642	0.0938208	DOWN	YES	0.0234054	YES
MIMAT0005941	hsa-miR-1284		0	0.187482	0.093741	DOWN	YES	0.0246028	YES
MIMAT0019018	hsa-miR-4484		0.123008	0.0643922	0.0937	DOWN	YES	0.000807731	YES
MIMAT0019805	hsa-miR-4705		0.00792507	0.178854	0.0933898	DOWN	YES	0.00585707	YES
MIMAT0019956	hsa-miR-4787-5p		0.0294916	0.155705	0.0925985	DOWN	YES	0.002377	YES
MIMAT0019202	hsa-miR-3129-3p		0.0553536	0.129524	0.0924388	DOWN	YES	0.00253812	YES
MIMAT0019226	hsa-miR-3150b-5p		0	0.184759	0.0923794	DOWN	YES	0.0245884	YES
MIMAT0018355	hsa-miR-3939		0.0351594	0.148972	0.0920658	DOWN	YES	0.00265322	YES
MIMAT0019900	hsa-miR-4756-3p		0.0157117	0.168162	0.0919368	DOWN	YES	0.0117244	YES
MIMAT0019047	hsa-miR-4510		0.00975063	0.173525	0.0916378	DOWN	YES	0.0198764	YES
MIMAT0018110	hsa-miR-3682-3p		0.061399	0.121364	0.0913817	DOWN	YES	0.00268917	YES
MIMAT0005829	hsa-miR-1184		0	0.181713	0.0908567	DOWN	YES	0.0207937	YES
MIMAT0019774	hsa-miR-4687-5p		0	0.181713	0.0908567	DOWN	YES	0.0101271	YES
MIMAT0002173	hsa-miR-483-3p		0	0.181713	0.0908567	DOWN	YES	0.0131723	YES
MIMAT0003180	hsa-miR-487b-3p		0.0811575	0.100218	0.0906876	DOWN	YES	0.00450969	YES
MIMAT0027427	hsa-miR-6763-3p		0	0.181315	0.0906574	DOWN	YES	0.0112683	YES
MIMAT0004922	hsa-miR-875-5p		0.00832866	0.172586	0.0904574	DOWN	YES	0.013887	YES
MIMAT0025487	hsa-miR-6515-3p		0.023101	0.156646	0.0898733	DOWN	YES	0.00206777	YES
MIMAT0025471	hsa-miR-6507-3p		0.00519189	0.174229	0.0897104	DOWN	YES	0.0142426	YES
MIMAT0016866	hsa-miR-4315		0	0.177805	0.0889027	DOWN	YES	0.0253813	YES
MIMAT0027577	hsa-miR-6837-3p		0	0.176182	0.0880909	DOWN	YES	0.018579	YES
MIMAT0027402	hsa-miR-6751-5p		0	0.175744	0.087872	DOWN	YES	0.0226332	YES
MIMAT0000072	hsa-miR-18a-5p		0.0234906	0.151959	0.0877249	DOWN	YES	0.00154617	YES
MIMAT0003325	hsa-miR-662		0.0262626	0.148083	0.0871727	DOWN	YES	0.00131288	YES
MIMAT0019722	hsa-miR-4655-3p		0.0125804	0.161684	0.0871324	DOWN	YES	0.0111704	YES
MIMAT0027526	hsa-miR-6813-5p		0	0.174062	0.0870311	DOWN	YES	0.0254806	YES
MIMAT0002866	hsa-miR-517c-3p		0	0.174062	0.0870311	DOWN	YES	0.0144495	YES
MIMAT0027436	hsa-miR-6768-5p		0.034158	0.138841	0.0864993	DOWN	YES	0.00262781	YES
MIMAT0003281	hsa-miR-613		0.0215448	0.150755	0.0861498	DOWN	YES	0.0110344	YES
MIMAT0025847	hsa-miR-6511b-5p		0.0134003	0.157077	0.0852386	DOWN	YES	0.00192653	YES
MIMAT0019908	hsa-miR-4761-5p		0	0.170123	0.0850613	DOWN	YES	0.027718	YES
MIMAT0019870	hsa-miR-4740-3p		0.0218059	0.148304	0.085055	DOWN	YES	0.00776514	YES
MIMAT0005878	hsa-miR-1287-5p		0	0.168734	0.0843669	DOWN	YES	0.0254856	YES
MIMAT0026611	hsa-miR-520g-5p		0.0366393	0.131808	0.0842237	DOWN	YES	0.000664615	YES
MIMAT0000687	hsa-miR-299-3p		0.012896	0.155493	0.0841947	DOWN	YES	0.00841701	YES
MIMAT0015026	hsa-miR-3153		0	0.168048	0.0840239	DOWN	YES	0.0116577	YES
MIMAT0031016	hsa-miR-8089		0	0.167812	0.0839059	DOWN	YES	0.0164675	YES
MIMAT0018082	hsa-miR-3661		0	0.167029	0.0835147	DOWN	YES	0.00922074	YES
MIMAT0003244	hsa-miR-579-3p		0.0996922	0.0664093	0.0830507	DOWN	YES	0.000224934	YES
MIMAT0025473	hsa-miR-6508-3p		0.0381027	0.123645	0.0808739	DOWN	YES	0.00104671	YES
MIMAT0000732	hsa-miR-378a-3p		0.0331611	0.126421	0.0797912	DOWN	YES	0.00184327	YES
MIMAT0019904	hsa-miR-4758-3p		0	0.158999	0.0794996	DOWN	YES	0.0170327	YES
MIMAT0018205	hsa-miR-3928-3p		0.041959	0.116703	0.079331	DOWN	YES	0.00235324	YES
MIMAT0000076	hsa-miR-21-5p		0.0238277	0.134657	0.0792425	DOWN	YES	0.00318426	YES
MIMAT0022924	hsa-miR-495-5p		0.0447881	0.111729	0.0782586	DOWN	YES	0.00118572	YES
MIMAT0022292	hsa-miR-548au-3p		0	0.155705	0.0778527	DOWN	YES	0.0165983	YES
MIMAT0004812	hsa-miR-548d-5p		0.0253379	0.129877	0.0776073	DOWN	YES	0.00118207	YES
MIMAT0027471	hsa-miR-6785-3p		0.0120334	0.143168	0.0776007	DOWN	YES	0.00416989	YES
MIMAT0019967	hsa-miR-4794		0.0367141	0.114466	0.07559	DOWN	YES	0.000159185	YES
MIMAT0019217	hsa-miR-3189-5p		0	0.148972	0.0744861	DOWN	YES	0.00592606	YES
MIMAT0027504	hsa-miR-6802-5p		0	0.148171	0.0740856	DOWN	YES	0.010751	YES
MIMAT0005881	hsa-miR-1291		0	0.147972	0.0739862	DOWN	YES	0.0108497	YES
MIMAT0019212	hsa-miR-3160-5p		0.0634938	0.0842809	0.0738873	DOWN	YES	0.00139554	YES
MIMAT0028229	hsa-miR-7159-3p		0	0.145052	0.0725259	DOWN	YES	0.00328227	YES
MIMAT0018926	hsa-miR-378d		0.00810356	0.136822	0.0724628	DOWN	YES	0.0012577	YES
MIMAT0022302	hsa-miR-5591-3p		0.0930512	0.0512741	0.0721627	DOWN	YES	0.00154959	YES
MIMAT0027579	hsa-miR-6838-3p		0	0.143999	0.0719996	DOWN	YES	0.0196469	YES
MIMAT0015080	hsa-miR-3196		0.143919	0	0.0719596	DOWN	YES	0.0164524	YES
MIMAT0019211	hsa-miR-3158-5p		0	0.143701	0.0718506	DOWN	YES	0.0225011	YES
MIMAT0000258	hsa-miR-181c-5p		0.0449748	0.098428	0.0717014	DOWN	YES	0.00148009	YES
MIMAT0016885	hsa-miR-4255		0.0162071	0.127036	0.0716218	DOWN	YES	0.00228965	YES
MIMAT0004498	hsa-miR-25-5p		0	0.142061	0.0710305	DOWN	YES	0.0082703	YES
MIMAT0027460	hsa-miR-6780a-5p		0.044012	0.0971272	0.0705696	DOWN	YES	0.00039172	YES
MIMAT0015057	hsa-miR-3180-5p		0	0.139544	0.0697718	DOWN	YES	0.0272663	YES
MIMAT0025844	hsa-miR-6716-5p		0	0.138231	0.0691156	DOWN	YES	0.0126642	YES
MIMAT0015043	hsa-miR-3168		0.0136287	0.123035	0.0683319	DOWN	YES	0.00153573	YES
MIMAT0019222	hsa-miR-3682-5p		0	0.136098	0.068049	DOWN	YES	0.00914988	YES
MIMAT0000770	hsa-miR-133b		0.00817723	0.127761	0.0679691	DOWN	YES	0.00614622	YES
MIMAT0027661	hsa-miR-6880-3p		0	0.13554	0.0677701	DOWN	YES	0.00706001	YES
MIMAT0022487	hsa-miR-5694		0	0.135263	0.0676315	DOWN	YES	0.0131032	YES
MIMAT0019910	hsa-miR-4762-5p		0.0221755	0.111541	0.0668581	DOWN	YES	0.000343247	YES
MIMAT0003161	hsa-miR-493-3p		0	0.132819	0.0664093	DOWN	YES	0.0169639	YES
MIMAT0005900	hsa-miR-1248		0	0.132023	0.0660116	DOWN	YES	0.022494	YES
MIMAT0027617	hsa-miR-6858-3p		0	0.129693	0.0648467	DOWN	YES	0.00567874	YES
MIMAT0027591	hsa-miR-6845-3p		0	0.129187	0.0645934	DOWN	YES	0.0202216	YES
MIMAT0022695	hsa-miR-212-5p		0.128499	0	0.0642497	DOWN	YES	0.0255128	YES
MIMAT0030416	hsa-miR-1273h-3p		0	0.128185	0.0640927	DOWN	YES	0.0143547	YES
MIMAT0018099	hsa-miR-3675-3p		0	0.127199	0.0635997	DOWN	YES	0.0179662	YES
MIMAT0005867	hsa-miR-663b		0	0.124799	0.0623997	DOWN	YES	0.013754	YES
MIMAT0019810	hsa-miR-4708-3p		0	0.124143	0.0620717	DOWN	YES	0.0190206	YES
MIMAT0027415	hsa-miR-6757-3p		0	0.122262	0.0611309	DOWN	YES	0.0115256	YES
MIMAT0027480	hsa-miR-6790-5p		0	0.120301	0.0601505	DOWN	YES	0.0160612	YES
MIMAT0019957	hsa-miR-4787-3p		0	0.119825	0.0599127	DOWN	YES	0.0106861	YES
MIMAT0015042	hsa-miR-3167		0	0.119354	0.0596768	DOWN	YES	0.00514282	YES
MIMAT0027589	hsa-miR-6844		0.0225933	0.0965802	0.0595867	DOWN	YES	0.000431607	YES
MIMAT0004784	hsa-miR-455-3p		0.0267508	0.0918662	0.0593085	DOWN	YES	0.000436038	YES
MIMAT0019216	hsa-miR-3187-5p		0	0.117634	0.0588168	DOWN	YES	0.0217115	YES
MIMAT0000716	hsa-miR-302c-5p		0	0.117276	0.058638	DOWN	YES	0.0153627	YES
MIMAT0019739	hsa-miR-4665-5p		0	0.116041	0.0580207	DOWN	YES	0.00812929	YES
MIMAT0019882	hsa-miR-4747-5p		0.00252136	0.113385	0.0579531	DOWN	YES	0.00604036	YES
MIMAT0019752	hsa-miR-4671-5p		0.00879702	0.106585	0.057691	DOWN	YES	0.000809801	YES
MIMAT0019073	hsa-miR-4534		0.0127137	0.0994428	0.0560782	DOWN	YES	0.00162483	YES
MIMAT0004806|MIMAT0022738|MIMAT0022740	hsa-miR-548c-5p/hsa-miR-548o-5p/hsa-miR-548am-5p		0.0158734	0.0955408	0.0557071	DOWN	YES	0.00039996	YES
MIMAT0019760	hsa-miR-4677-5p		0.021353	0.0891081	0.0552305	DOWN	YES	0.000453945	YES
MIMAT0019712	hsa-miR-4649-3p		0	0.110239	0.0551197	DOWN	YES	0.00810566	YES
MIMAT0027651	hsa-miR-6875-3p		0	0.109691	0.0548455	DOWN	YES	0.00647331	YES
MIMAT0004768	hsa-miR-497-3p		0	0.108078	0.0540389	DOWN	YES	0.0107925	YES
MIMAT0027594	hsa-miR-6847-5p		0	0.107551	0.0537753	DOWN	YES	0.00970543	YES
MIMAT0019871	hsa-miR-4741		0	0.105999	0.0529997	DOWN	YES	0.00988189	YES
MIMAT0000693	hsa-miR-30e-3p		0.00999439	0.0931976	0.051596	DOWN	YES	0.00276346	YES
MIMAT0004672	hsa-miR-106b-3p		0	0.10151	0.0507548	DOWN	YES	0.0102291	YES
MIMAT0004594	hsa-miR-132-5p		0	0.0982526	0.0491263	DOWN	YES	0.0277602	YES
MIMAT0019037	hsa-miR-4501		0	0.09773	0.048865	DOWN	YES	0.0184632	YES
MIMAT0002814	hsa-miR-432-5p		0	0.0954454	0.0477227	DOWN	YES	0.00410088	YES
MIMAT0019763	hsa-miR-4679		0	0.09365	0.046825	DOWN	YES	0.00237506	YES
MIMAT0014992	hsa-miR-3129-5p		0.0163917	0.0770905	0.0467411	DOWN	YES	0.000222361	YES
MIMAT0019776	hsa-miR-1343-3p		0	0.0926382	0.0463191	DOWN	YES	0.00168017	YES
MIMAT0025853	hsa-miR-6722-5p		0	0.0909566	0.0454783	DOWN	YES	0.0119057	YES
MIMAT0021121	hsa-miR-5190		0.0521447	0.0385452	0.045345	DOWN	YES	0.00262635	YES
MIMAT0027394	hsa-miR-6747-5p		0	0.0896255	0.0448128	DOWN	YES	0.00642215	YES
MIMAT0019026	hsa-miR-4491		0.0234287	0.0645018	0.0439652	DOWN	YES	6.8504e-06	YES
MIMAT0027038	hsa-miR-1343-5p		0.0486214	0.0338158	0.0412186	DOWN	YES	0.00187787	YES
MIMAT0004793	hsa-miR-556-3p		0.0119534	0.0677146	0.039834	DOWN	YES	0.000263585	YES
MIMAT0019045	hsa-miR-4508		0	0.0793089	0.0396545	DOWN	YES	0.00742803	YES
MIMAT0007400	hsa-miR-1538		0	0.0776334	0.0388167	DOWN	YES	0.00108927	YES
MIMAT0021040	hsa-miR-5008-3p		0	0.0765551	0.0382776	DOWN	YES	0.00395998	YES
MIMAT0003307	hsa-miR-637		0	0.0755064	0.0377532	DOWN	YES	0.0017597	YES
MIMAT0028125	hsa-miR-7114-5p		0	0.0755064	0.0377532	DOWN	YES	0.00373512	YES
MIMAT0005588	hsa-miR-1233-3p		0	0.0751632	0.0375816	DOWN	YES	0.00051182	YES
MIMAT0019720	hsa-miR-4654		0	0.0725259	0.036263	DOWN	YES	0.00416081	YES
MIMAT0027412	hsa-miR-6756-5p		0	0.0672192	0.0336096	DOWN	YES	0.0032733	YES
MIMAT0027424	hsa-miR-6762-5p		0	0.0664093	0.0332046	DOWN	YES	0.00662993	YES
MIMAT0027492	hsa-miR-6796-5p		0	0.063356	0.031678	DOWN	YES	0.00131258	YES
MIMAT0004587	hsa-miR-23b-5p		0	0.0578179	0.0289089	DOWN	YES	0.000263837	YES
MIMAT0016873	hsa-miR-4322		0	0.0574164	0.0287082	DOWN	YES	0.0129838	YES
MIMAT0002891	hsa-miR-18a-3p		0.0139999	0.0414434	0.0277217	DOWN	YES	7.05932e-05	YES
MIMAT0004764	hsa-miR-490-5p		0	0.0540389	0.0270195	DOWN	YES	0.00441649	YES
MIMAT0027512	hsa-miR-6806-5p		0	0.0496574	0.0248287	DOWN	YES	0.00116394	YES
MIMAT0016919	hsa-miR-4292		0	0.0484924	0.0242462	DOWN	YES	0.000231141	YES
MIMAT0016865	hsa-miR-4313		0	0.0448128	0.0224064	DOWN	YES	0.00293768	YES
MIMAT0005573	hsa-miR-1225-3p		0.0395383	0	0.0197691	DOWN	YES	0.00457751	YES
MIMAT0016878	hsa-miR-4257		0	0.0287082	0.0143541	DOWN	YES	0.00100254	YES
MIMAT0005883	hsa-miR-1293		0	0	0	DOWN	YES	8.95532e-05	YES
MIMAT0027462	hsa-miR-6781-5p		0	0	0	DOWN	YES	0.000228948	YES
MIMAT0024610	hsa-miR-6127		0	0	0	DOWN	YES	0.000546508	YES
MIMAT0003265	hsa-miR-597-5p		0	0	0	DOWN	YES	0.00107754	YES
MIMAT0022735	hsa-miR-374c-3p		0	0	0	DOWN	YES	0.00107393	YES
MIMAT0027575	hsa-miR-6836-3p		0	0	0	DOWN	YES	0.00167021	YES
MIMAT0010313	hsa-miR-762		0	0	0	DOWN	YES	0.00459901	YES
MIMAT0019912	hsa-miR-4763-5p		0	0	0	DOWN	YES	0.00654298	YES
MIMAT0000750	hsa-miR-340-3p		0	0	0	DOWN	YES	0.0122814	YES
