# Supplementary material for: Functional analysis of the human miRNome in non-small cell lung cancer unveils a novel miR-92b-3p/NOTCH3 axis that drives tumor progression
Source: Cell Death Dis. 2026 Apr 8;17(1):502. doi: 10.1038/s41419-026-08709-x (PMC13187004; doi:10.1038/s41419-026-08709-x)
Supplement: Supplementary file 5 — Supplemental Table 3 [file 41419_2026_8709_MOESM5_ESM.xlsx]

## Sheet: Table S3
Table S3 - Association of proliferative (PRO), migratory (MIG), and invasive (INV) miRNAs with tumor size, lymph node involvement, and metastasis (TNM parameters) in the TCGA LUAD cohort
								Tumor Size (T1-T2a VS T2b-T4)	Lymph nodes spreading (N0-N1 VS N2-N3)	Association analysis M (M0 VS M1)
MIMAT ID	miRNA	PRO-miR	PRO-miR trend	INV-miR	INV-miR trend	MIG-miR	MIG-miR INV	p-value_ProbChiSq	p-value_ProbChiSq	p-value_ProbChiSq
MIMAT0027428	hsa-miR-6764-5p						DOWN			0.00185917
MIMAT0000764	hsa-miR-339-5p						DOWN			0.0292757
MIMAT0003218	hsa-miR-92b-3p						UP			0.0359027
MIMAT0002823	hsa-miR-512-3p				UP					0.0072186
MIMAT0004927	hsa-miR-708-3p				UP					0.00859529
MIMAT0001080	hsa-miR-196b-5p						DOWN		0.000664439
MIMAT0004698	hsa-miR-135b-3p						DOWN		0.00995903
MIMAT0003328	hsa-miR-653-5p				UP		UP		0.0104413
MIMAT0003247	hsa-miR-582-5p						DOWN		0.0116249
MIMAT0004515	hsa-miR-29b-2-5p						DOWN		0.0186043
MIMAT0004571	hsa-miR-200b-5p						DOWN		0.0210213
MIMAT0004683	hsa-miR-362-3p						DOWN		0.033482
MIMAT0004952	hsa-miR-665						UP		0.0423012
MIMAT0004690	hsa-miR-379-3p				UP				0.0113644
MIMAT0027439	hsa-miR-6769a-3p				UP				0.0269478
MIMAT0000085	hsa-miR-28-5p		DOWN					0.000745917
MIMAT0004671	hsa-miR-194-3p		DOWN					0.00470091
MIMAT0000087	hsa-miR-30a-5p		UP					0.00938294
MIMAT0017984	hsa-miR-3607-5p		DOWN					0.00949315
MIMAT0026480	hsa-miR-153-5p		DOWN					0.00997253
MIMAT0009198	hsa-miR-224-3p		DOWN					0.0234435
MIMAT0002868	hsa-miR-522-3p		DOWN					0.0259142
