# Supplementary material for: Functional analysis of the human miRNome in non-small cell lung cancer unveils a novel miR-92b-3p/NOTCH3 axis that drives tumor progression
Source: Cell Death Dis. 2026 Apr 8;17(1):502. doi: 10.1038/s41419-026-08709-x (PMC13187004; doi:10.1038/s41419-026-08709-x)
Supplement: Supplementary file 6 — Supplemental Table 4 [file 41419_2026_8709_MOESM6_ESM.xlsx]

## Sheet: Table S4
Table S4A - Cox proportional hazard model in TCGA LUAD cohort (N=491 subjects with follow-up and clinico-pathological information; N=135 deaths at 3 years). MiRNAs score is included as predictor, toghether with age at diagnosis, gender, smoking status, and stage.
	N (n deaths)	HR (95% CI)	Wald test p-value
22-miRNA score	491 (135)	2.44 (1.94-3.08)	<0.0001
Age at diagnosis (5-unit increase)	491 (135)	1.08 (0.99-1.17)	0.1
Male (vs female)	227 (66)	1.07 (0.76-1.50)	0.71
Smokers (vs never smokers)	348 (96)	1.27 (0.71-2.27)	0.43
Stage II-IV (vs stage I)	223 (95)	2.86 (1.96-4.18)	<0.0001
Table S4B- Cox proportional hazard model in TCGA LUAD cohort (N=491 subjects with follow-up and clinico-pathological information; N=135 deaths at 3 years). MiRNAs score is included as predictor, toghether with age at diagnosis, gender, smoking status, and stage.
	N (n deaths)	HR (95% CI)	Wald test p-value
15-miRNA score	491 (135)	2.48 (1.94-3.16)	<0.0001
Age at diagnosis (5-unit increase)	491 (135)	1.02 (1.00-1.03)	0.09
Male (vs female)	227 (66)	1.10 (0.78-1.54)	0.6
Smokers (vs never smokers)	348 (96)	1.28 (0.72-2.30)	0.4
Stage II-IV (vs stage I)	223 (95)	2.85 (1.96-4.16)	<0.0001
