# Supplementary material for: Functional analysis of the human miRNome in non-small cell lung cancer unveils a novel miR-92b-3p/NOTCH3 axis that drives tumor progression
Source: Cell Death Dis. 2026 Apr 8;17(1):502. doi: 10.1038/s41419-026-08709-x (PMC13187004; doi:10.1038/s41419-026-08709-x)
Supplement: Supplementary file 7 — Supplemental Table 5 [file 41419_2026_8709_MOESM7_ESM.xlsx]

## Sheet: Table S5
Table S5 - Clinical-pathological feature of patients' sample used in ST.
ID	Age	Gender	Histology	Stage	ROS1	EGFR	KRAS	BRAF	NTRK	ALK
Patient #1	50	F	adenocarcinoma	IV	neg	WT	WT	WT	neg	rearranged
Patient #2	76	F	adenosquamous	IIB	neg	WT	c.35G>C p.Gly12Ala	WT	NA	neg
Patient #3	87	M	adenocarcinoma	IV	neg	WT	NA	NA	NA	neg
