# Supplementary material for: Functional analysis of the human miRNome in non-small cell lung cancer unveils a novel miR-92b-3p/NOTCH3 axis that drives tumor progression
Source: Cell Death Dis. 2026 Apr 8;17(1):502. doi: 10.1038/s41419-026-08709-x (PMC13187004; doi:10.1038/s41419-026-08709-x)
Supplement: Supplementary file 9 — Original Data qRT-PCR [file 41419_2026_8709_MOESM9_ESM.xlsx]

## Sheet: Figure 2D
Figure 2D - raw data
Sample Name	Replicate	Target Name	Cq
miR-582-5p OE	1	miR-16-5p	23.0813
miR-582-5p OE	1	miR-16-5p	23.2271
miR-582-5p OE	1	miR-16-5p	23.124
miR-582-5p OE	2	miR-16-5p	22.9622
miR-582-5p OE	2	miR-16-5p	22.9216
miR-582-5p OE	2	miR-16-5p	22.8046
miR-582-5p OE	3	miR-16-5p	24.1205
miR-582-5p OE	3	miR-16-5p	24.1431
miR-582-5p OE	3	miR-16-5p	24.0741
CTRL_miR-92b-3p	1	miR-16-5p	22.7275
CTRL_miR-92b-3p	1	miR-16-5p	22.6503
CTRL_miR-92b-3p	1	miR-16-5p	22.3997
CTRL_miR-582-5p OE	1	miR-16-5p
CTRL_miR-582-5p OE	1	miR-16-5p	22.7263
CTRL_miR-582-5p OE	1	miR-16-5p	21.6928
CTRL_miR-92b-3p	2	miR-16-5p	22.7055
CTRL_miR-92b-3p	2	miR-16-5p	22.6628
CTRL_miR-92b-3p	2	miR-16-5p	22.437
CTRL_miR-582-5p OE	2	miR-16-5p
CTRL_miR-582-5p OE	2	miR-16-5p	22.2798
CTRL_miR-582-5p OE	2	miR-16-5p	22.0542
CTRL_miR-92b-3p	3	miR-16-5p	22.6306
CTRL_miR-92b-3p	3	miR-16-5p	22.5986
CTRL_miR-92b-3p	3	miR-16-5p	22.5541
CTRL_miR-582-5p OE	3	miR-16-5p	25.8466
CTRL_miR-582-5p OE	3	miR-16-5p	25.9481
CTRL_miR-582-5p OE	3	miR-16-5p	25.7211
miR-92b-3p OE	1	miR-16-5p	22.3617
miR-92b-3p OE	1	miR-16-5p	22.4042
miR-92b-3p OE	1	miR-16-5p	22.1286
miR-92b-3p OE	2	miR-16-5p	22.5582
miR-92b-3p OE	2	miR-16-5p	22.4886
miR-92b-3p OE	2	miR-16-5p	22.3663
miR-92b-3p OE	3	miR-16-5p	22.5038
miR-92b-3p OE	3	miR-16-5p	22.46
miR-92b-3p OE	3	miR-16-5p	22.3192
CTRL_miR-379-3p	1	MIr-379-3p	31.8336
CTRL_miR-379-3p	1	MIr-379-3p	31.6298
CTRL_miR-379-3p	1	MIr-379-3p	31.8956
CTRL_miR-379-3p	2	MIr-379-3p	30.7676
CTRL_miR-379-3p	2	MIr-379-3p	30.8286
CTRL_miR-379-3p	2	MIr-379-3p	30.6756
CTRL_miR-379-3p	3	MIr-379-3p	32.172
CTRL_miR-379-3p	3	MIr-379-3p	32.4271
CTRL_miR-379-3p	3	MIr-379-3p	31.9975
miR-379-3p OE	1	MIr-379-3p	18.2931
miR-379-3p OE	1	MIr-379-3p	18.9564
miR-379-3p OE	1	MIr-379-3p	18.5826
miR-379-3p OE	2	MIr-379-3p	18.5685
miR-379-3p OE	2	MIr-379-3p	18.8321
miR-379-3p OE	2	MIr-379-3p	18.5522
miR-379-3p OE	3	MIr-379-3p	17.6913
miR-379-3p OE	3	MIr-379-3p	18.2473
miR-379-3p OE	3	MIr-379-3p	17.8757
miR-582-5p OE	1	miR-582-5p	23.7983
miR-582-5p OE	1	miR-582-5p	23.4927
miR-582-5p OE	1	miR-582-5p	23.727
miR-582-5p OE	2	miR-582-5p	23.2046
miR-582-5p OE	2	miR-582-5p	22.8853
miR-582-5p OE	2	miR-582-5p	22.9875
miR-582-5p OE	3	miR-582-5p	23.0765
miR-582-5p OE	3	miR-582-5p	23.2044
miR-582-5p OE	3	miR-582-5p	23.3134
CTRL_miR-582-5p OE	1	miR-582-5p	27.2403
CTRL_miR-582-5p OE	1	miR-582-5p	27.1701
CTRL_miR-582-5p OE	1	miR-582-5p	27.0098
CTRL_miR-582-5p OE	2	miR-582-5p	27.8783
CTRL_miR-582-5p OE	2	miR-582-5p	27.8994
CTRL_miR-582-5p OE	2	miR-582-5p	27.8519
CTRL_miR-582-5p OE	3	miR-582-5p	30.37
CTRL_miR-582-5p OE	3	miR-582-5p	30.6141
CTRL_miR-582-5p OE	3	miR-582-5p	30.2798
CTRL_miR-92b-3p	1	miR-92b-3p	22.982
CTRL_miR-92b-3p	1	miR-92b-3p	22.9691
CTRL_miR-92b-3p	1	miR-92b-3p	22.9303
CTRL_miR-92b-3p	2	miR-92b-3p	22.8959
CTRL_miR-92b-3p	2	miR-92b-3p	22.9569
CTRL_miR-92b-3p	2	miR-92b-3p	22.7846
CTRL_miR-92b-3p	3	miR-92b-3p	23.1224
CTRL_miR-92b-3p	3	miR-92b-3p	23.1427
CTRL_miR-92b-3p	3	miR-92b-3p	22.8733
miR-92b-3p OE	1	miR-92b-3p	19.2534
miR-92b-3p OE	1	miR-92b-3p	19.3924
miR-92b-3p OE	1	miR-92b-3p	19.0234
miR-92b-3p OE	2	miR-92b-3p	19.2409
miR-92b-3p OE	2	miR-92b-3p	19.3785
miR-92b-3p OE	2	miR-92b-3p	18.9693
miR-92b-3p OE	3	miR-92b-3p	19.3059
miR-92b-3p OE	3	miR-92b-3p	19.4025
miR-92b-3p OE	3	miR-92b-3p	19.1049
CTRL_miR-379-3p	1	U6
CTRL_miR-379-3p	1	U6	20.7004
CTRL_miR-379-3p	1	U6	20.9037
CTRL_miR-379-3p	2	U6	16.925
CTRL_miR-379-3p	2	U6	17.4919
CTRL_miR-379-3p	2	U6	17.631
CTRL_miR-379-3p	3	U6	16.8079
CTRL_miR-379-3p	3	U6	17.4661
CTRL_miR-379-3p	3	U6	18.1636
miR-379-3p OE	1	U6	18.0214
miR-379-3p OE	1	U6	18.2836
miR-379-3p OE	1	U6	18.7875
miR-379-3p OE	2	U6	17.1953
miR-379-3p OE	2	U6	17.2559
miR-379-3p OE	2	U6	17.6217
miR-379-3p OE	3	U6	16.7091
miR-379-3p OE	3	U6	17.198
miR-379-3p OE	3	U6	17.827

## Sheet: Figure 3F
Figure 3F - HES4 raw data					Figure 3F - NOTCH3 raw data
Sample Name	Replicate	Target Name	Cq		Sample Name	Replicate	Target Name	Cq
CTRL	1	ESD	25.3769		CTRL	1	HPRT	24.9465
CTRL	1	ESD	25.3724		CTRL	1	HPRT	24.8969
CTRL	1	ESD	24.971		CTRL	1	HPRT	24.9122
CTRL	2	ESD	25.4209		CTRL	2	HPRT	24.9533
CTRL	2	ESD	25.1208		CTRL	2	HPRT	24.8056
CTRL	2	ESD	24.9484		CTRL	2	HPRT	24.8067
CTRL	3	ESD	24.7318		CTRL	3	HPRT	24.6419
CTRL	3	ESD	25.0985		CTRL	3	HPRT	24.3956
CTRL	3	ESD	24.9605		CTRL	3	HPRT	24.6165
miR-92b-ep OE	1	ESD	25.4375		miR-92b-ep OE	1	HPRT	24.9427
miR-92b-ep OE	1	ESD	24.9985		miR-92b-ep OE	1	HPRT	24.9646
miR-92b-ep OE	1	ESD	24.9627		miR-92b-ep OE	1	HPRT	24.8724
miR-92b-ep OE	2	ESD	25.4361		miR-92b-ep OE	2	HPRT	24.7272
miR-92b-ep OE	2	ESD	25.152		miR-92b-ep OE	2	HPRT	24.8819
miR-92b-ep OE	2	ESD	24.9559		miR-92b-ep OE	2	HPRT	24.8487
miR-92b-ep OE	3	ESD	24.4615		miR-92b-ep OE	3	HPRT	24.4435
miR-92b-ep OE	3	ESD	25.1127		miR-92b-ep OE	3	HPRT	24.5302
miR-92b-ep OE	3	ESD	24.7366		miR-92b-ep OE	3	HPRT	24.4672
CTRL	1	GUSB	26.1545		CTRL	1	ESD	24.2448
CTRL	1	GUSB	26.6267		CTRL	1	ESD	23.907
CTRL	1	GUSB	26.3755		CTRL	1	ESD	23.9965
CTRL	2	GUSB	26.0908		CTRL	2	ESD	23.9811
CTRL	2	GUSB	26.6331		CTRL	2	ESD	23.6649
CTRL	2	GUSB	26.3288		CTRL	2	ESD	23.4763
CTRL	3	GUSB	26.2146		CTRL	3	ESD	22.853
CTRL	3	GUSB	26.3179		CTRL	3	ESD	22.6121
CTRL	3	GUSB	26.2179		CTRL	3	ESD	22.6402
miR-92b-ep OE	1	GUSB	26.3629		miR-92b-ep OE	1	ESD	22.6427
miR-92b-ep OE	1	GUSB	26.5981		miR-92b-ep OE	1	ESD	22.8162
miR-92b-ep OE	1	GUSB	26.1388		miR-92b-ep OE	1	ESD	22.5384
miR-92b-ep OE	2	GUSB	26.6547		miR-92b-ep OE	2	ESD	22.3883
miR-92b-ep OE	2	GUSB	26.7162		miR-92b-ep OE	2	ESD	22.5063
miR-92b-ep OE	2	GUSB	26.5652		miR-92b-ep OE	2	ESD	22.7385
miR-92b-ep OE	3	GUSB	26.5919		miR-92b-ep OE	3	ESD	22.4961
miR-92b-ep OE	3	GUSB	26.6507		miR-92b-ep OE	3	ESD	22.463
miR-92b-ep OE	3	GUSB	26.388		miR-92b-ep OE	3	ESD	22.0022
CTRL	1	HES4	29.4298		CTRL	1	GUSB	25.2231
CTRL	1	HES4	29.4003		CTRL	1	GUSB	25.627
CTRL	1	HES4	29.5498		CTRL	1	GUSB	25.4775
CTRL	2	HES4	29.1917		CTRL	2	GUSB	25.4031
CTRL	2	HES4	29.3466		CTRL	2	GUSB	25.2578
CTRL	2	HES4	29.5669		CTRL	2	GUSB	25.6714
CTRL	3	HES4	29.2831		CTRL	3	GUSB	25.0811
CTRL	3	HES4	29.1057		CTRL	3	GUSB	25.1302
CTRL	3	HES4	29.3754		CTRL	3	GUSB	25.0124
miR-92b-ep OE	1	HES4	28.6336		miR-92b-ep OE	1	GUSB	25.277
miR-92b-ep OE	1	HES4	28.941		miR-92b-ep OE	1	GUSB	25.1978
miR-92b-ep OE	1	HES4	28.9326		miR-92b-ep OE	1	GUSB	25.5295
miR-92b-ep OE	2	HES4	29.0022		miR-92b-ep OE	2	GUSB	25.36
miR-92b-ep OE	2	HES4	29.1968		miR-92b-ep OE	2	GUSB	25.477
miR-92b-ep OE	2	HES4	28.8797		miR-92b-ep OE	2	GUSB	25.4887
miR-92b-ep OE	3	HES4	28.7942		miR-92b-ep OE	3	GUSB	25.1478
miR-92b-ep OE	3	HES4	28.8203		miR-92b-ep OE	3	GUSB	25.2552
miR-92b-ep OE	3	HES4	28.7157		miR-92b-ep OE	3	GUSB	25.0776
CTRL	1	HPRT	25.9769		CTRL	1	NOTCH3	24.5505
CTRL	1	HPRT	25.8096		CTRL	1	NOTCH3	23.944
CTRL	1	HPRT	25.578		CTRL	1	NOTCH3	24.2458
CTRL	2	HPRT	25.8731		CTRL	2	NOTCH3	24.7504
CTRL	2	HPRT	25.5809		CTRL	2	NOTCH3	24.1877
CTRL	2	HPRT	25.5021		CTRL	2	NOTCH3	24.3655
CTRL	3	HPRT	25.8925		CTRL	3	NOTCH3	23.9849
CTRL	3	HPRT	25.724		CTRL	3	NOTCH3	23.7011
CTRL	3	HPRT	25.4413		CTRL	3	NOTCH3	23.9996
miR-92b-ep OE	1	HPRT	26.2838		miR-92b-ep OE	1	NOTCH3	23.0269
miR-92b-ep OE	1	HPRT	25.7045		miR-92b-ep OE	1	NOTCH3	22.6783
miR-92b-ep OE	1	HPRT	25.573		miR-92b-ep OE	1	NOTCH3	22.6611
miR-92b-ep OE	2	HPRT	25.0737		miR-92b-ep OE	2	NOTCH3	23.0836
miR-92b-ep OE	2	HPRT	25.9572		miR-92b-ep OE	2	NOTCH3	23.1864
miR-92b-ep OE	2	HPRT	25.6019		miR-92b-ep OE	2	NOTCH3	23.1283
miR-92b-ep OE	3	HPRT	24.9151		miR-92b-ep OE	3	NOTCH3	22.9662
miR-92b-ep OE	3	HPRT	25.7586		miR-92b-ep OE	3	NOTCH3	22.6059
miR-92b-ep OE	3	HPRT	25.4394		miR-92b-ep OE	3	NOTCH3	22.9893

## Sheet: Figure 4A
Figure 4A - NOTCH3 raw data					Figure 4L- NOTCH3 and SGK3 raw data
Sample Name	Replicate	Target Name	Cq		Sample Name	Replicate	Target Name	Cq
CTRL si CTRL	REP1	ESD	25.2541		A549 siRNA CTRL 5nM	REP1	ESD	24.1797
CTRL si CTRL	REP1	ESD	25.226		A549 siRNA CTRL 5nM	REP1	ESD	24.1456
CTRL si CTRL	REP1	ESD	24.9956		A549 siRNA CTRL 5nM	REP1	ESD	24.0177
CTRL si NOTCH3	REP1	ESD	25.2359		A549 siRNA SGK3 5nM	REP1	ESD	24.3978
CTRL si NOTCH3	REP1	ESD	25.0562		A549 siRNA SGK3 5nM	REP1	ESD	24.3768
CTRL si NOTCH3	REP1	ESD	24.9914		A549 siRNA SGK3 5nM	REP1	ESD	24.1626
miR-92b-3p OE si CTRL	REP1	ESD	25.1773		A549 siRNA CTRL 5nM	REP2	ESD	23.9409
miR-92b-3p OE si CTRL	REP1	ESD	25.056		A549 siRNA CTRL 5nM	REP2	ESD	24.046
miR-92b-3p OE si CTRL	REP1	ESD	24.853		A549 siRNA CTRL 5nM	REP2	ESD	24.136
miR-92b-3p OE si NOTCH3	REP1	ESD	25.1738		A549 siRNA SGK3 5nM	REP2	ESD	24.1576
miR-92b-3p OE si NOTCH3	REP1	ESD	25.1044		A549 siRNA SGK3 5nM	REP2	ESD	24.2019
miR-92b-3p OE si NOTCH3	REP1	ESD	24.871		A549 siRNA SGK3 5nM	REP2	ESD	24.0726
CTRL si CTRL	REP2	GUSB	26.0843		A549 siRNA CTRL 5nM	REP3	ESD	24.3401
CTRL si CTRL	REP2	GUSB	26.1645		A549 siRNA CTRL 5nM	REP3	ESD	24.3958
CTRL si CTRL	REP2	GUSB	25.9359		A549 siRNA CTRL 5nM	REP3	ESD	24.2129
CTRL si NOTCH3	REP2	GUSB	25.1662		A549 siRNA SGK3 5nM	REP3	ESD	24.3627
CTRL si NOTCH3	REP2	GUSB	25.1696		A549 siRNA SGK3 5nM	REP3	ESD	24.4073
CTRL si NOTCH3	REP2	GUSB	24.914		A549 siRNA SGK3 5nM	REP3	ESD	24.1991
miR-92b-3p OE si CTRL	REP2	GUSB	25.9433		A549 siRNA CTRL 5nM	REP1	NOTCH3	26.9851
miR-92b-3p OE si CTRL	REP2	GUSB	25.9569		A549 siRNA CTRL 5nM	REP1	NOTCH3	27.3861
miR-92b-3p OE si CTRL	REP2	GUSB	25.6756		A549 siRNA CTRL 5nM	REP1	NOTCH3	26.8063
miR-92b-3p OE si NOTCH3	REP2	GUSB	24.8219		A549 siRNA SGK3 5nM	REP1	NOTCH3	26.9637
miR-92b-3p OE si NOTCH3	REP2	GUSB	25.0312		A549 siRNA SGK3 5nM	REP1	NOTCH3	26.9562
miR-92b-3p OE si NOTCH3	REP2	GUSB	24.7852		A549 siRNA SGK3 5nM	REP1	NOTCH3	26.4154
CTRL si CTRL	REP3	GUSB	26.3322		A549 siRNA CTRL 5nM	REP2	NOTCH3	27.2296
CTRL si CTRL	REP3	GUSB	26.1398		A549 siRNA CTRL 5nM	REP2	NOTCH3	27.1621
CTRL si CTRL	REP3	GUSB	25.8111		A549 siRNA CTRL 5nM	REP2	NOTCH3	26.8058
CTRL si NOTCH3	REP3	GUSB	25.1324		A549 siRNA SGK3 5nM	REP2	NOTCH3	26.836
CTRL si NOTCH3	REP3	GUSB	25.0622		A549 siRNA SGK3 5nM	REP2	NOTCH3	26.6947
CTRL si NOTCH3	REP3	GUSB	24.7454		A549 siRNA SGK3 5nM	REP2	NOTCH3	26.5484
miR-92b-3p OE si CTRL	REP3	GUSB	26.1207		A549 siRNA CTRL 5nM	REP3	NOTCH3	27.2719
miR-92b-3p OE si CTRL	REP3	GUSB	26.0141		A549 siRNA CTRL 5nM	REP3	NOTCH3	27.0506
miR-92b-3p OE si CTRL	REP3	GUSB	25.7218		A549 siRNA CTRL 5nM	REP3	NOTCH3	27.0794
miR-92b-3p OE si NOTCH3	REP3	GUSB	25.337		A549 siRNA SGK3 5nM	REP3	NOTCH3	26.4533
miR-92b-3p OE si NOTCH3	REP3	GUSB	24.5722		A549 siRNA SGK3 5nM	REP3	NOTCH3	26.3526
miR-92b-3p OE si NOTCH3	REP3	GUSB	24.8573		A549 siRNA SGK3 5nM	REP3	NOTCH3	26.3363
CTRL si CTRL	REP1	NOTCH3	25.6288		A549 siRNA CTRL 5nM	REP1	SGK3	29.6088
CTRL si CTRL	REP1	NOTCH3			A549 siRNA CTRL 5nM	REP1	SGK3	29.0473
CTRL si CTRL	REP1	NOTCH3	25.5124		A549 siRNA CTRL 5nM	REP1	SGK3	28.9415
CTRL si NOTCH3	REP1	NOTCH3	28.2623		A549 siRNA SGK3 5nM	REP1	SGK3	31.6983
CTRL si NOTCH3	REP1	NOTCH3	28.0397		A549 siRNA SGK3 5nM	REP1	SGK3	31.5588
CTRL si NOTCH3	REP1	NOTCH3	27.6567		A549 siRNA SGK3 5nM	REP1	SGK3	31.3047
miR-92b-3p OE si CTRL	REP1	NOTCH3	24.5687		A549 siRNA CTRL 5nM	REP2	SGK3	29.1745
miR-92b-3p OE si CTRL	REP1	NOTCH3	24.5216		A549 siRNA CTRL 5nM	REP2	SGK3	29.1098
miR-92b-3p OE si CTRL	REP1	NOTCH3	24.345		A549 siRNA CTRL 5nM	REP2	SGK3	28.9452
miR-92b-3p OE si NOTCH3	REP1	NOTCH3	27.5399		A549 siRNA SGK3 5nM	REP2	SGK3	31.705
miR-92b-3p OE si NOTCH3	REP1	NOTCH3	27.5112		A549 siRNA SGK3 5nM	REP2	SGK3	31.581
miR-92b-3p OE si NOTCH3	REP1	NOTCH3	27.2888		A549 siRNA SGK3 5nM	REP2	SGK3	31.5365
CTRL si CTRL	REP2	NOTCH3	25.2864		A549 siRNA CTRL 5nM	REP3	SGK3	29.4803
CTRL si CTRL	REP2	NOTCH3	25.1515		A549 siRNA CTRL 5nM	REP3	SGK3	29.2703
CTRL si CTRL	REP2	NOTCH3	24.7878		A549 siRNA CTRL 5nM	REP3	SGK3	29.1163
CTRL si NOTCH3	REP2	NOTCH3	27.882		A549 siRNA SGK3 5nM	REP3	SGK3	31.4236
CTRL si NOTCH3	REP2	NOTCH3	27.8251		A549 siRNA SGK3 5nM	REP3	SGK3	31.7547
CTRL si NOTCH3	REP2	NOTCH3	27.4507		A549 siRNA SGK3 5nM	REP3	SGK3	31.5389
miR-92b-3p OE si CTRL	REP2	NOTCH3	23.6437
miR-92b-3p OE si CTRL	REP2	NOTCH3	23.5923
miR-92b-3p OE si CTRL	REP2	NOTCH3	23.3809
miR-92b-3p OE si NOTCH3	REP2	NOTCH3	27.0851
miR-92b-3p OE si NOTCH3	REP2	NOTCH3	26.968
miR-92b-3p OE si NOTCH3	REP2	NOTCH3	26.7677
CTRL si CTRL	REP3	NOTCH3	25.6723
CTRL si CTRL	REP3	NOTCH3	25.8719
CTRL si CTRL	REP3	NOTCH3	25.5245
CTRL si NOTCH3	REP3	NOTCH3	28.3157
CTRL si NOTCH3	REP3	NOTCH3	28.0941
CTRL si NOTCH3	REP3	NOTCH3	27.7549
miR-92b-3p OE si CTRL	REP3	NOTCH3	24.3318
miR-92b-3p OE si CTRL	REP3	NOTCH3	24.5122
miR-92b-3p OE si CTRL	REP3	NOTCH3	24.2817
miR-92b-3p OE si NOTCH3	REP3	NOTCH3	27.1151
miR-92b-3p OE si NOTCH3	REP3	NOTCH3	27.0849
miR-92b-3p OE si NOTCH3	REP3	NOTCH3	26.9876

## Sheet: Supp Figure 3A
Supp Figure 3A - miR-92b-3p raw data
Sample Name	Replicate	Target Name	Cq
NCI-H1975 CTRL	1	miR-16-5p	24.021
NCI-H1975 CTRL	1	miR-16-5p	24.1989
NCI-H1975 CTRL	1	miR-16-5p	24.1922
NCI-H1975 CTRL	2	miR-16-5p	24.3167
NCI-H1975 CTRL	2	miR-16-5p	24.2491
NCI-H1975 CTRL	2	miR-16-5p	24.2642
NCI-H1975 CTRL	3	miR-16-5p	22.9876
NCI-H1975 CTRL	3	miR-16-5p	22.9896
NCI-H1975 CTRL	3	miR-16-5p	23.0973
NCI-H1975 miR-92b-ep OE	1	miR-16-5p	22.952
NCI-H1975 miR-92b-ep OE	1	miR-16-5p	22.9717
NCI-H1975 miR-92b-ep OE	1	miR-16-5p	22.9799
NCI-H1975 miR-92b-ep OE	2	miR-16-5p	22.1642
NCI-H1975 miR-92b-ep OE	2	miR-16-5p	22.4761
NCI-H1975 miR-92b-ep OE	2	miR-16-5p	22.3487
NCI-H1975 miR-92b-ep OE	3	miR-16-5p	22.911
NCI-H1975 miR-92b-ep OE	3	miR-16-5p	23.0785
NCI-H1975 miR-92b-ep OE	3	miR-16-5p	22.9719
NCI-H1975 CTRL	1	miR-92b-3p	23.6119
NCI-H1975 CTRL	1	miR-92b-3p	23.7473
NCI-H1975 CTRL	1	miR-92b-3p	23.6663
NCI-H1975 CTRL	2	miR-92b-3p	23.6893
NCI-H1975 CTRL	2	miR-92b-3p	23.7807
NCI-H1975 CTRL	2	miR-92b-3p	23.708
NCI-H1975 CTRL	3	miR-92b-3p	22.6248
NCI-H1975 CTRL	3	miR-92b-3p	22.8495
NCI-H1975 CTRL	3	miR-92b-3p	22.8844
NCI-H1975 miR-92b-ep OE	1	miR-92b-3p	19.7383
NCI-H1975 miR-92b-ep OE	1	miR-92b-3p	19.8325
NCI-H1975 miR-92b-ep OE	1	miR-92b-3p	19.8643
NCI-H1975 miR-92b-ep OE	2	miR-92b-3p	19.3623
NCI-H1975 miR-92b-ep OE	2	miR-92b-3p	19.492
NCI-H1975 miR-92b-ep OE	2	miR-92b-3p	19.5815
NCI-H1975 miR-92b-ep OE	3	miR-92b-3p	19.8399
NCI-H1975 miR-92b-ep OE	3	miR-92b-3p	19.9611
NCI-H1975 miR-92b-ep OE	3	miR-92b-3p	19.953

## Sheet: Supp Figure 6
Supplemental Figure 6A - HES4 and NOTCH3 raw data (NCI-H1975)						Supplemental Figure 6B - HES4 and NOTCH3 raw data (NCI-H1944)						Supplemental Figure 6C - HES4 and NOTCH3 raw data (NCI-H838)
Sample Name	Replicate	Target Name	Cq			Sample Name	Replicate	Target Name	Cq			Sample Name	Replicate	Target Name	Cq
CTRL	1	GUSB	24.2617			CTRL	1	GUSB	25.5872			CTRL	1	ESD	24.1447
CTRL	1	GUSB	24.2737			CTRL	1	GUSB	25.4947			CTRL	1	ESD	23.9947
CTRL	1	GUSB	24.1871			CTRL	1	GUSB	25.3098			CTRL	1	ESD	23.8385
CTRL	2	GUSB	24.2907			CTRL	2	GUSB	25.4003			CTRL	2	ESD	23.9928
CTRL	2	GUSB	24.0618			CTRL	2	GUSB	25.4976			CTRL	2	ESD	23.9625
CTRL	2	GUSB	23.8531			CTRL	2	GUSB	25.4574			CTRL	2	ESD	23.8932
CTRL	3	GUSB	24.4873			CTRL	3	GUSB	26.0301			miR-92b-ep OE	1	ESD	24.0746
CTRL	3	GUSB	23.8631			CTRL	3	GUSB	25.6939			miR-92b-ep OE	1	ESD	24.0142
CTRL	3	GUSB	23.968			CTRL	3	GUSB	25.4746			miR-92b-ep OE	1	ESD	23.9366
miR-92b-ep OE	1	GUSB	24.3659			miR-92b-ep OE	1	GUSB	25.9859			miR-92b-ep OE	2	ESD	23.7575
miR-92b-ep OE	1	GUSB	24.0275			miR-92b-ep OE	1	GUSB	25.6814			miR-92b-ep OE	2	ESD	23.666
miR-92b-ep OE	1	GUSB	24.0279			miR-92b-ep OE	1	GUSB	25.5691			miR-92b-ep OE	2	ESD	23.4277
miR-92b-ep OE	2	GUSB	24.3865			miR-92b-ep OE	2	GUSB	25.9433			CTRL	1	HES4	25.5139
miR-92b-ep OE	2	GUSB	24.0277			miR-92b-ep OE	2	GUSB	25.5212			CTRL	1	HES4	25.422
miR-92b-ep OE	2	GUSB	23.8483			miR-92b-ep OE	2	GUSB	25.5118			CTRL	1	HES4	25.4162
miR-92b-ep OE	3	GUSB	24.217			miR-92b-ep OE	3	GUSB	25.775			CTRL	2	HES4	26.9482
miR-92b-ep OE	3	GUSB	24.235			miR-92b-ep OE	3	GUSB	25.6825			CTRL	2	HES4	26.6586
miR-92b-ep OE	3	GUSB	23.964			miR-92b-ep OE	3	GUSB	25.4767			CTRL	2	HES4	26.6895
CTRL	1	HES4	28.7178			CTRL	1	HES4	27.083			miR-92b-ep OE	1	HES4	24.9112
CTRL	1	HES4	28.4543			CTRL	1	HES4	26.8047			miR-92b-ep OE	1	HES4	24.7115
CTRL	1	HES4	28.5772			CTRL	1	HES4	26.5802			miR-92b-ep OE	1	HES4	24.6844
CTRL	2	HES4	28.5627			CTRL	2	HES4	26.9919			miR-92b-ep OE	2	HES4	26.0301
CTRL	2	HES4	28.2481			CTRL	2	HES4	26.8749			miR-92b-ep OE	2	HES4	25.7813
CTRL	2	HES4	28.0123			CTRL	2	HES4	26.8332			miR-92b-ep OE	2	HES4	25.6146
CTRL	3	HES4	28.6597			CTRL	3	HES4	27.0739			CTRL	1	NOTCH3	22.986
CTRL	3	HES4	28.2869			CTRL	3	HES4	27.0013			CTRL	1	NOTCH3	22.8247
CTRL	3	HES4	28.4601			CTRL	3	HES4	26.7719			CTRL	1	NOTCH3	22.7148
miR-92b-ep OE	1	HES4	27.8008			miR-92b-ep OE	1	HES4	26.5765			CTRL	2	NOTCH3	22.4569
miR-92b-ep OE	1	HES4	27.6587			miR-92b-ep OE	1	HES4	26.3303			CTRL	2	NOTCH3	22.3033
miR-92b-ep OE	1	HES4	27.807			miR-92b-ep OE	1	HES4	26.1412			miR-92b-ep OE	1	NOTCH3	22.5378
miR-92b-ep OE	2	HES4	28.1673			miR-92b-ep OE	2	HES4	26.7858			miR-92b-ep OE	1	NOTCH3	22.4516
miR-92b-ep OE	2	HES4	27.6098			miR-92b-ep OE	2	HES4	26.3165			miR-92b-ep OE	1	NOTCH3	22.5575
miR-92b-ep OE	2	HES4	27.7452			miR-92b-ep OE	2	HES4	26.4024			miR-92b-ep OE	2	NOTCH3	22.0281
miR-92b-ep OE	3	HES4	28.0179			miR-92b-ep OE	3	HES4	26.0609			miR-92b-ep OE	2	NOTCH3	21.3922
miR-92b-ep OE	3	HES4	27.6095			miR-92b-ep OE	3	HES4	26.2419
miR-92b-ep OE	3	HES4	27.3411			miR-92b-ep OE	3	HES4	25.9728
CTRL	1	NOTCH 3	23.9			CTRL	1	NOTCH3	23.6376
CTRL	1	NOTCH 3	23.8643			CTRL	1	NOTCH3	23.4747
CTRL	1	NOTCH 3	24.0653			CTRL	1	NOTCH3	23.1543
CTRL	2	NOTCH 3	24.4746			CTRL	2	NOTCH3	23.6874
CTRL	2	NOTCH 3	23.8632			CTRL	2	NOTCH3	23.4378
CTRL	2	NOTCH 3	23.7839			CTRL	2	NOTCH3	23.3419
CTRL	3	NOTCH 3				CTRL	3	NOTCH3	23.7072
CTRL	3	NOTCH 3	23.9296			CTRL	3	NOTCH3	23.6313
CTRL	3	NOTCH 3	23.9979			CTRL	3	NOTCH3	23.4312
miR-92b-ep OE	1	NOTCH 3	24.0344			miR-92b-ep OE	1	NOTCH3	23.3223
miR-92b-ep OE	1	NOTCH 3	23.5697			miR-92b-ep OE	1	NOTCH3	23.2832
miR-92b-ep OE	1	NOTCH 3	23.6409			miR-92b-ep OE	1	NOTCH3	23.1236
miR-92b-ep OE	2	NOTCH 3	24.0254			miR-92b-ep OE	2	NOTCH3	23.2637
miR-92b-ep OE	2	NOTCH 3	23.9608			miR-92b-ep OE	2	NOTCH3	23.1734
miR-92b-ep OE	2	NOTCH 3	23.6899			miR-92b-ep OE	2	NOTCH3	22.9648
miR-92b-ep OE	3	NOTCH 3	24.4025			miR-92b-ep OE	3	NOTCH3	23.1458
miR-92b-ep OE	3	NOTCH 3	23.8549			miR-92b-ep OE	3	NOTCH3	23.0783
miR-92b-ep OE	3	NOTCH 3	23.9984			miR-92b-ep OE	3	NOTCH3	22.8423
